# Supplementary material for: Transient Adaptation of Toxoplasma gondii to Exposure by Thiosemicarbazone Drugs That Target Ribosomal Proteins Is Associated with the Upregulated Expression of Tachyzoite Transmembrane Proteins and Transporters
Source: Int J Mol Sci. 2024 Aug 21;25(16):9067. doi: 10.3390/ijms25169067 (PMC11354806; doi:10.3390/ijms25169067)
Supplement: Supplementary file 1 [file ijms-25-09067-s001.zip]

Archive with 3 entries (3 files):
- ijms-3162973-supplementary.pdf
- Suppl.TableS1.xlsx
- Suppl.TableS2.xlsx
