# Supplementary material for: Transient Adaptation of Toxoplasma gondii to Exposure by Thiosemicarbazone Drugs That Target Ribosomal Proteins Is Associated with the Upregulated Expression of Tachyzoite Transmembrane Proteins and Transporters
Source: Int J Mol Sci. 2024 Aug 21;25(16):9067. doi: 10.3390/ijms25169067 (PMC11354806; doi:10.3390/ijms25169067)
Supplement: Supplementary file 1 [file ijms-25-09067-s001.zip › Suppl.TableS1.xlsx]

## Sheet: Total
GN	Protein ID	Gene	Protein Length	Protein Probability	Top Peptide Probability	Combined Total Peptides	Combined Spectral Count	Spectral Count C3	Spectral Count C4	Spectral Count M3	Spectral Count T2	FragI C3	FragI C4	FragI M3	FragI T2	MaxLFQ C3	MaxLFQ C4	MaxLFQ M3	MaxLFQ T2	Seen in # reps in C3	Seen in # reps in C4	Seen in # reps in M3	Seen in # reps in T2	OnOff C3 vs C4 onIn	OnOff C3 vs M3 onIn	OnOff C3 vs T2 onIn	OnOff C4 vs M3 onIn	OnOff C4 vs T2 onIn	OnOff M3 vs T2 onIn	Top3 C3	Top3 C4	Top3 M3	Top3 T2	IBAQ C3	IBAQ C4	IBAQ M3	IBAQ T2	rAbu C3	rAbu C4	rAbu M3	rAbu T2
TGME49_200310	hypothetical protein		169	0.9996	0.999	2	2	0	2	0	0		17489							0	1	0	0	C4			C4	C4			15364.3			0	1589.91	0	0	0	106.325	0	0
TGME49_200320	hypoxanthine-xanthine-guanine phosphoribosyl transferase HXGPRT		279	0.9994	0.999	2	2	0	2	0	0		13121							0	1	0	0	C4			C4	C4			11526.9			0	937.213	0	0	0	62.6761	0	0
TGME49_200360	hypothetical protein		186	1	0.999	9	37	0	34	1	2		469566	3882.84	5024.21		42200.1	5815.28	7524.69	0	1	1	1	C4	M3	T2					255306	2359.01	17374.8	0	46956.6	388.284	502.421	0	3140.22	16.1228	96.1687
TGME49_201390	hypothetical protein		108	1	0.999	6	36	5	21	4	6	16081.9	480109	29214.6	32068.7	16081.9	233036	29214.6	27996.8	1	1	1	1							8712.83	391634	17749.2	110900	5360.63	160036	9738.21	10689.6	154.82	10702.4	404.362	2046.1
TGME49_201520	protein phosphatase 2C domain-containing protein		373	0.9995	0.999	2	3	0	2	1	0		8847.6	14927.7			7017.46	14927.7		0	1	1	0	C4	M3			C4	M3		7772.72	9069.26		0	368.65	621.987	0	0	24.6534	25.8269	0
TGME49_201680	eukaryotic initiation factor-3 subunit 10, putative		1033	1	0.999	4	5	1	4	0	0	5145.24	16293.1							1	1	0	0		C3	C3	C4	C4		2787.59	14313.7			77.9583	246.865	0	0	2.25151	16.5091	0	0
TGME49_201700	WD domain, G-beta repeat-containing protein		654	1	0.999	3	3	0	3	0	0		29008.4							0	1	0	0	C4			C4	C4			25484.2			0	1706.38	0	0	0	114.114	0	0
TGME49_201780	microneme protein MIC2		769	1	0.999	4	4	0	4	0	0		27436.2							0	1	0	0	C4			C4	C4			21262.1			0	1306.49	0	0	0	87.3713	0	0
TGME49_201800	hypothetical protein		267	1	0.999	5	6	0	6	0	0		41077.8							0	1	0	0	C4			C4	C4			29475.3			0	2416.34	0	0	0	161.593	0	0
TGME49_201840	aspartyl protease ASP1		619	1	0.999	8	15	0	14	0	1		97391		3413.39		13125.9		4316.81	0	1	0	1	C4		T2	C4		T2		39668.3		11804.2	0	2951.24	0	103.436	0	197.364	0	19.7988
TGME49_202200	hypothetical protein		793	1	0.999	14	23	1	21	1	0	5814.79	128187	2639.95		5814.79		2639.95		1	1	1	0			C3		C4	M3	3150.33	40061.2	1603.89		132.154	2913.34	59.9989	0	3.81674	194.829	2.49135	0
TGME49_202370	T-complex protein 1, epsilon subunit (TCP-1-epsilon), putative		536	1	0.999	3	3	0	3	0	0		19172							0	1	0	0	C4			C4	C4			16842.8			0	532.555	0	0	0	35.6146	0	0
TGME49_202390	S15 sporozoite-expressed protein		587	1	0.999	14	21	0	21	0	0		217555							0	1	0	0	C4			C4	C4			80189.6			0	9064.8	0	0	0	606.208	0	0
TGME49_202500	GAPM1a		305	0.9999	0.999	3	7	0	7	0	0		71206.3							0	1	0	0	C4			C4	C4			62555.6			0	11867.7	0	0	0	793.654	0	0
TGME49_202620	hypothetical protein		330	1	0.999	3	7	0	7	0	0		28117							0	1	0	0	C4			C4	C4			24701.1			0	3124.11	0	0	0	208.925	0	0
TGME49_202630	ATP-dependent metallopeptidase HflB subfamily protein		1188	0.9995	0.999	2	4	0	4	0	0		16697.5							0	1	0	0	C4			C4	C4			14668.9			0	245.551	0	0	0	16.4212	0	0
TGME49_202680	peptidase M16, alpha subunit, putative		563	1	0.999	8	14	0	13	0	1		79608.7		2649.01		16346.7		3072.8	0	1	0	1	C4		T2	C4		T2		41347.1		9160.82	0	2412.39	0	80.273	0	161.328	0	15.3651
TGME49_203290	hypothetical protein		330	1	0.999	12	33	0	31	0	2		408839		6703.58		57994.4		6797.68	0	1	0	1	C4		T2	C4		T2		167012		23182.3	0	22713.3	0	372.421	0	1518.95	0	71.2853
TGME49_203310	dense granule protein GRA7		236	1	0.999	20	498	105	96	131	166	1.07774e+06	2.80715e+06	1.46036e+06	1.30382e+06	139838	368664	196792	174779	1	1	1	1							230583	916019	367980	1.64185e+06	134718	350894	182546	162977	3890.79	23466	7579.89	31195.5
TGME49_203400	hypothetical protein		580	0.9989	0.999	2	3	0	3	0	0		14235.9							0	1	0	0	C4			C4	C4			12506.4			0	459.223	0	0	0	30.7105	0	0
TGME49_203630	ribosomal protein RPL44		105	1	0.999	6	14	11	3	0	0	68304.5	11288.6			24777.7	7244.11			1	1	0	0		C3	C3	C4	C4		24984	9917.14			17076.1	2822.14	0	0	493.175	188.731	0	0
TGME49_203740	hypothetical protein		268	0.9996	0.999	2	4	0	3	0	1		22427.6		3828.8		11156.1		4238.89	0	1	0	1	C4		T2	C4		T2		19702.9		13240.8	0	1725.2	0	294.523	0	115.373	0	56.3749
TGME49_203990	rhoptry protein ROP12		236	0.9935	0.999	2	3	0	3	0	0		12407.9							0	1	0	0	C4			C4	C4			10900.5			0	1550.98	0	0	0	103.722	0	0
TGME49_204020	ribosomal protein RPL8		260	1	0.999	12	56	49	7	0	0	772417	25556.9			181528	29105.7			1	1	0	0		C3	C3	C4	C4		313544	22452			51494.5	1703.79	0	0	1487.21	113.941	0	0
TGME49_204050	subtilisin SUB1		761	1	0.999	8	13	0	13	0	0		63146.6							0	1	0	0	C4			C4	C4			27276.3			0	1661.75	0	0	0	111.13	0	0
TGME49_204340	hypothetical protein		877	1	0.999	21	35	0	35	0	0		181104							0	1	0	0	C4			C4	C4			36278.3			0	3482.76	0	0	0	232.909	0	0
TGME49_204400	ATPase synthase subunit alpha, putative		577	1	0.999	17	45	15	23	3	4	65856.2	240725	8444.23	14297.8	15523.1	33613.2	8848.34	8720.04	1	1	1	1							23018.5	87450.4	5130.26	49444.6	1688.62	6172.43	216.519	366.609	48.769	412.781	8.99056	70.1729
TGME49_204530	microneme protein MIC11		204	1	0.999	4	7	0	7	0	0		30743.3							0	1	0	0	C4			C4	C4			24321.3			0	2049.55	0	0	0	137.064	0	0
TGME49_205250	rhoptry protein ROP18		554	1	0.999	27	172	16	78	36	42	71226.4	1.11764e+06	197214	187844	28145.5	120004	51690.3	54798.6	1	1	1	1							32783.7	320630	66269.3	366340	2225.83	34926.4	6162.93	5870.14	64.284	2335.7	255.905	1123.61
TGME49_205340	ribosomal protein RPS12		142	1	0.999	12	76	69	7	0	0	631330	66362.3			127437	24413.4			1	1	0	0		C3	C3	C4	C4		174069	43468.9			70147.8	7373.59	0	0	2025.94	493.108	0	0
TGME49_205470	translation elongation factor 2 family protein, putative		952	1	0.999	33	97	29	67	1	0	133994	564450	7492.72		19151.1	24430.7	17574		1	1	1	0			C3		C4	M3	38468.1	102502	4552.17		2196.62	9253.28	122.831	0	63.4406	618.812	5.10036	0
TGME49_205700	cyclophilin precursor		348	1	0.999	7	33	25	7	0	1	144190	54646.6		6532.99	42792.7	21142.7		6532.99	1	1	0	1		C3		C4		T2	54864.5	37894.2		22592.4	5545.77	2101.79	0	251.269	160.167	140.557	0	48.0955
TGME49_206480	hypothetical protein		207	1	0.999	4	5	0	5	0	0		36591							0	1	0	0	C4			C4	C4			32145.6			0	2439.4	0	0	0	163.135	0	0
TGME49_207060	ribonucleoside-diphosphate reductase small subunit		391	1	0.999	6	8	0	8	0	0		66535.2							0	1	0	0	C4			C4	C4			43133.9			0	2559.05	0	0	0	171.136	0	0
TGME49_207170	hypothetical protein		141	1	0.999	3	7	0	7	0	0		32394.4							0	1	0	0	C4			C4	C4			28458.9			0	2944.95	0	0	0	196.943	0	0
TGME49_207440	ribosomal protein RPS4		312	1	0.999	12	36	24	12	0	0	110102	86824.8			22085.6	15107.8			1	1	0	0		C3	C3	C4	C4		32503.9	38081.1			4234.7	3339.42	0	0	122.302	223.323	0	0
TGME49_207460	Rab5B protein		228	1	0.999	5	5	0	5	0	0		35293.1							0	1	0	0	C4			C4	C4			24846.5			0	2076.06	0	0	0	138.837	0	0
TGME49_207770	PCI domain-containing protein		511	1	0.999	7	9	0	9	0	0		63646.4							0	1	0	0	C4			C4	C4			32049.4			0	2893.02	0	0	0	193.471	0	0
TGME49_207840	ribosomal protein RPS17		132	1	0.999	13	115	36	23	31	25	288053	507199	288656	119337	126227	156041	112041	54679	1	1	1	1							91428.3	246178	125951	351385	41150.4	72457.1	41236.5	17048.2	1188.46	4845.56	1712.28	3263.21
TGME49_208030	microneme protein MIC4		580	0.9948	0.9988	2	2	0	2	0	0		9133.39							0	1	0	0	C4			C4	C4			8023.79			0	415.154	0	0	0	27.7634	0	0
TGME49_208370	myosin heavy chain, putative		1124	1	0.999	3	6	0	5	1	0		30509.5	9035.02			14123.6	9035.02		0	1	1	0	C4	M3			C4	M3		26803	5489.19		0	435.85	129.072	0	0	29.1475	5.35948	0
TGME49_208790	MC family transporter, putative		310	1	0.999	12	17	0	17	0	0		124395							0	1	0	0	C4			C4	C4			39890			0	7317.34	0	0	0	489.347	0	0
TGME49_208830	hypothetical protein		505	0.9984	0.999	2	5	1	4	0	0	2657.6	13059.4			2826.52	6517.33			1	1	0	0		C3	C3	C4	C4		1439.83	11472.8			85.729	421.27	0	0	2.47594	28.1724	0	0
TGME49_209030	actin ACT1		376	1	0.999	31	263	67	129	33	34	871060	2.92459e+06	420169	216680	262140	601078	212101	101417	1	1	1	1							342848	881244	233235	642523	33502.3	112484	16160.3	8333.84	967.579	7522.38	671.03	1595.18
TGME49_209170	hypothetical protein		416	1	0.999	3	7	7	0	0	0	37414.2								1	0	0	0	C3	C3	C3				20270.2				1496.57	0	0	0	43.2223	0	0	0
TGME49_209260	cytochrome c oxidase subunit, putative		310	1	0.999	3	5	0	5	0	0		37083.4							0	1	0	0	C4			C4	C4			32578.2			0	1685.61	0	0	0	112.725	0	0
TGME49_209290	ribosomal protein RPS28		118	1	0.999	3	8	1	3	0	4	8554.01	44837.1		15442.9	8554.01	19169		15442.9	1	1	0	1		C3		C4		T2	4634.38	39389.9		53404.8	1222	6405.3	0	2206.13	35.2926	428.354	0	422.277
TGME49_209600	hypothetical protein		451	1	0.999	5	9	7	1	1	0	102730	7318.12	92831.1		24943.7	23586.9			1	1	1	0			C3		C4	M3	52923.6	6429.06	56399.2		4109.19	292.725	3713.24	0	118.677	19.576	154.186	0
TGME49_209910	histone H2Bv		123	1	0.999	6	13	3	8	2	0	26213.8	115379	15865.2		13738.4	30373.2	16236.7		1	1	1	0			C3		C4	M3	14202.1	78453.9	9638.83		3276.72	14422.4	1983.15	0	94.6348	964.495	82.3468	0
TGME49_210370	hypothetical protein		479	1	0.999	13	16	0	16	0	0		109096							0	1	0	0	C4			C4	C4			39641.9			0	4363.85	0	0	0	291.832	0	0
TGME49_210408	HMG (high mobility group) box domain-containing protein		94	1	0.999	7	34	1	4	24	5	18811.7	56096.5	702220	36446.4	18811.7	38234.5	416497	26449.7	1	1	1	1							10191.8	49281.5	352662	126039	2687.39	8013.79	100317	5206.63	77.6144	535.922	4165.49	996.604
TGME49_210690	ribosomal protein RPS6		256	1	0.999	15	82	65	17	0	0	515899	136267			104186	38681.6			1	1	0	0		C3	C3	C4	C4		149585	71331.5			42991.6	11355.6	0	0	1241.64	759.404	0	0
TGME49_211040	Sec61beta family protein		99	1	0.999	8	44	0	21	9	14		224318	39249.8	42986.5		52753.4	15751	15464.7	0	1	1	1	C4	M3	T2					133110	23846.1	117034	0	37386.3	6541.63	7164.42	0	2500.2	271.63	1371.34
TGME49_211060	hypothetical protein		106	0.9984	0.999	2	10	4	6	0	0	13686.7	35838			13686.7	20828.3			1	1	0	0		C3	C3	C4	C4		7415.18	31484.1			3421.68	8959.49	0	0	98.8214	599.166	0	0
TGME49_211250	hypothetical protein		275	1	0.999	4	5	0	5	0	0		51957.3							0	1	0	0	C4			C4	C4			41612			0	5195.73	0	0	0	347.464	0	0
TGME49_211290	rhoptry protein ROP15		333	1	0.999	17	121	22	31	43	25	146561	355758	757913	95368.2	45989.9	51692.8	142847	28330.9	1	1	1	1							55129.7	123251	296369	287741	7713.76	18724.1	39890.2	5019.38	222.781	1252.17	1656.37	960.761
TGME49_211640	hypothetical protein		2883	1	0.999	3	4	0	4	0	0		32943.1							0	1	0	0	C4			C4	C4			28940.9			0	211.174	0	0	0	14.1222	0	0
TGME49_211680	protein disulfide isomerase		471	1	0.999	19	74	42	32	0	0	246326	302313			32710.1	31904.4			1	1	0	0		C3	C3	C4	C4		45051.3	74707.8			8797.35	10796.9	0	0	254.076	722.041	0	0
TGME49_211710	TB2/DP1, HVA22 family protein		168	1	0.999	3	8	0	8	0	0		59647.5							0	1	0	0	C4			C4	C4			52401.1			0	8521.08	0	0	0	569.847	0	0
TGME49_212290	ribosomal protein RPS19		313	1	0.999	5	12	0	8	4	0		62266.7	10351.5			14334.9	14703.9		0	1	1	0	C4	M3			C4	M3		44401	6288.99		0	3459.26	575.081	0	0	231.338	23.8792	0
TGME49_212300	hypothetical protein		683	1	0.999	10	14	1	13	0	0	5559.97	80001.4			5657.47	14671.4			1	1	0	0		C3	C3	C4	C4		3012.28	37460			135.609	1951.25	0	0	3.91652	130.49	0	0
TGME49_213030	hypothetical protein		323	1	0.999	5	7	0	6	1	0		23992.4	7198.07						0	1	1	0	C4	M3			C4	M3		17534	4373.16		0	1713.74	514.148	0	0	114.606	21.3491	0
TGME49_213280	SAG-related sequence SRS25		191	1	0.999	9	25	0	25	0	0		1.65985e+06							0	1	0	0	C4			C4	C4			1.35711e+06			0	331970	0	0	0	22200.4	0	0
TGME49_213350	ribosomal protein RPS15		150	1	0.999	5	25	16	8	1	0	79781.8	78949.4	5891.4		39831.9	31743	5891.4		1	1	1	0			C3		C4	M3	42076.8	50483.9	3579.3		9972.72	9868.67	736.425	0	288.022	659.967	30.5788	0
TGME49_213392	surface antigen repeat-containing protein		2315	0.9491	0.9975	2	3	0	3	0	0		147038							0	1	0	0	C4			C4	C4			129175			0	1113.93	0	0	0	74.4937	0	0
TGME49_213900	regulator of chromosome condensation RCC1		1155	1	0.999	5	6	0	6	0	0		33485.4							0	1	0	0	C4			C4	C4			20413.9			0	727.944	0	0	0	48.6812	0	0
TGME49_214190	SAG-related sequence SRS46		376	1	0.999	3	6	0	6	0	0		26649							0	1	0	0	C4			C4	C4			23411.5			0	2422.64	0	0	0	162.014	0	0
TGME49_214290	DJ-1 family protein		256	1	0.999	8	27	9	16	0	2	66305.8	158764		6931.6	27589.4	29025.5		4662.74	1	1	0	1		C3		C4		T2	30448.6	78411.1		23970.9	5100.45	12212.6	0	533.2	147.306	816.716	0	102.06
TGME49_214320	facilitative glucose transporter GT1		568	0.9999	0.999	3	3	0	3	0	0		19549.6							0	1	0	0	C4			C4	C4			17174.5			0	1028.92	0	0	0	68.8093	0	0
TGME49_214350	GTP-binding protein, putative		396	1	0.999	6	12	9	3	0	0	43027.9	15455.7			15652.3	6535.99			1	1	0	0		C3	C3	C4	C4		17039.8	13578			1654.92	594.449	0	0	47.7957	39.7538	0	0
TGME49_214410	hypothetical protein		592	1	0.999	10	31	0	31	0	0		255831							0	1	0	0	C4			C4	C4			122224			0	19679.3	0	0	0	1316.05	0	0
TGME49_214440	4'-phosphopantetheinyl transferase superfamily protein		437	1	0.999	8	10	0	10	0	0		64329.4							0	1	0	0	C4			C4	C4			31732.8			0	2573.18	0	0	0	172.081	0	0
TGME49_214575	hypothetical protein		92	1	0.999	3	5	0	5	0	0		34395							0	1	0	0	C4			C4	C4			30216.4			0	5732.5	0	0	0	383.36	0	0
TGME49_214770	small GTP binding protein rab1a, putative		202	1	0.999	12	29	0	29	0	0		390348							0	1	0	0	C4			C4	C4			161670			0	19517.4	0	0	0	1305.23	0	0
TGME49_214790	glycoprotein		283	1	0.999	3	8	6	2	0	0	19766	5443.49			4214.36	11990.4			1	1	0	0		C3	C3	C4	C4		10708.8	4782.17			1411.86	388.821	0	0	40.7758	26.0024	0	0
TGME49_214930	hypothetical protein		138	1	0.999	9	28	11	17	0	0	35042.2	127914			15076.3	21687.3			1	1	0	0		C3	C3	C4	C4		18985.1	51778.3			3504.22	12791.4	0	0	101.205	855.427	0	0
TGME49_214940	MIC2-associated protein M2AP		330	1	0.999	4	8	0	8	0	0		54709.1							0	1	0	0	C4			C4	C4			40249.9			0	4973.55	0	0	0	332.606	0	0
TGME49_215060	small GTP-binding protein sar1, putative		192	0.9995	0.999	2	4	0	4	0	0		14410.8							0	1	0	0	C4			C4	C4			12660.1			0	1200.9	0	0	0	80.3103	0	0
TGME49_215220	hypothetical protein		629	1	0.999	4	6	0	6	0	0		36601.6							0	1	0	0	C4			C4	C4			29148.5			0	831.855	0	0	0	55.6302	0	0
TGME49_215260	carbamoylphosphate synthetase		1699	0.9994	0.999	2	2	0	2	0	0		12875.6							0	1	0	0	C4			C4	C4			11311.4			0	131.384	0	0	0	8.78629	0	0
TGME49_215280	succinate dehydrogenase [ubiquinone] iron-sulfur protein		342	1	0.999	8	8	0	8	0	0		59970.6							0	1	0	0	C4			C4	C4			31631.4			0	2221.13	0	0	0	148.538	0	0
TGME49_215290	saccharopine dehydrogenase domain-containing protein		440	1	0.999	3	4	0	4	0	0		15002.9							0	1	0	0	C4			C4	C4			13180.2			0	517.34	0	0	0	34.5971	0	0
TGME49_215350	hypothetical protein		145	0.9996	0.999	2	3	0	3	0	0		11543.4							0	1	0	0	C4			C4	C4			10141			0	1049.4	0	0	0	70.1784	0	0
TGME49_215430	hypothetical protein		244	1	0.999	5	7	0	7	0	0		34439.9							0	1	0	0	C4			C4	C4			24221.9			0	1913.33	0	0	0	127.954	0	0
TGME49_215460	ribosomal protein RPS24		267	1	0.999	7	43	32	11	0	0	260386	109647			81237.7	37012.7			1	1	0	0		C3	C3	C4	C4		115307	79076.4			15316.8	6449.8	0	0	442.365	431.33	0	0
TGME49_215470	ribosomal protein RPL10A		217	1	0.999	15	72	56	16	0	0	566325	89615			120487	23408.9			1	1	0	0		C3	C3	C4	C4		164883	41805.8			37755	5974.33	0	0	1090.4	399.533	0	0
TGME49_215590	flavoprotein subunit of succinate dehydrogenase		669	1	0.999	17	29	2	27	0	0	7397.69	179025			9280.55	21030.8			1	1	0	0		C3	C3	C4	C4		4007.91	56364.6			168.129	4068.76	0	0	4.85574	272.098	0	0
TGME49_215610	hypothetical protein		111	1	0.999	4	7	0	7	0	0		44460.2							0	1	0	0	C4			C4	C4			35860.9			0	6351.45	0	0	0	424.753	0	0
TGME49_215775	rhoptry protein ROP8		575	1	0.999	39	508	117	189	86	116	1.20734e+06	6478297	642725	639056	162835	676371	106878	106868	1	1	1	1							266783	1.82978e+06	144295	823391	41632.4	223390	22162.9	22036.4	1202.38	14939.2	920.278	4218
TGME49_215785	rhoptry protein ROP2A		433	1	0.999	26	155	45	54	17	39	443590	1938464	150469	149978	246319	1.00655e+06	84736.7	85414.8	1	1	1	1							208528	1.44933e+06	84408.2	480214	24643.9	107692	8359.4	8332.09	711.739	7201.93	347.109	1594.85
TGME49_215980	hypothetical protein		210	1	0.999	5	14	7	7	0	0	13422	78741.1			13422	23275.5			1	1	0	0		C3	C3	C4	C4		7271.77	51713.8			1032.46	6057.01	0	0	29.8185	405.062	0	0
TGME49_216260	eukaryotic initiation factor-2B, gamma subunit, putative		525	0.9995	0.999	2	3	0	3	0	0		11185.8							0	1	0	0	C4			C4	C4			9826.87			0	349.557	0	0	0	23.3766	0	0
TGME49_216650	S15 sporozoite-expressed protein		436	1	0.999	11	22	6	16	0	0	37818.1	105300			17198.2	19779			1	1	0	0		C3	C3	C4	C4		20489.1	44266.5			1575.75	4387.5	0	0	45.5093	293.414	0	0
TGME49_216670	FUSE-binding protein 2 / KH-type splicing regulatory protein		941	1	0.999	5	8	0	8	0	0		32347.1							0	1	0	0	C4			C4	C4			20250.1			0	557.709	0	0	0	37.2968	0	0
TGME49_216880	guanine nucleotide-binding protein		321	1	0.999	14	44	17	27	0	0	108028	198104			25004.9	28858.5			1	1	0	0		C3	C3	C4	C4		27656.8	61369.7			5685.69	10426.5	0	0	164.208	697.275	0	0
TGME49_216900	cytokine induced apoptosis inhibitor 1 family protein		443	0.9995	0.999	2	2	0	2	0	0		10610.2							0	1	0	0	C4			C4	C4			9321.23			0	424.41	0	0	0	28.3824	0	0
TGME49_217460	glutaminyl-tRNA synthetase (GlnRS)		860	1	0.999	14	23	4	19	0	0	18253.4	148901			11814.3	21723			1	1	0	0		C3	C3	C4	C4		9889.32	52367			357.91	2919.62	0	0	10.3368	195.249	0	0
TGME49_217530	hypothetical protein		577	1	0.999	5	16	0	8	1	7		30757.1	6456.24	12667.8		10519.8	6456.24	7595.77	0	1	1	1	C4	M3	T2					20136.1	3922.47	43808	0	904.621	189.89	372.584	0	60.4965	7.88483	71.3164
TGME49_217570	ribosomal protein RPS27		151	1	0.999	3	6	0	6	0	0		44535							0	1	0	0	C4			C4	C4			39124.5			0	4948.33	0	0	0	330.919	0	0
TGME49_217680	hypothetical protein		2234	1	0.999	10	15	3	12	0	0	17480.2	63289.9			12564.7	11777.6			1	1	0	0		C3	C3	C4	C4		9470.4	29200.5			138.732	502.3	0	0	4.0067	33.5913	0	0
TGME49_217820	PCI domain-containing protein		463	1	0.999	11	25	8	17	0	0	26643.1	82104			16056.7	11685.4			1	1	0	0		C3	C3	C4	C4		14434.7	31161.5			1024.73	3157.85	0	0	29.5953	211.181	0	0
TGME49_217890	alkyl hydroperoxide reductase/ Thiol specific antioxidant/ Mal allergen, putative		196	1	0.999	6	36	24	12	0	0	75109.6	81146.9			16897.8	14379.8			1	1	0	0		C3	C3	C4	C4		29431.4	51635.8			5007.31	5409.79	0	0	144.616	361.78	0	0
TGME49_218260	histone H3.3		136	0.9994	0.999	5	4	2	2	0	0	3167.32	3898.12			3167.32	3898.12			1	1	0	0		C3	C3	C4	C4		1715.99	3424.54			527.886	649.686	0	0	15.2459	43.4477	0	0
TGME49_218280	eukaryotic porin, putative		466	1	0.999	16	26	0	26	0	0		190167							0	1	0	0	C4			C4	C4			46858.5			0	9508.35	0	0	0	635.87	0	0
TGME49_218410	ribosomal protein RPP0		314	1	0.999	13	50	33	17	0	0	190762	187499			36726.1	45568.9			1	1	0	0		C3	C3	C4	C4		55271.5	79042.5			10597.9	10416.6	0	0	306.077	696.612	0	0
TGME49_218520	microneme protein MIC6		349	0.9987	0.999	2	3	0	3	0	0		9487.84							0	1	0	0	C4			C4	C4			8335.18			0	632.522	0	0	0	42.2999	0	0
TGME49_218820	alba 2		148	1	0.999	10	54	47	7	0	0	325952	101321			114488	39724.7			1	1	0	0		C3	C3	C4	C4		100431	78780.3			36216.9	11257.9	0	0	1045.98	752.868	0	0
TGME49_218940	hypothetical protein		325	1	0.999	4	7	2	5	0	0	4122.7	35750.7			5071.57	9634.22			1	1	0	0		C3	C3	C4	C4		2233.59	26631.9			242.512	2102.98	0	0	7.00397	140.637	0	0
TGME49_219320	acid phosphatase GAP50		431	1	0.999	14	28	0	28	0	0		344766							0	1	0	0	C4			C4	C4			121751			0	14365.2	0	0	0	960.674	0	0
TGME49_219520	histone arginine methyltransferase PRMT1		392	1	0.999	8	12	0	12	0	0		82627.5							0	1	0	0	C4			C4	C4			40831.7			0	3442.81	0	0	0	230.238	0	0
TGME49_219590	RuvB family 1 protein		492	0.9995	0.999	2	2	0	2	0	0		8080.9							0	1	0	0	C4			C4	C4			7099.16			0	336.704	0	0	0	22.5171	0	0
TGME49_219630	flavodoxin domain-containing protein		949	1	0.999	5	8	0	8	0	0		25891.6							0	1	0	0	C4			C4	C4			17777.9			0	462.349	0	0	0	30.9196	0	0
TGME49_219720	Ras-related protein Rab-5C, putative		243	1	0.999	6	7	0	7	0	0		66621.7							0	1	0	0	C4			C4	C4			43889.9			0	4441.44	0	0	0	297.021	0	0
TGME49_219800	vacuolar ATP synthase subunit b, putative		505	1	0.999	8	13	0	13	0	0		81677.1							0	1	0	0	C4			C4	C4			38513.8			0	2917.04	0	0	0	195.077	0	0
TGME49_219850	prolyl-tRNA synthetase (ProRS)		830	1	0.999	6	8	0	8	0	0		41787.6							0	1	0	0	C4			C4	C4			27791.2			0	819.365	0	0	0	54.795	0	0
TGME49_220240	hypothetical protein		526	1	0.999	15	114	1	32	29	52	2324.03	279789	151689	164687	3982.05	32512.6	18802	18537.4	1	1	1	1							1259.11	108866	46039.9	243281	92.961	11191.6	6067.58	6587.49	2.6848	748.435	251.946	1260.91
TGME49_220400	actin depolymerizing factor ADF		118	1	0.999	10	72	56	7	3	6	987726	112671	15806.6	15178.7	259536	40671	10373	9878.08	1	1	1	1							404385	88592.6	9603.21	52490.9	141104	16095.9	2258.08	2168.38	4075.21	1076.41	93.7628	415.05
TGME49_220890	hypothetical protein		454	1	0.999	11	18	0	18	0	0		181335							0	1	0	0	C4			C4	C4			60197.8			0	8242.52	0	0	0	551.218	0	0
TGME49_221210	cyclophilin		179	1	0.999	4	13	11	1	1	0	39785.6	6001.78	156081		16258.2	6527.41			1	1	1	0			C3		C4	M3	21555	5272.63	94826.2		3060.43	461.675	12006.2	0	88.3883	30.8745	498.537	0
TGME49_221230	hypothetical protein		574	1	0.999	4	4	0	4	0	0		25606.1							0	1	0	0	C4			C4	C4			17983.7			0	882.969	0	0	0	59.0485	0	0
TGME49_221380	alba 1		247	1	0.999	7	34	30	4	0	0	180869	20131.8			44407.5	12195.9			1	1	0	0		C3	C3	C4	C4		61721.1	17686.1			12057.9	1342.12	0	0	348.244	89.7543	0	0
TGME49_221470	hypothetical protein		552	1	0.999	4	6	0	6	0	0		21706.1							0	1	0	0	C4			C4	C4			18335.8			0	638.414	0	0	0	42.6939	0	0
TGME49_221510	hypothetical protein		159	1	0.999	4	6	0	6	0	0		21334.2							0	1	0	0	C4			C4	C4			17937.1			0	2666.78	0	0	0	178.341	0	0
TGME49_221620	beta-tubulin, putative		449	1	0.999	21	52	5	47	0	0	33168.3	598309			11199.1	63590.3			1	1	0	0		C3	C3	C4	C4		12557.6	159250			1579.44	28490.9	0	0	45.6158	1905.33	0	0
TGME49_222170	dense-granule antigen DG32		300	1	0.999	3	4	0	4	0	0		19371.9							0	1	0	0	C4			C4	C4			17018.4			0	1019.57	0	0	0	68.1839	0	0
TGME49_222840	Ser/Thr phosphatase family protein		433	0.9999	0.999	3	3	0	3	0	0		13567.8							0	1	0	0	C4			C4	C4			11919.5			0	646.087	0	0	0	43.207	0	0
TGME49_222860	eukaryotic translation initiation factor, putative		756	1	0.999	10	16	6	10	0	0	29321.3	66019.7			18719.4	14141.9			1	1	0	0		C3	C3	C4	C4		15885.7	28486.2			771.614	1737.36	0	0	22.285	116.186	0	0
TGME49_222952	phosphohistidine phosphatase		386	1	0.999	5	5	1	4	0	0	6953	31552.7							1	1	0	0		C3	C3	C4	C4		3766.99	24807.9			365.947	1660.67	0	0	10.5689	111.057	0	0
TGME49_223000	dynein light chain DLC		138	1	0.999	2	5	0	5	0	0		29749.2							0	1	0	0	C4			C4	C4			26135			0	4958.2	0	0	0	331.58	0	0
TGME49_223020	coproporphyrinogen III oxidase		364	1	0.999	3	3	0	3	0	0		19001.2							0	1	0	0	C4			C4	C4			16692.8			0	904.821	0	0	0	60.5099	0	0
TGME49_223040	hypothetical protein		239	1	0.999	8	20	10	10	0	0	52496.8	62543.2			22269.2	20101.2			1	1	0	0		C3	C3	C4	C4		24639.7	32579.2			2499.85	2978.25	0	0	72.198	199.17	0	0
TGME49_223050	ribosomal protein RPS20		233	1	0.999	5	20	12	6	0	2	69462	77327.6		3396.15	24336.8	18255		3456.39	1	1	0	1		C3		C4		T2	31478.4	46968.3		11744.6	4961.57	5523.4	0	242.582	143.295	369.377	0	46.4327
TGME49_223110	glycolipid transfer protein GLTP		230	1	0.999	7	8	1	7	0	0	38775.3	41338.2							1	1	0	0		C3	C3	C4	C4		21007.6	23234.7			3877.53	4133.82	0	0	111.987	276.449	0	0
TGME49_223140	tRNA binding domain-containing protein		472	1	0.999	12	22	3	19	0	0	17106.5	134993			11695.4	22899.5			1	1	0	0		C3	C3	C4	C4		9267.93	48944.9			633.573	4999.74	0	0	18.2982	334.358	0	0
TGME49_223390	activating signal cointegrator 1 complex subunit 3 family 1 ASCC3L1, putative		2207	1	0.999	6	7	1	6	0	0	4862.69	23500.5							1	1	0	0		C3	C3	C4	C4		2634.5	13459.6			39.5341	191.061	0	0	1.14178	12.7772	0	0
TGME49_223410	eukaryotic initiation factor-4E, putative		225	0.9995	0.999	2	2	0	2	0	0		21121.6							0	1	0	0	C4			C4	C4			18555.6			0	1760.13	0	0	0	117.709	0	0
TGME49_223920	rhoptry neck protein RON3		1958	1	0.999	51	97	14	83	0	0	75720.1	496350			23221.8	28137.4			1	1	0	0		C3	C3	C4	C4		27538.1	66999.5			620.656	4068.44	0	0	17.9252	272.077	0	0
TGME49_223940	GAP45		245	1	0.999	3	6	0	6	0	0		62408.6							0	1	0	0	C4			C4	C4			51786.2			0	4160.57	0	0	0	278.238	0	0
TGME49_223960	ubiquitin interaction motif family protein		388	1	0.999	6	7	0	7	0	0		38457.4							0	1	0	0	C4			C4	C4			22858.3			0	2024.08	0	0	0	135.36	0	0
TGME49_224850	polyadenylate binding protein, putative		768	1	0.999	3	6	2	4	0	0	4798.25	22010.4			4949.06	8061.06			1	1	0	0		C3	C3	C4	C4		2599.59	19336.4			137.093	628.87	0	0	3.95938	42.0557	0	0
TGME49_225050	adenosylhomocysteinase, putative		588	1	0.999	11	16	1	15	0	0	4385.1	108740			6087.52	14432.6			1	1	0	0		C3	C3	C4	C4		2375.75	44600.9			141.455	3507.75	0	0	4.08535	234.58	0	0
TGME49_225060	nucleoredoxin family protein		416	1	0.999	6	9	2	7	0	0	16181.7	46967.8			9372.85	13933.2			1	1	0	0		C3	C3	C4	C4		8766.89	24872.5			647.267	1878.71	0	0	18.6937	125.639	0	0
TGME49_225080	ribosomal protein RPS18		156	1	0.999	8	30	14	8	4	4	94160.3	99303.7	45251.2	6538.5	37181.7	33504.3	19552.4	6538.5	1	1	1	1							43971.6	59425.9	27492.2	22611.5	8560.03	9027.61	4113.74	594.409	247.222	603.721	170.816	113.776
TGME49_225120	hypothetical protein		242	1	0.999	5	7	0	7	0	0		72165.8							0	1	0	0	C4			C4	C4			49675			0	6560.53	0	0	0	438.735	0	0
TGME49_225150	hypothetical protein		691	1	0.999	6	9	0	9	0	0		51965							0	1	0	0	C4			C4	C4			33760.6			0	1404.46	0	0	0	93.9232	0	0
TGME49_225160	hypothetical protein		401	1	0.999	17	80	1	48	11	20	651.297	476875	36850.2	48512.7	651.297	72365.7	14183.7	16424.6	1	1	1	1							352.859	151337	18983.1	131662	34.2788	25098.7	1939.48	2553.3	0.990004	1678.48	80.5336	488.728
TGME49_225200	hypothetical protein		1641	1	0.999	8	14	0	14	0	0		60764							0	1	0	0	C4			C4	C4			29756.2			0	626.433	0	0	0	41.8927	0	0
TGME49_225555	hypothetical protein		67	1	0.999	3	8	0	8	0	0		96018							0	1	0	0	C4			C4	C4			79099.2			0	19203.6	0	0	0	1284.24	0	0
TGME49_225710	mitochondrial inner membrane translocase subunit TIM17, putative		229	0.9996	0.999	2	2	0	2	0	0		7841.53							0	1	0	0	C4			C4	C4			6888.88			0	1120.22	0	0	0	74.9146	0	0
TGME49_225730	membrane protein, putative		128	1	0.999	5	8	0	8	0	0		73862.6							0	1	0	0	C4			C4	C4			48163.4			0	7386.25	0	0	0	493.955	0	0
TGME49_225850	peptidase, M28 family protein		1555	0.9993	0.999	2	2	0	2	0	0		16740.9							0	1	0	0	C4			C4	C4			14707.1			0	220.275	0	0	0	14.7309	0	0
TGME49_226000	ATP synthase, putative		183	1	0.999	6	45	7	15	8	15	48648.7	127721	32514.1	34472.8	21148.3	39710.5	14635.4	14775.5	1	1	1	1							26356.9	76649.8	19753.8	119214	4422.61	11611	2955.83	3133.9	127.729	776.483	122.736	599.86
TGME49_226030	AGC kinase		343	1	0.999	8	12	0	12	0	0		66747.8							0	1	0	0	C4			C4	C4			32476.3			0	4171.74	0	0	0	278.985	0	0
TGME49_226380	hypothetical protein		378	1	0.999	20	57	0	38	5	14		402273	23797	31647.9		30308.8	7340.35	9221.19	0	1	1	1	C4	M3	T2					138398	9672.02	67732.1	0	16761.4	991.541	1318.66	0	1120.92	41.172	252.406
TGME49_226500	hypothetical protein		92	1	0.999	5	5	0	5	0	0		32905.2							0	1	0	0	C4			C4	C4			20696.2			0	5484.21	0	0	0	366.756	0	0
TGME49_226570	hypothetical protein		139	1	0.999	4	8	0	8	0	0		87150.6							0	1	0	0	C4			C4	C4			62801.9			0	29050.2	0	0	0	1942.73	0	0
TGME49_226860	SAG-related sequence SRS67		210	0.9996	0.999	2	4	0	4	0	0		38681.2							0	1	0	0	C4			C4	C4			33981.9			0	2762.94	0	0	0	184.771	0	0
TGME49_226960	phosphofructokinase PFKII		1225	1	0.999	41	89	8	81	0	0	44417.5	685561			16619.5	53659.4			1	1	0	0		C3	C3	C4	C4		19128	105583			854.183	13183.9	0	0	24.6696	881.671	0	0
TGME49_226970	ribosomal protein RPS11		161	1	0.999	10	49	34	15	0	0	211739	114546			43338.5	22520.2			1	1	0	0		C3	C3	C4	C4		82802.7	69984.2			21173.9	11454.6	0	0	611.524	766.029	0	0
TGME49_227030	hypothetical protein		170	0.9995	0.999	2	3	0	3	0	0		25829.3							0	1	0	0	C4			C4	C4			22691.3			0	2348.11	0	0	0	157.03	0	0
TGME49_227280	dense granule protein GRA3		220	1	0.999	18	115	3	66	25	21	16084	2.36887e+06	358658	82926.8	17172.4	198425	109097	21124.1	1	1	1	1							8714	1.03399e+06	135735	163136	1787.12	263207	39850.9	9214.09	51.6136	17602	1654.74	1763.67
TGME49_227360	ribosomal protein RPL3		389	1	0.999	13	48	42	6	0	0	226108	32845.4			36909.9	12971.5			1	1	0	0		C3	C3	C4	C4		57328.8	24023.8			8696.47	1263.29	0	0	251.162	84.4822	0	0
TGME49_227600	ribosomal protein RPL34		134	1	0.999	4	26	23	3	0	0	222248	16072.6			90720.5	13214			1	1	0	0		C3	C3	C4	C4		109581	14119.9			24694.2	1785.84	0	0	713.192	119.428	0	0
TGME49_227620	dense granule protein GRA2		185	1	0.999	10	172	14	12	75	71	114244	160233	953404	519349	56737.6	64583.4	299624	173014	1	1	1	1							54223.8	94304	408612	1.29078e+06	10385.9	14566.6	86673	47213.5	299.954	974.141	3598.95	9037.16
TGME49_227810	rhoptry kinase family protein ROP11 (incomplete catalytic triad)		525	1	0.9988	3	7	7	0	0	0	32433								1	0	0	0	C3	C3	C3				17571.5				1201.22	0	0	0	34.6924	0	0	0
TGME49_227890	hypothetical protein		262	0.99	0.999	2	2	0	2	0	0		8574.92							0	1	0	0	C4			C4	C4			7533.17			0	857.492	0	0	0	57.3448	0	0
TGME49_227910	hypothetical protein		122	0.9986	0.9986	2	3	0	3	0	0		13676.9							0	1	0	0	C4			C4	C4			12015.3			0	1953.84	0	0	0	130.663	0	0
TGME49_227920	hypothetical protein		85	1	0.999	5	11	0	11	0	0		93613.1							0	1	0	0	C4			C4	C4			69546.4			0	15602.2	0	0	0	1043.4	0	0
TGME49_228170	inner membrane complex protein IMC2A		1491	1	0.999	84	273	5	193	19	56	16865.8	2.46751e+06	105587	147596	11092.3	88466.6	14799.5	14915.2	1	1	1	1							9137.52	208049	22844.1	156857	179.423	26250.1	1123.26	1570.17	5.18191	1755.48	46.6415	300.548
TGME49_228190	eukaryotic initiation factor-3, subunit 5, putative		346	1	0.999	10	30	15	15	0	0	77853.1	86943.4			21263	15900.1			1	1	0	0		C3	C3	C4	C4		28542	39383.1			3538.78	3951.97	0	0	102.203	264.288	0	0
TGME49_228470	ribosomal protein RPL15		205	1	0.999	3	15	12	3	0	0	44603.1	20251.4			18383.1	10757.8			1	1	0	0		C3	C3	C4	C4		24165	17791.1			3431.01	1557.8	0	0	99.0908	104.178	0	0
TGME49_228630	hypothetical protein		328	1	0.999	11	61	18	19	14	10	102402	178122	115714	30153	21768.3	25634.2	24821.4	11903	1	1	1	1							28411	60956.7	39330.9	87377.3	5389.57	9374.84	6090.21	1587	155.656	626.942	252.885	303.768
TGME49_229010	rhoptry neck protein RON4		984	1	0.999	33	140	101	39	0	0	678036	294983			66485.3	35679.4			1	1	0	0		C3	C3	C4	C4		103002	67152.1			15067.5	6555.18	0	0	435.163	438.377	0	0
TGME49_229030	hypothetical protein		228	1	0.999	3	7	0	7	0	0		20794.7							0	1	0	0	C4			C4	C4			18268.4			0	1732.89	0	0	0	115.887	0	0
TGME49_229180	HEAT repeat-containing protein		1238	1	0.999	3	4	0	4	0	0		10344.9							0	1	0	0	C4			C4	C4			9088.08			0	156.74	0	0	0	10.482	0	0
TGME49_229220	hypothetical protein		230	0.9996	0.999	2	5	0	5	0	0		30506.8							0	1	0	0	C4			C4	C4			26800.6			0	5084.46	0	0	0	340.023	0	0
TGME49_229250	ribosomal protein RPL28		129	1	0.999	4	22	17	5	0	0	96571.3	34745			28422.4	14873.1			1	1	0	0		C3	C3	C4	C4		43135.7	30523.9			10730.1	3860.55	0	0	309.897	258.174	0	0
TGME49_229670	ribosomal protein RPS23		143	1	0.999	7	33	24	9	0	0	239675	103662			90989.6	43975.8			1	1	0	0		C3	C3	C4	C4		98623.9	77228.5			23967.5	10366.2	0	0	692.204	693.24	0	0
TGME49_229920	hypothetical protein		307	1	0.999	3	6	0	6	0	0		31936.8							0	1	0	0	C4			C4	C4			28056.9			0	1680.89	0	0	0	112.409	0	0
TGME49_229930	p25-alpha family protein		163	1	0.999	6	24	14	10	0	0	68214.3	96873.9			18627.6	22252.3			1	1	0	0		C3	C3	C4	C4		26024.2	55089.9			6821.43	9687.39	0	0	197.009	647.844	0	0
TGME49_229990	T-complex protein 1 subunit alpha, putative		548	1	0.999	3	3	0	3	0	0		16342.4							0	1	0	0	C4			C4	C4			14357			0	430.064	0	0	0	28.7605	0	0
TGME49_230180	hypothetical protein		542	0.992	0.999	2	3	0	3	0	0		16926.2							0	1	0	0	C4			C4	C4			14869.8			0	546.005	0	0	0	36.5141	0	0
TGME49_230350	hypothetical protein		1254	1	0.999	3	5	0	5	0	0		16768.8							0	1	0	0	C4			C4	C4			14731.6			0	246.6	0	0	0	16.4914	0	0
TGME49_230410	peroxiredoxin PRX3		283	1	0.999	10	30	8	22	0	0	40660.7	185872			19849.3	43992.4			1	1	0	0		C3	C3	C4	C4		22029.1	85269.6			2391.81	10933.7	0	0	69.0776	731.187	0	0
TGME49_230420	sarco/endoplasmic reticulum Ca2+-ATPase		1093	1	0.999	22	37	0	37	0	0		213492							0	1	0	0	C4			C4	C4			44209.1			0	3881.68	0	0	0	259.587	0	0
TGME49_230450	bifunctional GMP synthase/glutamine amidotransferase protein		569	1	0.999	13	27	1	26	0	0	4371.2	112856			6111.62	11647.3			1	1	0	0		C3	C3	C4	C4		2368.23	40675.5			132.461	3419.88	0	0	3.82559	228.704	0	0
TGME49_230940	hypothetical protein		1523	1	0.999	3	5	0	5	0	0		16955.5							0	1	0	0	C4			C4	C4			14895.6			0	277.96	0	0	0	18.5885	0	0
TGME49_230960	splicing factor 3b, subunit 3, putative		1233	1	0.999	7	8	1	7	0	0	6269.31	32666.9							1	1	0	0		C3	C3	C4	C4		3396.58	19937			90.8595	473.434	0	0	2.62411	31.6609	0	0
TGME49_231080	ribosomal protein RPL38		84	1	0.999	4	23	1	4	15	3	1765.34	40090.8	294898	18269.2	113226	14404.6	94397.6	10777.4	1	1	1	1							956.424	35220.3	178270	63178.6	353.068	8018.16	58979.6	3653.84	10.1969	536.214	2449.03	699.383
TGME49_231140	ribosomal protein RPS25		161	1	0.999	6	22	6	5	11	0	29111.2	37675.5	114628		10874.3	11445.7	24695.5		1	1	1	0			C3		C4	M3	13245.1	25870.9	51871.6		2646.47	3425.04	10420.7	0	76.4327	229.05	432.701	0
TGME49_231160	hypothetical protein		178	1	0.999	3	8	0	8	0	0		81453							0	1	0	0	C4			C4	C4			70919.2			0	40726.5	0	0	0	2723.58	0	0
TGME49_231350	glucosamine-fructose-6-phosphate aminotransferase		898	0.9993	0.999	2	3	0	3	0	0		12569.7							0	1	0	0	C4			C4	C4			11042.6			0	228.539	0	0	0	15.2835	0	0
TGME49_231410	hypothetical protein		571	1	0.999	10	11	0	11	0	0		56152.4							0	1	0	0	C4			C4	C4			22460.4			0	1517.63	0	0	0	101.492	0	0
TGME49_231600	HEAT repeat-containing protein		1169	1	0.999	14	17	0	17	0	0		95539.1							0	1	0	0	C4			C4	C4			32537.6			0	1619.31	0	0	0	108.291	0	0
TGME49_231850	serine-threonine phosophatase 2C (PP2C)		331	1	0.999	3	10	10	0	0	0	33771.9								1	0	0	0	C3	C3	C3				17778.8				1777.47	0	0	0	51.335	0	0	0
TGME49_231910	ATP synthase F1 gamma subunit		314	1	0.999	6	12	3	9	0	0	15318.6	78198.8			8842.28	21137.2			1	1	0	0		C3	C3	C4	C4		8299.28	42399			851.031	4344.38	0	0	24.5786	290.53	0	0
TGME49_231940	ThiF family protein		338	0.9996	0.999	2	2	0	2	0	0		26979.7							0	1	0	0	C4			C4	C4			23702			0	1498.87	0	0	0	100.237	0	0
TGME49_232000	hypothetical protein		637	1	0.999	18	26	0	26	0	0		169892							0	1	0	0	C4			C4	C4			43736.2			0	4854.05	0	0	0	324.615	0	0
TGME49_232230	ribosomal protein RPL30		108	1	0.999	8	28	27	1	0	0	273080	6015.51			92006.4	6015.51			1	1	0	0		C3	C3	C4	C4		115733	5284.7			34135	751.939	0	0	985.85	50.2859	0	0
TGME49_232250	catalase		502	1	0.999	8	18	13	3	1	1	64878.7	11579.6	7297.96	8846.55	14559.6	8652.63	7297.96	8846.55	1	1	1	1							20280.4	10172.8	4433.85	30593.2	2495.34	445.37	280.691	340.252	72.0677	29.7841	11.6552	65.1278
TGME49_232280	hypothetical protein		275	1	0.999	5	6	1	5	0	0	33291.3	33473.7							1	1	0	0		C3	C3	C4	C4		18036.5	26308.3			1664.57	1673.68	0	0	48.0743	111.927	0	0
TGME49_232300	ribosomal protein RPS3		255	1	0.999	8	13	5	7	1	0	8064.12	57551.2	463.44						1	1	1	0			C3		C4	M3	4368.97	29334	281.562		537.608	3836.75	30.896	0	15.5266	256.582	1.2829	0
TGME49_232350	lactate dehydrogenase LDH1		329	1	0.999	20	99	53	45	0	1	315844	329055		3059.7	36977.7	32399.3		3527.22	1	1	0	1		C3		C4		T2	67833.8	83243.8		10581.1	13732.4	14306.7	0	133.03	396.604	956.763	0	25.4634
TGME49_232410	PDI family protein		220	1	0.999	8	15	3	12	0	0	25280.1	100349			20515.1	18220.3			1	1	0	0		C3	C3	C4	C4		13696.2	51286.3			1805.72	7167.8	0	0	52.1509	479.346	0	0
TGME49_232520	brix domain-containing protein		401	1	0.999	5	15	12	3	0	0	40414.8	7922.05			11819	5843.03			1	1	0	0		C3	C3	C4	C4		16742	6959.61			1924.51	377.24	0	0	55.5818	25.2279	0	0
TGME49_232660	Hsp70 interacting protein HIP		425	1	0.999	11	20	0	20	0	0		132154							0	1	0	0	C4			C4	C4			62130.7			0	6007.02	0	0	0	401.719	0	0
TGME49_232710	ribosomal protein RPS3A		259	1	0.999	17	49	24	25	0	0	129990	193674			32953.6	34296.5			1	1	0	0		C3	C3	C4	C4		38346.1	72635.5			7221.67	10759.7	0	0	208.569	719.554	0	0
TGME49_232940	heat shock protein HSP20		185	1	0.999	5	6	0	6	0	0		40787.5							0	1	0	0	C4			C4	C4			24378.8			0	4078.75	0	0	0	272.766	0	0
TGME49_233100	SPFH domain / Band 7 family protein		290	1	0.999	7	9	0	9	0	0		94315.1							0	1	0	0	C4			C4	C4			56891.6			0	4963.95	0	0	0	331.964	0	0
TGME49_233140	deoxyuridine 5'-triphosphate nucleotidohydrolase, putative		170	1	0.999	5	13	7	6	0	0	30918	30225			14969.8	12550.1			1	1	0	0		C3	C3	C4	C4		16750.7	25595.1			3864.75	3778.12	0	0	111.618	252.662	0	0
TGME49_233350	nuclear transport factor 2, putative		125	1	0.999	5	12	4	8	0	0	19462.1	92935.5			14761.9	23735			1	1	0	0		C3	C3	C4	C4		10544.2	60464.7			3892.43	18587.1	0	0	112.417	1243.01	0	0
TGME49_233450	SAG-related sequence SRS29A		420	1	0.999	13	42	0	42	0	0		380381							0	1	0	0	C4			C4	C4			134335			0	17290	0	0	0	1156.27	0	0
TGME49_233460	SAG-related sequence SRS29B		336	1	0.999	20	92	0	91	0	1		6223136		4033.78		884224		18650.6	0	1	0	1	C4		T2	C4		T2		4.14151e+06		13949.6	0	327533	0	212.304	0	21903.8	0	40.6372
TGME49_233480	SAG-related sequence SRS29C		372	1	0.999	10	33	0	32	1	0		429686	582.274			93269.8	582.274		0	1	1	0	C4	M3			C4	M3		215214	353.758		0	30691.9	41.591	0	0	2052.52	1.72699	0
TGME49_234450	ribosomal protein RPS15A		231	1	0.999	8	15	0	15	0	0		106013							0	1	0	0	C4			C4	C4			54606.3			0	6625.81	0	0	0	443.1	0	0
TGME49_235020	COPI protein, putative		1256	0.9984	0.999	2	3	0	3	0	0		14294.4							0	1	0	0	C4			C4	C4			12557.8			0	219.914	0	0	0	14.7067	0	0
TGME49_235140	hypothetical protein		444	1	0.999	4	6	0	5	0	1		31410.2		4459.66		11817.2		4459.66	0	1	0	1	C4		T2	C4		T2		24129		15422.4	0	1256.41	0	178.386	0	84.0223	0	34.145
TGME49_235470	myosin A		831	1	0.999	29	40	0	40	0	0		354278							0	1	0	0	C4			C4	C4			72447.3			0	6441.42	0	0	0	430.77	0	0
TGME49_235540	eukaryotic initiation factor-2 beta, putative		231	1	0.999	5	8	0	0	8	0			78983.5						0	0	1	0		M3		M3		M3			35258.1		0	0	4646.09	0	0	0	192.921	0
TGME49_235970	eukaryotic initiation factor-2 gamma, putative		465	1	0.999	6	6	0	6	0	0		57770.8							0	1	0	0	C4			C4	C4			35144.4			0	2310.83	0	0	0	154.537	0	0
TGME49_236040	fructose-1,6-bisphosphate aldolase		433	1	0.999	6	15	12	2	0	1	81460	12958.2		4073.83	17088.2	6879.86		4236.96	1	1	0	1		C3		C4		T2	28014.1	11383.9		14088.1	2627.74	418.007	0	131.414	75.8917	27.9542	0	25.154
TGME49_236210	peptidase M16 family potein, putative		509	1	0.999	13	24	0	24	0	0		119404							0	1	0	0	C4			C4	C4			44768			0	4117.39	0	0	0	275.351	0	0
TGME49_236540	RNA recognition motif-containing protein		513	1	0.999	3	10	0	0	2	8			15470.3	20188.7			9499.88	8450.01	0	0	1	1		M3	T2	M3	T2				9398.9	69816.6	0	0	1190.02	1552.98	0	0	49.4135	297.256
TGME49_236570	lysine decarboxylase family protein		397	1	0.999	5	6	0	6	0	0		44494.6							0	1	0	0	C4			C4	C4			28780.5			0	2118.79	0	0	0	141.694	0	0
TGME49_236580	Prp31-15.5k-U4 Snrna Complex family protein		182	0.9999	0.999	3	5	3	2	0	0	15816.7	10909.5			10858.9	6678.56			1	1	0	0		C3	C3	C4	C4		8569.15	9584.09			1437.88	991.768	0	0	41.5274	66.3245	0	0
TGME49_236870	hypothetical protein		214	1	0.999	4	6	0	6	0	0		34601.9							0	1	0	0	C4			C4	C4			25357.3			0	3460.19	0	0	0	231.4	0	0
TGME49_236890	hypothetical protein		218	1	0.999	6	14	0	14	0	0		121036							0	1	0	0	C4			C4	C4			75254.4			0	8645.45	0	0	0	578.164	0	0
TGME49_236950	hypothetical protein		112	0.9996	0.999	2	3	0	3	0	0		21824.1							0	1	0	0	C4			C4	C4			19172.7			0	5456.03	0	0	0	364.872	0	0
TGME49_237015	hypothetical protein		264	1	0.999	10	19	0	19	0	0		174745							0	1	0	0	C4			C4	C4			98678.5			0	13442	0	0	0	898.93	0	0
TGME49_237110	replication factor C subunit 2, putative		357	0.9786	0.999	2	2	0	2	0	0		7842.28							0	1	0	0	C4			C4	C4			6889.54			0	356.467	0	0	0	23.8387	0	0
TGME49_237180	hypothetical protein		255	1	0.999	3	3	2	1	0	0	17154.9	2749.69							1	1	0	0		C3	C3	C4	C4		9294.18	2415.64			1009.11	161.747	0	0	29.1441	10.8168	0	0
TGME49_237230	hypothetical protein		213	1	0.999	9	13	0	12	0	1		97494.1		2979.66		16252.8		4126.72	0	1	0	1	C4		T2	C4		T2		48373		10304.3	0	7499.55	0	229.205	0	501.532	0	43.8722
TGME49_237250	hypothetical protein		259	1	0.999	3	4	0	4	0	0		18013.3							0	1	0	0	C4			C4	C4			15824.9			0	1286.66	0	0	0	86.0454	0	0
TGME49_237820	IMC sub-compartment protein ISP2		160	1	0.999	5	9	0	9	0	0		57918.8							0	1	0	0	C4			C4	C4			38660.4			0	4826.56	0	0	0	322.776	0	0
TGME49_238010	ribosomal protein RPL23A		167	1	0.999	13	61	47	12	0	2	525576	119406		4926.44	88237.6	21762.4		4926.44	1	1	0	1		C3		C4		T2	153329	63403.1		17036.6	52557.6	11940.6	0	492.644	1517.91	798.525	0	94.2972
TGME49_238040	protein disulfide-isomerase domain-containing protein		1378	1	0.999	15	19	0	19	0	0		151629							0	1	0	0	C4			C4	C4			60175.6			0	1579.47	0	0	0	105.627	0	0
TGME49_238070	glutaredoxin domain-containing protein		238	1	0.999	9	13	1	12	0	0	865240	74533.8							1	1	0	0		C3	C3	C4	C4		468769	40197			57682.6	4968.92	0	0	1665.93	332.296	0	0
TGME49_238250	ribosomal protein RPL36		101	1	0.999	8	29	23	6	0	0	344566	54149.5			124173	24831.6			1	1	0	0		C3	C3	C4	C4		131564	41515.7			49223.8	7735.65	0	0	1421.63	517.321	0	0
TGME49_238970	hypothetical protein		2533	0.981	0.9959	2	3	1	0	2	0	28233.2		46559.2		28233.2		43476.8		1	0	1	0	C3		C3	M3		M3	15296.2		28286.8		239.264	0	394.569	0	6.91018	0	16.3838	0
TGME49_239100	ribosomal protein RPS7		196	1	0.999	7	18	2	5	10	1	6934.58	25631.6	164727	6356.49	10129	11952.9	31804.8	4515.44	1	1	1	1							3757.01	22517.7	73997.9	21982.1	533.429	1971.66	12671.3	488.961	15.4059	131.855	526.153	93.5923
TGME49_239260	histone H4		103	1	0.999	7	33	18	8	3	4	80781.3	73991.9	17815.8	12050.9	25862.6	23800.5	17815.8	12050.9	1	1	1	1							30239.2	49490.6	10823.9	41674.6	13463.6	12332	2969.3	2008.49	388.84	824.701	123.295	384.446
TGME49_239330	ribosomal protein RPL37		98	0.9823	0.9989	2	6	4	1	1	0	15677.3	6839.63	6385.21		15677.3	6839.63			1	1	1	0			C3		C4	M3	8493.64	6008.7	3879.31		2612.88	1139.94	1064.2	0	75.4626	76.2333	44.1891	0
TGME49_239740	dense granule protein GRA14		408	1	0.999	29	260	0	137	47	76		3.39469e+06	344295	394672		620433	83495.4	81407.7	0	1	1	1	C4	M3	T2					1.04548e+06	107474	626266	0	188594	19127.5	21926.2	0	12612.2	794.236	4196.91
TGME49_239760	ribosomal protein RPL22		133	1	0.999	6	30	20	10	0	0	131817	88777.8			38853	24415.1			1	1	0	0		C3	C3	C4	C4		55724.2	65831			16477.1	11097.2	0	0	475.873	742.127	0	0
TGME49_239820	D-3-phosphoglycerate dehydrogenase		604	1	0.999	29	83	19	64	0	0	75856.7	808956			19351.2	57363.6			1	1	0	0		C3	C3	C4	C4		27543.5	152953			2446.99	26095.3	0	0	70.6714	1745.12	0	0
TGME49_239890	SCP family extracellular subfamily protein		246	1	0.999	7	15	0	15	0	0		124120							0	1	0	0	C4			C4	C4			81621.3			0	11283.6	0	0	0	754.593	0	0
TGME49_240060	hypothetical protein		843	1	0.999	29	188	14	73	32	69	54654.5	791680	214150	293764	16952.9	63824.2	25182.4	25043.8	1	1	1	1							17490.1	143474	45362.8	316163	1301.3	18849.5	5098.81	6994.37	37.5828	1260.56	211.719	1338.8
TGME49_240590	DNA-directed RNA polymerase II RPB5		205	0.9993	0.999	2	3	0	3	0	0		15898.9							0	1	0	0	C4			C4	C4			13967.4			0	836.784	0	0	0	55.9599	0	0
TGME49_240600	chaperonin cpn60, putative		667	1	0.999	8	9	0	9	0	0		56447.8							0	1	0	0	C4			C4	C4			25883.7			0	1612.8	0	0	0	107.856	0	0
TGME49_241240	hypothetical protein		706	0.9996	0.999	2	2	0	2	0	0		10594.5							0	1	0	0	C4			C4	C4			9307.41			0	246.384	0	0	0	16.4769	0	0
TGME49_242070	cAMP-dependent protein kinase regulatory subunit		385	1	0.999	19	28	0	27	0	1		242107		29714.6		63493.9		29714.6	0	1	0	1	C4		T2	C4		T2		85515.1		102759	0	9311.8	0	1142.87	0	622.726	0	218.757
TGME49_242330	ribosomal protein RPS5		192	1	0.999	8	11	1	10	0	0	9135.51	83646.6			9135.51	28514.5			1	1	0	0		C3	C3	C4	C4		4949.43	47314.9			761.293	6970.55	0	0	21.9869	466.155	0	0
TGME49_242840	membrane protein		119	0.9996	0.999	2	2	0	2	0	0		21908.2							0	1	0	0	C4			C4	C4			19246.6			0	2738.52	0	0	0	183.139	0	0
TGME49_243570	ribosomal protein RPS26		112	1	0.999	3	22	9	10	3	0	37264.6	50895	26382.9		21984.8	24816.7	26382.9		1	1	1	0			C3		C4	M3	20189.2	44711.9	16028.8		6210.76	8482.5	4397.15	0	179.373	567.267	182.584	0
TGME49_243580	Hit family protein involved in cell-cycle regulation, putative		276	1	0.999	8	12	0	12	0	0		100168							0	1	0	0	C4			C4	C4			51616.4			0	6260.5	0	0	0	418.67	0	0
TGME49_243710	t-complex protein beta subunit		568	1	0.999	8	10	0	10	0	0		55267.3							0	1	0	0	C4			C4	C4			26511.9			0	1535.2	0	0	0	102.667	0	0
TGME49_243730	rhoptry protein ROP9		353	1	0.999	5	10	9	1	0	0	49921.5	9206.09			18392.5	9206.09			1	1	0	0		C3	C3	C4	C4		20439.8	8087.66			2377.21	438.385	0	0	68.6562	29.317	0	0
TGME49_243910	Cof family hydrolase subfamily protein		374	1	0.999	9	22	4	18	0	0	12819.7	135095			10308	21664.4			1	1	0	0		C3	C3	C4	C4		6945.44	69470.1			582.713	6140.68	0	0	16.8293	410.657	0	0
TGME49_243950	prohibitin, putative		271	1	0.999	6	18	6	11	1	0	70275.4	82683	13112.6		69919.1	16748.1	23688.9		1	1	1	0			C3		C4	M3	38073.7	58372.3	7966.54		3698.7	4351.74	690.139	0	106.822	291.022	28.6568	0
TGME49_244020	activator of hsp90 atpase 1 family protein		142	0.9995	0.999	2	3	0	3	0	0		11479.8							0	1	0	0	C4			C4	C4			10085.1			0	1147.98	0	0	0	76.7711	0	0
TGME49_244080	hypothetical protein		376	1	0.999	3	7	0	7	0	0		53973.9							0	1	0	0	C4			C4	C4			47416.7			0	4151.84	0	0	0	277.654	0	0
TGME49_244110	nucleosome assembly protein (nap) protein		433	1	0.999	9	36	36	0	0	0	213371								1	0	0	0	C3	C3	C3				59656				11230	0	0	0	324.334	0	0	0
TGME49_244310	GTP-binding protein		367	1	0.999	6	6	0	6	0	0		26396.4							0	1	0	0	C4			C4	C4			16018.2			0	977.644	0	0	0	65.3799	0	0
TGME49_244320	ribosomal protein RPL24		291	1	0.999	5	22	18	4	0	0	107304	38216.8			29921.7	18526.5			1	1	0	0		C3	C3	C4	C4		46883	33573.9			6311.98	2248.04	0	0	182.296	150.338	0	0
TGME49_244390	coatomer epsilon subunit protein		309	1	0.999	9	10	0	10	0	0		61834.4							0	1	0	0	C4			C4	C4			24423.8			0	4122.29	0	0	0	275.678	0	0
TGME49_244560	heat shock protein 90, putative		847	1	0.999	7	11	1	10	0	0	5336.96	44166.9			5336.96	12476.4			1	1	0	0		C3	C3	C4	C4		2891.46	24948.1			93.6309	774.859	0	0	2.70415	51.8186	0	0
TGME49_244690	hypothetical protein		623	1	0.999	5	6	0	6	0	0		39434.6							0	1	0	0	C4			C4	C4			26945.5			0	938.92	0	0	0	62.7902	0	0
TGME49_245450	hypothetical protein		134	1	0.999	4	7	0	7	0	0		35115.9							0	1	0	0	C4			C4	C4			25708.8			0	3192.35	0	0	0	213.488	0	0
TGME49_245460	ribosomal protein RPS8		205	1	0.999	10	41	30	11	0	0	303935	88250.7			61133.2	20396.4			1	1	0	0		C3	C3	C4	C4		82179.7	50239.8			23379.6	6788.52	0	0	675.225	453.982	0	0
TGME49_245470	mitotic checkpoint protein, BUB3 family protein		332	1	0.999	7	11	0	6	5	0		36696.9	51853			11308.1	21488		0	1	1	0	C4	M3			C4	M3		23256.8	28847.1		0	2038.72	2880.72	0	0	136.339	119.617	0
TGME49_245490	microneme protein MIC8		684	1	0.999	22	49	0	49	0	0		521763							0	1	0	0	C4			C4	C4			118130			0	16831.1	0	0	0	1125.58	0	0
TGME49_245620	ribosomal-ubiquitin protein RPS27A		154	1	0.999	5	19	16	3	0	0	188464	19057.5			54222.4	9373.23			1	1	0	0		C3	C3	C4	C4		79720.3	16742.3			26923.4	2722.5	0	0	777.574	182.067	0	0
TGME49_245680	ribosomal protein RPL21		157	1	0.999	13	59	55	4	0	0	471593	32679.5			114041	15542			1	1	0	0		C3	C3	C4	C4		146410	28709.4			47159.3	3267.95	0	0	1362.01	218.544	0	0
TGME49_246220	hypothetical protein		812	0.9808	0.9983	3	3	0	3	0	0		14193.9							0	1	0	0	C4			C4	C4			12469.5			0	322.588	0	0	0	21.5731	0	0
TGME49_246540	cytochrome c1, heme protein		398	1	0.999	4	10	4	6	0	0	14010.3	32364.8			14010.3	11319.3			1	1	0	0		C3	C3	C4	C4		7590.5	23740.1			636.833	1471.13	0	0	18.3923	98.3815	0	0
TGME49_246580	hypothetical protein		383	1	0.999	5	9	0	9	0	0		72173.1							0	1	0	0	C4			C4	C4			47483			0	3436.82	0	0	0	229.837	0	0
TGME49_246730	hypothetical protein		349	1	0.999	4	15	8	7	0	0	30478.6	31257.1			11507.3	11216.9			1	1	0	0		C3	C3	C4	C4		13937	23497.7			1604.14	1645.11	0	0	46.329	110.017	0	0
TGME49_247350	thioredoxin domain-containing protein		312	1	0.999	6	6	0	6	0	0		105004							0	1	0	0	C4			C4	C4			74472.7			0	11667.1	0	0	0	780.236	0	0
TGME49_247410	hypothetical protein		126	1	0.999	4	5	0	5	0	0		58868.6							0	1	0	0	C4			C4	C4			47435.9			0	8409.79	0	0	0	562.405	0	0
TGME49_247440	hypothetical protein		378	1	0.999	12	20	0	20	0	0		193477							0	1	0	0	C4			C4	C4			81734.2			0	12092.3	0	0	0	808.673	0	0
TGME49_247510	fructose-bisphospatase II		381	1	0.999	5	8	1	7	0	0	12535.3	39287.7			13309.3	10229.2			1	1	0	0		C3	C3	C4	C4		6791.36	24149.7			569.786	1785.81	0	0	16.456	119.426	0	0
TGME49_247520	hypothetical protein		256	0.9832	0.999	2	11	0	3	4	4		27507.5	39160.7	15344.1		24917.5	39160.7	15344.1	0	1	1	1	C4	M3	T2					24165.7	23792	53062.9	0	2500.68	3560.07	1394.91	0	167.233	147.826	267.001
TGME49_247550	heat shock protein HSP60		575	1	0.999	17	30	0	30	0	0		169672							0	1	0	0	C4			C4	C4			52476.7			0	4990.35	0	0	0	333.729	0	0
TGME49_247760	AMP-binding enzyme domain-containing protein		793	1	0.999	5	5	0	5	0	0		24663.4							0	1	0	0	C4			C4	C4			14816.6			0	524.754	0	0	0	35.0929	0	0
TGME49_247770	hypothetical protein		167	1	0.999	4	8	0	8	0	0		32424.3							0	1	0	0	C4			C4	C4			22862.5			0	2947.67	0	0	0	197.125	0	0
TGME49_248340	GTP-binding nuclear protein ran/tc4		229	1	0.999	16	53	3	49	1	0	20000.1	676553	6811.81		13001.7	93466.6	6811.81		1	1	1	0			C3		C4	M3	10835.7	201319	4138.49		1250.01	42284.6	425.738	0	36.1014	2827.78	17.678	0
TGME49_248390	ribosomal protein RPL26		141	1	0.999	10	43	27	13	3	0	209785	75409.6	18587.3		64224.6	20403.8	10641.4		1	1	1	0			C3		C4	M3	79814	34767.4	11292.6		26223.1	9426.21	2323.41	0	757.349	630.377	96.4756	0
TGME49_248460	ubiquitin, putative		216	1	0.999	11	15	0	15	0	0		88520							0	1	0	0	C4			C4	C4			28358.8			0	6809.23	0	0	0	455.367	0	0
TGME49_248480	ribosomal protein RPS9		188	1	0.999	12	24	3	21	0	0	31871.8	238167			26236.8	49052			1	1	0	0		C3	C3	C4	C4		17267.5	107631			2897.44	21651.6	0	0	83.6808	1447.95	0	0
TGME49_248810	nuclear factor NF7		497	1	0.999	4	8	8	0	0	0	54356.5								1	0	0	0	C3	C3	C3				25906.5				1874.36	0	0	0	54.1334	0	0	0
TGME49_248880	GTPase RAB7		432	1	0.999	9	20	0	18	2	0		233259	19800			26415.6	14058		0	1	1	0	C4	M3			C4	M3		85644.3	12029.4		0	8043.4	682.757	0	0	537.902	28.3503	0
TGME49_249180	bifunctional dihydrofolate reductase-thymidylate synthase		610	1	0.999	15	22	5	17	0	0	23131.8	93483.3							1	1	0	0		C3	C3	C4	C4		12532.3	32072.4			660.909	2670.95	0	0	19.0877	178.62	0	0
TGME49_249240	calmodulin, putative		149	1	0.999	5	32	4	6	10	12	35900.1	58425.7	52724.6	50479.3	17761.6	36279.5	35521.7	33686.4	1	1	1	1							19449.9	51327.7	32032.6	174568	3988.9	6491.75	5858.29	5608.82	115.203	434.135	243.255	1073.59
TGME49_249250	ribosomal protein RPL35A		112	1	0.999	15	101	97	4	0	0	825491	22442			140531	14923.8			1	1	0	0		C3	C3	C4	C4		218613	19715.6			117927	3206	0	0	3405.85	214.401	0	0
TGME49_249270	protein disulfide isomerase-related protein (provisional), putative		547	1	0.999	8	17	15	2	0	0	80131.2	13018.5			21384.1	8245.85			1	1	0	0		C3	C3	C4	C4		28038.1	11436.9			2504.1	406.827	0	0	72.3209	27.2066	0	0
TGME49_249390	glutamate/leucine/phenylalanine/valine dehydrogenase family protein		1206	1	0.999	38	58	1	57	0	0	66478.3	426983							1	1	0	0		C3	C3	C4	C4		36016.6	69096.5			949.691	6099.76	0	0	27.428	407.921	0	0
TGME49_249590	proteasome subunit alpha type 5-2, putative		258	0.99	0.999	2	2	0	2	0	0		4710.87							0	1	0	0	C4			C4	C4			4138.55			0	362.375	0	0	0	24.2338	0	0
TGME49_249780	hypothetical protein		328	0.9996	0.999	2	3	0	3	0	0		11729.9							0	1	0	0	C4			C4	C4			10304.9			0	689.996	0	0	0	46.1435	0	0
TGME49_249900	adenine nucleotide translocator, putative		318	1	0.999	18	34	0	34	0	0		367694							0	1	0	0	C4			C4	C4			116387			0	17509.2	0	0	0	1170.93	0	0
TGME49_249970	hypothetical protein		229	0.991	0.999	2	2	0	2	0	0		9171.75							0	1	0	0	C4			C4	C4			8057.5			0	833.796	0	0	0	55.7601	0	0
TGME49_249990	hypothetical protein		838	1	0.999	13	22	0	22	0	0		135978							0	1	0	0	C4			C4	C4			40193.1			0	2518.1	0	0	0	168.398	0	0
TGME49_250710	microneme protein MIC10		198	1	0.999	3	8	0	8	0	0		34984							0	1	0	0	C4			C4	C4			30733.9			0	4373	0	0	0	292.444	0	0
TGME49_250770	eukaryotic initiation factor-4A, putative		412	1	0.999	6	13	3	10	0	0	10873.7	63354.9			12950.4	15409.3			1	1	0	0		C3	C3	C4	C4		5891.16	38705.3			453.072	2639.79	0	0	13.0852	176.536	0	0
TGME49_250810	ribosomal protein RPL35		178	1	0.9987	5	20	13	7	0	0	215047	113562			84987.3	48107.3			1	1	0	0		C3	C3	C4	C4		96089.1	91364.7			26880.8	14195.2	0	0	776.345	949.303	0	0
TGME49_250830	SAC3/GANP family protein		376	0.9999	0.999	3	3	0	3	0	0		11348.3							0	1	0	0	C4			C4	C4			9969.64			0	756.555	0	0	0	50.5946	0	0
TGME49_251500	eukaryotic initiation factor-3, subunit 3, putative		600	1	0.999	14	53	32	19	2	0	176971	171879	11803.2		36492.3	23803.6	19078.9		1	1	1	0			C3		C4	M3	42381.7	75175	7170.98		6554.47	6365.9	437.155	0	189.299	425.719	18.1521	0
TGME49_251540	dense granule protein GRA9		318	1	0.999	10	19	0	19	0	0		121216							0	1	0	0	C4			C4	C4			51508.5			0	6379.8	0	0	0	426.649	0	0
TGME49_251780	heat shock protein		728	1	0.999	3	3	1	2	0	0	2973.11	10867.2							1	1	0	0		C3	C3	C4	C4		1610.77	9546.97			58.2963	213.082	0	0	1.68365	14.2499	0	0
TGME49_251810	translation initiation factor eIF-5A, putative		161	1	0.999	3	6	3	3	0	0	16369.5	8228.47			10722.5	4087.96			1	1	0	0		C3	C3	C4	C4		8868.66	7228.81			1636.95	822.847	0	0	47.2767	55.0279	0	0
TGME49_251870	histone H2Bb		115	1	0.999	9	62	35	19	5	3	378890	431860	78140.6	17467.4	116324	98758	81644.6	18953.9	1	1	1	1							142001	250762	47474	60405.8	47361.2	53982.5	9767.58	2183.43	1367.84	3610.08	405.582	417.931
TGME49_251880	tRNA synthetases class I family protein		540	1	0.999	8	10	0	10	0	0		84048.3							0	1	0	0	C4			C4	C4			43787.3			0	3361.93	0	0	0	224.829	0	0
TGME49_252290	importin alpha, putative		545	0.9996	0.999	2	4	0	4	0	0		11722.1							0	1	0	0	C4			C4	C4			10298			0	586.106	0	0	0	39.1958	0	0
TGME49_252360	rhoptry kinase family protein ROP24 (incomplete catalytic triad)		535	1	0.999	15	34	0	34	0	0		274229							0	1	0	0	C4			C4	C4			114122			0	10156.6	0	0	0	679.225	0	0
TGME49_252430	hypothetical protein		767	1	0.999	4	4	0	4	0	0		24707							0	1	0	0	C4			C4	C4			19266.1			0	549.044	0	0	0	36.7173	0	0
TGME49_252490	vacuolar protein sorting 29, putative		203	1	0.999	5	5	0	5	0	0		41881.3							0	1	0	0	C4			C4	C4			28832			0	2991.52	0	0	0	200.058	0	0
TGME49_252630	hypothetical protein		136	1	0.999	4	8	0	8	0	0		45139.2							0	1	0	0	C4			C4	C4			32631.3			0	5015.47	0	0	0	335.409	0	0
TGME49_253370	hypothetical protein		1981	1	0.999	7	12	9	3	0	0	43083.5	15054.5			6434.26	17746.5			1	1	0	0		C3	C3	C4	C4		15235.3	13225.5			402.65	140.696	0	0	11.6289	9.40904	0	0
TGME49_253430	asparagine synthetase, putative		588	1	0.999	26	65	6	59	0	0	41223.9	641136			20433.8	41149.3			1	1	0	0		C3	C3	C4	C4		22334.3	136870			1212.47	18857	0	0	35.0173	1261.06	0	0
TGME49_253690	hypothetical protein		119	0.9996	0.999	2	14	0	14	0	0		236315							0	1	0	0	C4			C4	C4			207606			0	236315	0	0	0	15803.6	0	0
TGME49_254000	hypothetical protein		476	1	0.999	6	9	0	8	0	1		30673.3		3051.98					0	1	0	1	C4		T2	C4		T2		22439.7		10554.4	0	1394.24	0	138.726	0	93.2399	0	26.5537
TGME49_254030	zinc finger CDGSH-type domain-containing protein		118	1	0.999	3	5	0	5	0	0		23964							0	1	0	0	C4			C4	C4			21052.6			0	3423.42	0	0	0	228.941	0	0
TGME49_254440	ribosomal protein RPL12		165	1	0.999	5	38	28	8	1	1	431367	51332.8	3005.24	3177.34	201294	25933.5	3005.24	3177.34	1	1	1	1							211460	45096.5	1825.82	10987.9	39215.2	4666.62	273.204	288.849	1132.57	312.08	11.3443	55.2888
TGME49_254470	hypothetical protein		732	1	0.999	10	20	0	20	0	0		148539							0	1	0	0	C4			C4	C4			65270.1			0	3808.7	0	0	0	254.707	0	0
TGME49_254620	ribosomal protein RPL39		68	1	0.999	2	15	5	2	5	3	101108	41589	66414.9	6738.52	35289.2	42808.8	68362.9	6936.17	1	1	1	1							54778.3	36536.4	40350.1	23303.2	33702.7	13863	22138.3	2246.17	973.367	927.087	919.254	429.941
TGME49_254720	dense granule protein GRA8		269	1	0.999	17	276	12	125	49	90	101554	3.52406e+06	379633	384557	29622.5	560375	121920	119048	1	1	1	1							47434.3	1.78393e+06	154675	866676	10155.4	352406	37963.3	38455.7	293.297	23567.1	1576.36	7360.82
TGME49_255260	apical membrane antigen AMA1		569	1	0.999	5	7	0	7	0	0		39035.2							0	1	0	0	C4			C4	C4			23315.8			0	1626.47	0	0	0	108.77	0	0
TGME49_255420	hypothetical protein		278	1	0.999	8	12	0	12	0	0		76790.8							0	1	0	0	C4			C4	C4			40412.1			0	4517.11	0	0	0	302.081	0	0
TGME49_256050	signal recognition particle 14kd protein		172	0.9996	0.999	2	6	6	0	0	0	14519.4								1	0	0	0	C3	C3	C3				7866.31				967.96	0	0	0	27.9556	0	0	0
TGME49_256770	eukaryotic translation initiation factor 4A, isoform 3, putative		395	0.9914	0.9986	2	2	0	2	0	0		12542.7							0	1	0	0	C4			C4	C4			11018.9			0	482.412	0	0	0	32.2613	0	0
TGME49_256970	vacuolar ATP synthase subunit A, putative		616	1	0.999	17	25	0	25	0	0		172408							0	1	0	0	C4			C4	C4			46409.5			0	4659.69	0	0	0	311.616	0	0
TGME49_257090	NAC domain-containing protein		359	0.9995	0.999	2	4	2	2	0	0	10080.2	14133.2			10080.2	10806.9			1	1	0	0		C3	C3	C4	C4		5461.25	12416.2			403.209	565.327	0	0	11.6451	37.8062	0	0
TGME49_257160	hypothetical protein		152	1	0.999	3	7	0	7	0	0		50858.9							0	1	0	0	C4			C4	C4			44680.1			0	5085.89	0	0	0	340.118	0	0
TGME49_257340	Ras family protein		214	0.9789	0.999	2	1	0	1	0	0		5490.65							0	1	0	0	C4			C4	C4			4823.6			0	392.189	0	0	0	26.2276	0	0
TGME49_257530	transporter, major facilitator family protein		504	1	0.999	3	4	0	4	0	0		17000.7							0	1	0	0	C4			C4	C4			14935.3			0	1000.04	0	0	0	66.8778	0	0
TGME49_257680	myosin light chain MLC1		213	1	0.999	7	14	0	14	0	0		100325							0	1	0	0	C4			C4	C4			50607.6			0	9120.47	0	0	0	609.931	0	0
TGME49_257750	homocysteine s-methyltransferase domain-containing protein		434	0.989	0.9959	2	2	0	2	0	0		9471.18							0	1	0	0	C4			C4	C4			8320.54			0	411.79	0	0	0	27.5385	0	0
TGME49_257990	heat shock protein 101, putative		927	1	0.999	5	7	0	6	0	1		24565.9		51015.5					0	1	0	1	C4		T2	C4		T2		17749.5		176422	0	383.842	0	797.117	0	25.6694	0	152.576
TGME49_258060	myosin heavy chain, putative		208	1	0.999	8	16	6	10	0	0	20727.4	63097.1			14069.1	16092.3			1	1	0	0		C3	C3	C4	C4		11229.7	32134.1			1381.83	4206.47	0	0	39.9084	281.308	0	0
TGME49_258130	Rab1 protein		216	1	0.999	7	9	0	9	0	0		63940.6							0	1	0	0	C4			C4	C4			43191.5			0	3365.3	0	0	0	225.054	0	0
TGME49_258390	DnaJ protein, putative		397	1	0.999	9	23	6	11	4	2	39764.5	73780.5	38976	6444.68	14843.8	14625.5	16939.7	4895.75	1	1	1	1							21543.6	32266.4	23679.7	22287	1656.86	3074.19	1624	268.528	47.8516	205.586	67.4337	51.3992
TGME49_258410	photosensitized INA-labeled protein PHIL1		165	0.9979	0.9989	2	3	0	3	0	0		17376.3							0	1	0	0	C4			C4	C4			15265.3			0	2172.04	0	0	0	145.255	0	0
TGME49_258458	hypothetical protein		260	1	0.999	7	13	0	13	0	0		103786							0	1	0	0	C4			C4	C4			52313.4			0	8648.8	0	0	0	578.388	0	0
TGME49_258462	hypothetical protein		326	1	0.999	8	15	0	15	0	0		115071							0	1	0	0	C4			C4	C4			53052.2			0	5479.57	0	0	0	366.446	0	0
TGME49_258580	rhoptry protein ROP17		608	1	0.999	25	61	5	56	0	0	36333.7	656845			18514.3	52554.1			1	1	0	0		C3	C3	C4	C4		19684.9	122958			981.993	17752.6	0	0	28.3609	1187.2	0	0
TGME49_258660	rhoptry protein ROP6		480	1	0.999	3	10	0	10	0	0		89523.6							0	1	0	0	C4			C4	C4			78402.3			0	7460.3	0	0	0	498.907	0	0
TGME49_258870	hypothetical protein		916	1	0.999	15	24	1	23	0	0	861.551	139467			1068.43	14613.5			1	1	0	0		C3	C3	C4	C4		466.771	42641.2			15.6646	2535.77	0	0	0.452408	169.58	0	0
TGME49_258930	peptidylprolyl isomerase		116	1	0.999	4	5	0	5	0	0		77821.3							0	1	0	0	C4			C4	C4			62484.9			0	12970.2	0	0	0	867.382	0	0
TGME49_259240	ribosomal protein RPS21		82	1	0.999	6	23	6	17	0	0	14975.2	366604			8207.87	96458.8			1	1	0	0		C3	C3	C4	C4		8113.24	274856			2139.31	52372	0	0	61.7854	3502.38	0	0
TGME49_259550	dihydropteroate synthase		748	1	0.999	24	35	0	35	0	0		285734							0	1	0	0	C4			C4	C4			63728.1			0	7326.52	0	0	0	489.961	0	0
TGME49_260180	hypothetical protein		157	1	0.999	5	8	0	8	0	0		49323.3							0	1	0	0	C4			C4	C4			28345.4			0	4110.27	0	0	0	274.874	0	0
TGME49_260260	ribosomal protein RPP1		179	1	0.999	7	64	43	21	0	0	421945	337145			173933	129108			1	1	0	0		C3	C3	C4	C4		177746	211181			46882.7	37460.5	0	0	1354.02	2505.17	0	0
TGME49_260500	COPI associated protein, putative		270	1	0.999	4	4	0	4	0	0		25731.3							0	1	0	0	C4			C4	C4			20215.9			0	2573.13	0	0	0	172.078	0	0
TGME49_260520	hypothetical protein		742	1	0.999	4	8	0	8	0	0		27450.5							0	1	0	0	C4			C4	C4			19173.1			0	946.57	0	0	0	63.3018	0	0
TGME49_260820	IMC sub-compartment protein ISP1		176	1	0.999	3	4	0	4	0	0		22695.2							0	1	0	0	C4			C4	C4			19938			0	2521.69	0	0	0	168.638	0	0
TGME49_260870	zinc finger cdgsh type protein		196	1	0.999	3	20	0	5	6	9		29743.1	26297.7	27706.5		11512.2	10039.9	10691.7	0	1	1	1	C4	M3	T2					26129.7	15977.1	95814.7	0	2478.59	2191.47	2308.87	0	165.756	90.9971	441.943
TGME49_261210	26s proteasome subunit p55, putative		485	1	0.999	4	4	0	4	0	0		28406.1							0	1	0	0	C4			C4	C4			18981.8			0	835.474	0	0	0	55.8723	0	0
TGME49_261240	histone H3		136	1	0.999	5	21	9	8	1	3	62483.9	44472.3	8785.77	52444.9	21680.8	16225.5	11440.3		1	1	1	1							33852.5	36786.8	5337.76	181365	10414	7412.05	1464.3	8740.81	300.766	495.681	60.8023	1673.08
TGME49_261250	histone H2A1		180	1	0.999	7	78	40	31	4	3	348094	488326	139312	26596.2	122514	141691	84435.2	26596.2	1	1	1	1							146766	321987	84638.2	91974.9	38677.2	54258.4	15479.1	2955.13	1117.03	3628.53	642.741	565.642
TGME49_261570	ribosomal protein RPL7A		276	1	0.999	30	187	169	18	0	0	1.87018e+06	127905			167292	18815.9			1	1	0	0		C3	C3	C4	C4		295827	51657.3			81312.2	5561.08	0	0	2348.38	371.897	0	0
TGME49_261580	histone H2AX		135	1	0.999	6	14	3	10	1	0	19213.9	124449	6301.09		22472.2	31119.5	7369.64		1	1	1	0			C3		C4	M3	10409.7	94969.8	3828.2		3202.31	20741.6	1050.18	0	92.4858	1387.09	43.6069	0
TGME49_261780	microneme protein MIC7		340	1	0.999	4	4	0	4	0	0		45550.5							0	1	0	0	C4			C4	C4			37095.3			0	2530.58	0	0	0	169.233	0	0
TGME49_261950	ATP synthase beta subunit ATP-B		560	1	0.999	21	102	36	46	8	12	234116	404677	28303.5	26022.1	36023.4	51085.8	12405.8	11387.2	1	1	1	1							54216.6	94253.8	14211	79006.5	7316.14	12646.2	884.484	813.191	211.297	845.712	36.7267	155.653
TGME49_262040	SAC3/GANP family protein		269	1	0.999	9	28	13	15	0	0	98295.2	146238			27099.3	41961.8			1	1	0	0		C3	C3	C4	C4		39051.7	66698.3			7561.17	11249.1	0	0	218.374	752.284	0	0
TGME49_262050	rhoptry kinase family protein ROP39		588	1	0.999	18	64	6	46	3	9	23301.1	455919	13467.1	35513.3	10766.5	45596.1	13593	10195.2	1	1	1	1							12624	142545	8181.89	100171	932.042	18236.7	538.684	1420.53	26.9183	1219.58	22.3679	271.905
TGME49_262380	elongation factor Tu, putative		552	1	0.999	5	10	0	10	0	0		37422.4							0	1	0	0	C4			C4	C4			24457.2			0	1069.21	0	0	0	71.5035	0	0
TGME49_262480	dynein light chain roadblock-type 2, putative		125	0.9995	0.999	2	3	1	2	0	0	3845.59	6454.43							1	1	0	0		C3	C3	C4	C4		2083.46	5670.3			480.698	806.804	0	0	13.883	53.955	0	0
TGME49_262620	RNA recognition motif-containing protein		293	1	0.999	5	33	13	6	4	10	56603.8	42186.7	20902.3	29516.8	19656.4	13888.4	9279.9	9659.78	1	1	1	1							25389.3	29782.6	12699.1	81461.3	2830.19	2109.34	1045.11	1475.84	81.7386	141.062	43.3966	282.492
TGME49_262640	Cg8 family protein		204	0.9992	0.999	2	3	0	3	0	0		14417.6							0	1	0	0	C4			C4	C4			12666.1			0	1310.7	0	0	0	87.6527	0	0
TGME49_262670	ribosomal protein RPL18A		183	1	0.999	18	96	86	10	0	0	1376897	117018			292375	29729.3			1	1	0	0		C3	C3	C4	C4		341979	62055.8			91793.1	7801.21	0	0	2651.07	521.706	0	0
TGME49_262690	ribosomal protein RPL27		146	1	0.999	9	33	33	0	0	0	231036								1	0	0	0	C3	C3	C3				60126.3				25670.7	0	0	0	741.395	0	0	0
TGME49_262910	NADH-cytochrome b5 reductase 1, putative		339	0.995	0.999	2	2	0	2	0	0		12357.2							0	1	0	0	C4			C4	C4			10855.9			0	617.859	0	0	0	41.3193	0	0
TGME49_262920	trypsin domain-containing protein		972	1	0.999	37	130	0	81	13	36		771939	86122.7	113879		85593.9	19843.3	22792.2	0	1	1	1	C4	M3	T2					149043	29830.5	181797	0	17154.2	1913.84	2530.65	0	1147.19	79.4688	484.393
TGME49_263040	ribosomal protein RPS16		211	1	0.999	5	18	11	7	0	0	51691.4	58110.9			19522.1	17103			1	1	0	0		C3	C3	C4	C4		23586.6	37317.9			3230.72	3631.93	0	0	93.3061	242.885	0	0
TGME49_263050	ribosomal protein RPL13		355	1	0.999	7	45	30	15	0	0	156950	81397.4			40080.6	21283.1			1	1	0	0		C3	C3	C4	C4		66482.4	52254.4			7847.48	4069.87	0	0	226.643	272.173	0	0
TGME49_263060	Proteasome/cyclosome repeat-containing protein		1156	1	0.999	10	13	0	13	0	0		102499							0	1	0	0	C4			C4	C4			38050.2			0	1708.31	0	0	0	114.243	0	0
TGME49_263070	CMGC kinase, CK2 family		539	1	0.999	8	25	15	10	0	0	73862.5	61551.4			14468.7	11943.5			1	1	0	0		C3	C3	C4	C4		22286	26171.6			2382.66	1985.53	0	0	68.8135	132.782	0	0
TGME49_263080	hypothetical protein		133	1	0.999	5	11	3	7	1	0	19966.7	55045.7	4055.47		17699.5	16121	5822.25		1	1	1	0			C3		C4	M3	10817.5	34805.9	2463.89		2495.84	6880.71	506.934	0	72.0821	460.147	21.0495	0
TGME49_263090	14-3-3 protein		323	1	0.999	15	54	22	26	4	2	94044.3	176188	16925.3	9487.45	12303.8	19359.2	15696.8	9161.71	1	1	1	1							32074.9	73665.5	10282.9	32809.5	3918.51	7341.18	705.221	395.31	113.17	490.941	29.2831	75.6666
TGME49_263180	myosin D		822	1	0.999	3	5	0	2	2	1		12095.1	3820.36	2435.02			3820.36	2435.02	0	1	1	1	C4	M3	T2					10625.7	2321.04	8420.81	0	212.194	67.0238	42.7197	0	14.1905	2.78305	8.177
TGME49_263280	hypothetical protein		235	1	0.999	3	4	0	4	0	0		36268.4							0	1	0	0	C4			C4	C4			31862.3			0	4533.55	0	0	0	303.181	0	0
TGME49_263290	rhomboid protease ROM2		283	0.9995	0.999	2	2	0	2	0	0		6415.99							0	1	0	0	C4			C4	C4			5636.53			0	801.999	0	0	0	53.6337	0	0
TGME49_263300	eukaryotic porin protein		290	1	0.999	4	9	7	2	0	0	40331.8	14086.4			21003.8	7725.92			1	1	0	0		C3	C3	C4	C4		21850.9	12375.1			1920.56	670.783	0	0	55.4676	44.8586	0	0
TGME49_263630	hypothetical protein		136	1	0.999	5	11	0	11	0	0		191958							0	1	0	0	C4			C4	C4			132258			0	21328.6	0	0	0	1426.35	0	0
TGME49_263700	ribosomal protein RPS14		156	1	0.999	9	98	30	24	18	26	185556	346995	185289	63673.2	49003.6	66524.5	46587.2	20482.2	1	1	1	1							63805.6	161448	84783.8	166944	23194.5	43374.4	23161.1	7959.16	669.879	2900.66	961.726	1523.47
TGME49_263870	glutamate-tRNA ligase		849	1	0.999	16	20	0	20	0	0		150734							0	1	0	0	C4			C4	C4			49408.9			0	2791.37	0	0	0	186.673	0	0
TGME49_264040	hypothetical protein		220	1	0.999	7	10	1	9	0	0	7851.63	56254.9			7851.63	14476.6			1	1	0	0		C3	C3	C4	C4		4253.85	29894.4			436.202	3125.27	0	0	12.5979	209.002	0	0
TGME49_264440	signal recognition particle receptor beta subunit protein		347	1	0.999	4	5	0	5	0	0		31209.4							0	1	0	0	C4			C4	C4			23071.1			0	1560.47	0	0	0	104.356	0	0
TGME49_264610	RNA recognition motif-containing protein		430	0.9995	0.999	2	4	0	4	0	0		21290							0	1	0	0	C4			C4	C4			18703.5			0	1182.78	0	0	0	79.0981	0	0
TGME49_265370	hypothetical protein		142	0.9995	0.999	2	2	0	2	0	0		16459.4							0	1	0	0	C4			C4	C4			14459.8			0	1645.94	0	0	0	110.072	0	0
TGME49_265450	hexokinase		468	1	0.999	25	57	3	54	0	0	16053.3	697545			9887.93	95997.4			1	1	0	0		C3	C3	C4	C4		8697.33	232775			573.331	24912.3	0	0	16.5583	1666.01	0	0
TGME49_266060	ribosomal protein RPSA		287	1	0.999	16	56	0	56	0	0		951499							0	1	0	0	C4			C4	C4			265004			0	59468.7	0	0	0	3976.97	0	0
TGME49_266070	ribosomal protein RPL31		120	1	0.999	4	27	16	10	1	0	191291	56143.1	20300.9		84630.4	24433.6	20300.9		1	1	1	0			C3		C4	M3	93387.2	44234.7	12333.8		27327.3	8020.44	2900.13	0	789.238	536.366	120.423	0
TGME49_266310	Alpha-1,3-mannosyl-glycoprotein 2-beta-N-acetylglucosaminyltransferase		599	1	0.999	4	5	0	5	0	0		33014.4							0	1	0	0	C4			C4	C4			26345.2			0	943.27	0	0	0	63.0811	0	0
TGME49_266620	thioredoxin domain-containing protein		207	1	0.999	5	9	0	9	0	0		70451.9							0	1	0	0	C4			C4	C4			45145.9			0	5419.38	0	0	0	362.421	0	0
TGME49_266810	hypothetical protein		316	0.9988	0.999	2	2	0	2	0	0		8322.02							0	1	0	0	C4			C4	C4			7310.99			0	438.001	0	0	0	29.2913	0	0
TGME49_266960	beta tubulin		449	1	0.999	20	8	0	8	0	0		105915							0	1	0	0	C4			C4	C4			73471.9			0	5043.59	0	0	0	337.29	0	0
TGME49_267060	ribosomal protein RPL14		157	1	0.999	8	46	42	4	0	0	693389	61643			213899	24888.1			1	1	0	0		C3	C3	C4	C4		289506	54154.1			53337.6	4741.77	0	0	1540.44	317.105	0	0
TGME49_267330	fumarate hydratase		776	1	0.999	3	4	0	4	0	0		19896.2							0	1	0	0	C4			C4	C4			17479.1			0	390.122	0	0	0	26.0894	0	0
TGME49_267350	LSM domain-containing protein		121	1	0.999	3	8	4	4	0	0	25411.5	13529			30509	5147.77			1	1	0	0		C3	C3	C4	C4		13767.4	11885.4			4235.24	2254.84	0	0	122.318	150.792	0	0
TGME49_267400	ribosomal protein RPL32		134	1	0.999	7	15	8	7	0	0	90442	75511.4			33291.4	28523.9			1	1	0	0		C3	C3	C4	C4		39889	54680.7			11305.3	9438.93	0	0	326.507	631.228	0	0
TGME49_267810	Rab 5		241	1	0.999	8	12	0	12	0	0		100517							0	1	0	0	C4			C4	C4			43718.1			0	5912.76	0	0	0	395.415	0	0
TGME49_268590	rhomboid protease ROM4		665	0.9996	0.999	2	3	0	3	0	0		24230							0	1	0	0	C4			C4	C4			21286.4			0	757.188	0	0	0	50.6369	0	0
TGME49_268810	ck2 beta subunit		315	0.9996	0.999	2	5	4	1	0	0	8430.35	3448.25							1	1	0	0		C3	C3	C4	C4		4567.39	3029.33			702.529	287.354	0	0	20.2897	19.2168	0	0
TGME49_268830	hypothetical protein		536	1	0.999	7	8	0	8	0	0		63570.2							0	1	0	0	C4			C4	C4			32863.3			0	1986.57	0	0	0	132.852	0	0
TGME49_268850	enolase 2		475	1	0.999	18	87	52	27	4	4	462457	264538	96379.6	26930.6	132430	81712.3	96379.6	26930.6	1	1	1	1							119173	118091	58555	93131.5	15946.8	9121.99	3323.43	928.641	460.558	610.033	138	177.752
TGME49_269190	glyceraldehyde-3-phosphate dehydrogenase GAPDH2		995	1	0.999	17	37	0	37	0	0		331798							0	1	0	0	C4			C4	C4			92804.1			0	6635.97	0	0	0	443.78	0	0
TGME49_269250	Mov34/MPN/PAD-1 family protein		343	1	0.999	4	6	0	6	0	0		37082.9							0	1	0	0	C4			C4	C4			28637			0	2181.35	0	0	0	145.877	0	0
TGME49_269442	calmodulin, putative		87	1	0.999	4	16	0	9	2	5		81530.7	9463.96	5213.84		23168.2	5369.41	5244.59	0	1	1	1	C4	M3	T2					59404	5749.79	18030.5	0	16306.1	1892.79	1042.77	0	1090.47	78.5949	199.597
TGME49_269690	hypothetical protein		865	1	0.999	21	33	0	33	0	0		200925							0	1	0	0	C4			C4	C4			47907.4			0	4018.51	0	0	0	268.737	0	0
TGME49_269840	proteasome regulatory subunit		314	1	0.999	9	13	0	13	0	0		72039.6							0	1	0	0	C4			C4	C4			33092.5			0	4502.47	0	0	0	301.103	0	0
TGME49_270120	thioredoxin-like protein TLP1		244	0.9989	0.999	2	3	0	3	0	0		26292.4							0	1	0	0	C4			C4	C4			23098.2			0	2022.5	0	0	0	135.254	0	0
TGME49_270240	MAG1		452	1	0.999	3	4	0	4	0	0		34177							0	1	0	0	C4			C4	C4			30024.9			0	1485.96	0	0	0	99.3734	0	0
TGME49_270250	dense granule protein GRA1		190	1	0.999	10	49	7	28	5	9	46470.3	408705	13890.1	26176.7	23647.4	101131	13890.1	14800.3	1	1	1	1							22242	248615	8438.85	90524.3	11617.6	102176	3472.52	6544.17	335.527	6833.03	144.19	1252.62
TGME49_270320	protein phosphatase 2C domain-containing protein		538	1	0.999	8	10	0	10	0	0		41402.9							0	1	0	0	C4			C4	C4			20408.4			0	1380.1	0	0	0	92.294	0	0
TGME49_270360	hypothetical protein		252	1	0.999	3	4	0	4	0	0		18413.8							0	1	0	0	C4			C4	C4			16176.8			0	1083.17	0	0	0	72.4367	0	0
TGME49_270380	ribosomal protein RPS13		151	1	0.999	10	72	48	24	0	0	481820	303590			111277	76136.3			1	1	0	0		C3	C3	C4	C4		152565	138806			43801.8	27599.1	0	0	1265.04	1845.69	0	0
TGME49_270510	asparaginyl-tRNA synthetase (NOB+tRNA synthase)		676	1	0.999	12	15	0	15	0	0		106931							0	1	0	0	C4			C4	C4			38280.7			0	2430.26	0	0	0	162.523	0	0
TGME49_270830	small nuclear ribonucleoprotein		155	1	0.999	2	7	6	1	0	0	36293.4	5369.14			12968.9	6512.27			1	1	0	0		C3	C3	C4	C4		19663	4716.85			3629.34	536.914	0	0	104.819	35.9061	0	0
TGME49_271050	SAG-related sequence SRS34A		187	1	0.999	11	54	0	49	3	2		1.39522e+06	12224.7	10808		316400	7232.68	6469.3	0	1	1	1	C4	M3	T2					751592	7427.06	37376.1	0	107324	940.36	831.381	0	7177.3	39.0468	159.135
TGME49_271350	bifunctional protein FolC subfamily protein		553	1	0.999	6	8	0	8	0	0		43873.5							0	1	0	0	C4			C4	C4			24196.7			0	1253.53	0	0	0	83.8297	0	0
TGME49_272010	Gar1 protein RNA binding region protein		210	0.9996	0.999	2	14	11	1	2	0	31943.2	11858	17269.1		15586.1	12396.8	18053.8		1	1	1	0			C3		C4	M3	17306.1	10417.4	10491.8		2661.93	988.164	1439.1	0	76.8791	66.0834	59.7559	0
TGME49_272290	pyruvate dehydrogenase complex subunit PD-HE1Beta		470	0.9995	0.999	2	2	0	2	0	0		5400.99							0	1	0	0	C4			C4	C4			4744.83			0	337.562	0	0	0	22.5744	0	0
TGME49_272400	casein kinase ii regulatory subunit protein		361	0.9996	0.999	2	6	6	0	0	0	22132.7								1	0	0	0	C3	C3	C3				11991				1475.51	0	0	0	42.6143	0	0	0
TGME49_272660	hypothetical protein		258	1	0.999	6	14	13	1	0	0	74255.9	6949.47			18587.6	9458.76			1	1	0	0		C3	C3	C4	C4		29906.5	6105.2			5303.99	496.391	0	0	153.184	33.1961	0	0
TGME49_273130	SAG-related sequence SRS30A		362	1	0.999	7	10	0	10	0	0		70419.8							0	1	0	0	C4			C4	C4			40419			0	3061.73	0	0	0	204.753	0	0
TGME49_273460	eukaryotic translation initiation factor 3 subunit 6 interacting protein		639	1	0.999	13	26	5	21	0	0	22905.9	150562			13644.9	20686.7			1	1	0	0		C3	C3	C4	C4		12409.9	47358.1			545.379	3584.82	0	0	15.7511	239.735	0	0
TGME49_273490	glutamine synthetase, type I, putative		579	1	0.999	4	7	0	7	0	0		22865.3							0	1	0	0	C4			C4	C4			16704.9			0	846.864	0	0	0	56.634	0	0
TGME49_273520	PCI domain-containing protein		601	1	0.999	10	15	1	14	0	0	9055.34	98498.8			12553	12510.7			1	1	0	0		C3	C3	C4	C4		4906	40846.3			258.724	2814.25	0	0	7.4722	188.203	0	0
TGME49_273760	heat shock protein HSP70		674	1	0.999	33	105	32	64	6	3	216205	760399	37412.3	14701.9	39166.3	65543.3	24809.9	15924.1	1	1	1	1							45087.6	151195	22729.7	50842.2	5689.62	20010.5	984.534	386.892	164.322	1338.2	40.8811	74.0552
TGME49_274060	2-oxoglutarate/malate translocase OMT		323	1	0.999	11	17	0	17	0	0		137404							0	1	0	0	C4			C4	C4			51503.5			0	6543.04	0	0	0	437.566	0	0
TGME49_275440	dense granule protein GRA6		224	1	0.999	14	155	14	53	32	56	104886	608099	335121	366141	56117.9	151004	97132.9	103411	1	1	1	1							50617	348037	128667	781713	13110.8	76012.3	41890.1	45767.6	378.652	5083.32	1739.41	8760.41
TGME49_275460	hypothetical protein		285	1	0.999	11	38	0	37	0	1		431347		5226.44		61040.1		5327.23	0	1	0	1	C4		T2	C4		T2		204945		18074.1	0	47927.5	0	580.716	0	3205.15	0	111.155
TGME49_275750	small nuclear ribonucleoprotein E, putative		91	0.9996	0.999	2	8	5	3	0	0	17103.7	18860.4			12664.2	12073.3			1	1	0	0		C3	C3	C4	C4		9266.43	16569.1			3420.74	3772.09	0	0	98.7942	252.258	0	0
TGME49_275810	ribosomal protein RPS10		152	1	0.999	9	41	0	25	14	2		411736	103341	3712.61		55727.9	28089.8	5818.66	0	1	1	1	C4	M3	T2					173930	49236.1	12839	0	41173.6	10334.1	371.262	0	2753.48	429.106	71.0633
TGME49_275860	hypothetical protein		383	1	0.999	10	36	2	14	8	12	3091.95	104537	40025.9	31358.7	4653.84	20174.7	14705	14408.9	1	1	1	1							1675.16	45697.6	22261.7	108445	134.433	4545.07	1740.26	1363.42	3.88255	303.952	72.2612	260.973
TGME49_276140	ADP ribosylation factor ARF1		554	1	0.999	3	3	0	3	0	0		37587.4							0	1	0	0	C4			C4	C4			33021			0	963.778	0	0	0	64.4526	0	0
TGME49_276990	cytochrome b5 family heme/steroid binding domain-containing protein		240	1	0.999	3	6	0	6	0	0		20695.2							0	1	0	0	C4			C4	C4			18181			0	1217.37	0	0	0	81.4113	0	0
TGME49_277000	transport protein Sec24, putative		1019	1	0.999	6	6	0	6	0	0		29309.7							0	1	0	0	C4			C4	C4			16540.8			0	915.928	0	0	0	61.2526	0	0
TGME49_277240	NTPase I		203	0.9874	0.999	2	3	0	3	0	0		15535.7							0	1	0	0	C4			C4	C4			13648.3			0	1412.34	0	0	0	94.4502	0	0
TGME49_277920	hypothetical protein		90	1	0.999	4	6	0	6	0	0		42510.8							0	1	0	0	C4			C4	C4			32457.6			0	8502.15	0	0	0	568.581	0	0
TGME49_278270	nucleolar protein, structural component of H/ACA snoRNPs, putative		64	0.9991	0.9989	2	13	4	0	3	6	12214.7		16799	15384.5	12214.7		16799	8745.81	1	0	1	1	C3			M3	T2		6617.68		10206.1	53202.8	3053.68	0	4199.74	3846.13	88.1932	0	174.387	736.19
TGME49_278660	P-type ATPase4, putative		1338	1	0.999	6	6	1	5	0	0	482.725	37585.4							1	1	0	0		C3	C3	C4	C4		261.53	21974.1			6.99601	544.716	0	0	0.202051	36.4278	0	0
TGME49_278990	phosphate carrier, putative		479	1	0.999	14	25	0	25	0	0		179641							0	1	0	0	C4			C4	C4			65081.1			0	5988.04	0	0	0	400.45	0	0
TGME49_279100	hypothetical protein		435	1	0.999	24	202	19	88	35	60	60369.4	1.44375e+06	210884	223334	27129.7	277135	49522.1	50513.1	1	1	1	1							28027.8	530580	83822.9	449133	2744.06	65625.2	9585.62	10151.5	79.2512	4388.68	398.026	1943.11
TGME49_279380	hypothetical protein		320	1	0.999	3	6	0	6	0	0		48266							0	1	0	0	C4			C4	C4			42402.3			0	2540.32	0	0	0	169.884	0	0
TGME49_279390	proliferation-associated protein 2G4, putative		462	1	0.999	7	12	12	0	0	0	66682.6								1	0	0	0	C3	C3	C3				22025.5				2778.44	0	0	0	80.244	0	0	0
TGME49_279420	hypothetical protein		1329	0.9999	0.999	3	3	1	2	0	0	43135.7	12437.1							1	1	0	0		C3	C3	C4	C4		23370	10926.1			575.143	165.828	0	0	16.6107	11.0897	0	0
TGME49_280370	hypothetical protein		665	1	0.999	3	3	0	3	0	0		10234.1							0	1	0	0	C4			C4	C4			8990.79			0	269.319	0	0	0	18.0107	0	0
TGME49_280550	clathrin adaptor complex small chain subfamily protein		207	0.9996	0.999	2	4	0	4	0	0		33142.4							0	1	0	0	C4			C4	C4			29116			0	5523.73	0	0	0	369.399	0	0
TGME49_280560	selenide, water dikinase		1298	1	0.999	9	12	2	10	0	0	73356.8	49305.8							1	1	0	0		C3	C3	C4	C4		39743.2	21779.5			1094.88	735.908	0	0	31.6211	49.2138	0	0
TGME49_280580	SAG-related sequence SRS35B		180	1	0.999	3	3	0	3	0	0		17780.9							0	1	0	0	C4			C4	C4			15620.7			0	1975.65	0	0	0	132.122	0	0
TGME49_280600	histidyl-tRNA synthetase (HisRS), putative		1252	1	0.999	7	9	2	7	0	0	11788.6	31324.6			15675.8	7007.94			1	1	0	0		C3	C3	C4	C4		6386.83	20043.4			187.121	497.215	0	0	5.40423	33.2513	0	0
TGME49_280740	signal peptidase		223	0.996	0.999	2	3	0	3	0	0		16252.7							0	1	0	0	C4			C4	C4			14278.2			0	1250.21	0	0	0	83.6075	0	0
TGME49_282180	hypothetical protein		310	1	0.999	3	3	0	3	0	0		28576.6							0	1	0	0	C4			C4	C4			25104.9			0	1504.03	0	0	0	100.582	0	0
TGME49_283850	peptidyl-prolyl cis-trans isomerase		503	1	0.999	12	16	1	15	0	0	16613	132993							1	1	0	0		C3	C3	C4	C4		9000.56	49862.3			519.155	4156.03	0	0	14.9937	277.934	0	0
TGME49_284540	ATP synthase F1, delta subunit protein		252	1	0.999	5	13	8	5	0	0	29553.7	44181			13122.8	10863.6			1	1	0	0		C3	C3	C4	C4		16011.6	28261.9			1555.46	2325.31	0	0	44.9231	155.505	0	0
TGME49_284560	ribosomal protein RPL9		190	1	0.999	6	21	16	5	0	0	77753	17250.3			18730.9	6785.74			1	1	0	0		C3	C3	C4	C4		26714.8	15154.6			6479.42	1437.53	0	0	187.132	96.1344	0	0
TGME49_285510	hypothetical protein		166	1	0.999	5	13	6	7	0	0	28452.4	32536.5			10195.3	11797.6			1	1	0	0		C3	C3	C4	C4		15414.9	25974.9			2586.58	2957.86	0	0	74.7029	197.807	0	0
TGME49_285870	SAG-related sequence SRS20A		328	1	0.999	17	51	0	51	0	0		493952							0	1	0	0	C4			C4	C4			167415			0	24697.6	0	0	0	1651.65	0	0
TGME49_285980	glucosephosphate-mutase GPM1		637	1	0.999	17	27	5	21	1	0	23873.7	176135	3756.91		9611.5	15933.7	8383.28		1	1	1	0			C3		C4	M3	12934.3	52102.6	2282.49		582.286	4295.96	91.6318	0	16.817	287.292	3.80485	0
TGME49_286080	elongation factor 2 family protein		1008	1	0.999	8	10	0	10	0	0		47834.6							0	1	0	0	C4			C4	C4			24853.2			0	885.826	0	0	0	59.2396	0	0
TGME49_286420	elongation factor 1-alpha (EF-1-ALPHA), putative		448	1	0.999	19	137	44	34	20	39	420558	495739	112124	90692.2	65461.6	58566.7	20280.8	13336.5	1	1	1	1							87052.4	149794	38261.8	131059	14018.6	16524.6	3737.48	3023.08	404.87	1105.08	155.192	578.648
TGME49_286450	dense granule protein GRA5		120	1	0.999	9	339	66	115	62	96	720733	4.6321e+06	1.06366e+06	1.06545e+06	270928	1571403	673768	706319	1	1	1	1							362582	4.00129e+06	625466	3.55198e+06	120122	772017	177277	177575	3469.24	51628.6	7361.1	33989.7
TGME49_286630	redoxin domain-containing protein		292	0.9994	0.999	2	2	0	2	0	0		12844.1							0	1	0	0	C4			C4	C4			11283.7			0	713.56	0	0	0	47.7193	0	0
TGME49_288245	hypothetical protein		52	1	0.999	3	7	0	7	0	0		133695							0	1	0	0	C4			C4	C4			117452			0	44564.9	0	0	0	2980.28	0	0
TGME49_288360	tryptophanyl-tRNA synthetase (TrpRS2)		689	1	0.999	4	9	5	4	0	0	14958.8	13502.3			8459.75	5044.16			1	1	0	0		C3	C3	C4	C4		8104.37	11861.9			347.879	314.006	0	0	10.0471	20.9992	0	0
TGME49_288380	heat shock protein HSP90		708	1	0.999	7	10	0	9	1	0		62552.2	5093.93			18269.2	5093.93		0	1	1	0	C4	M3			C4	M3		32461.3	3094.79		0	1489.34	121.284	0	0	99.5994	5.0361	0
TGME49_288500	FAD Malate-dehydrogenase (MDH-FAD)		550	1	0.999	5	6	0	6	0	0		42796.7							0	1	0	0	C4			C4	C4			30549			0	1426.56	0	0	0	95.4008	0	0
TGME49_288650	dense granule protein GRA12		436	1	0.999	34	552	24	162	143	223	165563	5598770	2211078	2.2762e+06	25027.5	559112	237352	246021	1	1	1	1							43116.6	1.36648e+06	440617	2.52826e+06	7198.38	243425	96133.8	98965.1	207.896	16279	3991.79	18943
TGME49_288720	ribosomal protein RPL10		221	1	0.999	3	9	6	3	0	0	66396.6	28515.8			32973.5	15636			1	1	0	0		C3	C3	C4	C4		35972.3	25051.5			4426.44	1901.06	0	0	127.84	127.133	0	0
TGME49_288750	ubiquinol-cytochrome c reductase		234	1	0.999	4	4	0	4	0	0		48508.4							0	1	0	0	C4			C4	C4			35663.1			0	3031.78	0	0	0	202.75	0	0
TGME49_289300	methionyl-tRNA synthetase		976	1	0.999	4	4	0	4	0	0		30274							0	1	0	0	C4			C4	C4			21932.9			0	593.609	0	0	0	39.6976	0	0
TGME49_289530	ribosomal protein RPL19		187	1	0.999	4	14	10	4	0	0	54683	25928			21745.7	13780.5			1	1	0	0		C3	C3	C4	C4		26784	22778.1			5468.3	2592.8	0	0	157.93	173.393	0	0
TGME49_289580	strictosidine synthase subfamily protein		456	1	0.999	19	33	0	33	0	0		194616							0	1	0	0	C4			C4	C4			51858.4			0	7485.22	0	0	0	500.574	0	0
TGME49_289600	heat shock protein HSP29		272	1	0.999	10	14	1	13	0	0	5725.53	123309			6264.59	16723			1	1	0	0		C3	C3	C4	C4		3101.97	42958.6			357.846	7706.81	0	0	10.3349	515.393	0	0
TGME49_289650	PEP-carboxykinase I		677	1	0.999	33	79	9	70	0	0	48694.2	880004			18632.4	91960.8			1	1	0	0		C3	C3	C4	C4		23002.7	215345			1475.58	26666.8	0	0	42.6162	1783.34	0	0
TGME49_289680	Ras-related protein Rab11		219	1	0.999	18	27	0	27	0	0		327590							0	1	0	0	C4			C4	C4			91101.6			0	21839.3	0	0	0	1460.5	0	0
TGME49_289690	glyceraldehyde-3-phosphate dehydrogenase GAPDH1		489	1	0.999	20	80	27	48	3	2	205419	453976	40324.7	13791.8	49952	40854.6	49366	9144.12	1	1	1	1							65353	145681	24499.1	47694.7	6847.3	15132.5	1344.16	459.725	197.757	1011.99	55.8138	87.9963
TGME49_289750	ribosomal-ubiquitin protein RPL40		129	1	0.999	6	44	13	7	18	6	128526	137467	321775	57098.9	59408.2	56637.2	115300	27516.4	1	1	1	1							69632.6	112438	170869	197460	14280.6	15274.1	35752.8	6344.32	412.439	1021.45	1484.57	1214.37
TGME49_289830	eukaryotic initiation factor-3, delta subunit, putative		335	1	0.999	13	56	38	18	0	0	203102	122988			31542.1	20039.4			1	1	0	0		C3	C3	C4	C4		49304.8	44312.5			10155.1	6149.39	0	0	293.288	411.24	0	0
TGME49_289970	hypothetical protein		232	1	0.999	6	74	35	13	12	14	416567	210368	65711.8	71667.4	167548	87135	32256.9	32432.8	1	1	1	1							194268	159670	39923	231851	26035.4	13148	4106.99	4479.21	751.928	879.274	170.536	857.368
TGME49_290030	hypothetical protein		229	1	0.999	4	5	0	5	0	0		31551.5							0	1	0	0	C4			C4	C4			25699.2			0	2103.44	0	0	0	140.667	0	0
TGME49_290040	macrophage migration inhibitory factor, putative		116	1	0.999	7	24	19	5	0	0	137414	24788.2			28276.2	10331.6			1	1	0	0		C3	C3	C4	C4		41457.9	21776.7			17176.8	3098.52	0	0	496.081	207.213	0	0
TGME49_290160	sortilin, putative		1033	1	0.999	14	23	2	21	0	0	9705.05	124169			11121.9	13357.1			1	1	0	0		C3	C3	C4	C4		5257.99	37622.3			173.304	2217.3	0	0	5.0052	148.282	0	0
TGME49_290200	NAD/NADP octopine/nopaline dehydrogenase, alpha-helical domain-containing protein		435	1	0.999	6	7	0	7	0	0		54153.2							0	1	0	0	C4			C4	C4			31964.5			0	2461.51	0	0	0	164.613	0	0
TGME49_290290	ubiquitin-activating enzyme E1 family protein		1092	0.9959	0.9983	2	2	0	2	0	0		8763.53							0	1	0	0	C4			C4	C4			7698.87			0	143.665	0	0	0	9.60756	0	0
TGME49_290670	leucyl aminopeptidase LAP		781	1	0.999	34	78	14	64	0	0	136787	720483			36079.3	86523.8			1	1	0	0		C3	C3	C4	C4		53536.3	127144			2630.51	13855.4	0	0	75.9718	926.582	0	0
TGME49_290700	hypothetical protein		315	1	0.999	7	28	1	18	7	2	5040.32	110426	53674.1	5337.4	5630.79	31526.1	24668	5962.66	1	1	1	1							2730.74	85451.7	32609.5	18457.8	458.211	10038.8	4879.46	485.218	13.2336	671.341	202.611	92.8758
TGME49_290890	carbonyl reductase 1, putative		401	1	0.999	4	5	3	2	0	0	18840.3	5482.7							1	1	0	0		C3	C3	C4	C4		10207.3	4816.61			607.752	176.861	0	0	17.5525	11.8276	0	0
TGME49_290950	clathrin heavy chain, putative		1731	1	0.999	3	4	0	4	0	0		14019.6							0	1	0	0	C4			C4	C4			12316.4			0	144.532	0	0	0	9.66554	0	0
TGME49_291680	Sec23/Sec24 trunk domain-containing protein		791	1	0.999	11	13	0	13	0	0		107594							0	1	0	0	C4			C4	C4			47107.3			0	2988.72	0	0	0	199.87	0	0
TGME49_291850	ribosomal protein RPS30		59	1	0.9985	5	17	0	5	10	2		27329.8	266108	8685.29		10668.5	95905.1	6329.22	0	1	1	1	C4	M3	T2					24009.6	149292	30035.5	0	6832.45	66527.1	2171.32	0	456.92	2762.42	415.614
TGME49_291890	microneme protein MIC1		456	0.9987	0.999	2	2	0	2	0	0		8673.01							0	1	0	0	C4			C4	C4			7619.34			0	361.375	0	0	0	24.167	0	0
TGME49_291950	RNA recognition motif-containing protein		725	0.9894	0.9983	2	2	0	2	0	0		5045.43							0	1	0	0	C4			C4	C4			4432.47			0	148.395	0	0	0	9.92391	0	0
TGME49_291960	rhoptry kinase family protein ROP40 (incomplete catalytic triad)		525	1	0.999	12	29	0	23	2	4		158550	9748.94	8779.65		19487.4	11938	10751.1	0	1	1	1	C4	M3	T2					57290.3	5922.93	30361.8	0	5285.01	324.965	292.655	0	353.435	13.4936	56.0172
TGME49_292080	leucyl-tRNA synthetase		1259	1	0.999	5	6	0	6	0	0		26300.8							0	1	0	0	C4			C4	C4			18546.2			0	375.726	0	0	0	25.1267	0	0
TGME49_292130	ribosomal protein RPL13A		286	1	0.999	12	75	60	15	0	0	987416	113680			158632	23765.2			1	1	0	0		C3	C3	C4	C4		311455	59032.4			58083.3	6687.04	0	0	1677.5	447.195	0	0
TGME49_292220	PCI domain-containing protein		558	1	0.999	8	10	0	10	0	0		51668.7							0	1	0	0	C4			C4	C4			24338.1			0	1324.84	0	0	0	88.5986	0	0
TGME49_293180	NADP-specific glutamate dehydrogenase		578	0.9945	0.999	2	3	0	3	0	0		17438.7							0	1	0	0	C4			C4	C4			15320.1			0	471.315	0	0	0	31.5192	0	0
TGME49_293430	hypothetical protein		411	1	0.999	6	8	0	8	0	0		49434.1							0	1	0	0	C4			C4	C4			32808.1			0	2746.34	0	0	0	183.661	0	0
TGME49_293440	hypothetical protein		538	0.9995	0.999	2	4	0	4	0	0		15842.6							0	1	0	0	C4			C4	C4			13917.9			0	609.329	0	0	0	40.7489	0	0
TGME49_293510	poly(ADP-ribose) polymerase and DNA-Ligase Zn-finger region domain-containing protein		392	0.9789	0.999	2	8	0	2	2	4		10014.3	7283.88	6557.68		4852.26	7702.29	6934.38	0	1	1	1	C4	M3	T2					8797.72	4425.29	22677.8	0	435.406	316.69	285.117	0	29.1178	13.15	54.5743
TGME49_293690	profilin PRF		165	1	0.999	5	28	2	6	9	11	19370.4	73459.2	28578.8	36923.3	10879.7	20278.9	10749	12241.2	1	1	1	1							10494.5	47160.4	17362.9	108813	2152.27	8162.13	3175.42	4102.59	62.1595	545.842	131.854	785.279
TGME49_293870	thioredoxin, putative		106	1	0.999	7	33	15	8	1	9	69135.6	16315	8758.24	22257.9	21604	9940.3	8503.39	9084.89	1	1	1	1							32544.4	12815.8	5321.04	76972.3	9876.52	2330.71	1251.18	3179.7	285.243	155.866	51.953	608.628
TGME49_294010	yrdC domain-containing protein		828	0.9854	0.999	2	2	0	2	0	0		11316.9							0	1	0	0	C4			C4	C4			9942.04			0	365.062	0	0	0	24.4135	0	0
TGME49_294200	glucose-6-phosphate 1-dehydrogenase		560	1	0.999	15	32	0	32	0	0		198627							0	1	0	0	C4			C4	C4			60122.5			0	5675.06	0	0	0	379.519	0	0
TGME49_294560	rhoptry kinase family protein ROP37 (incomplete catalytic triad)		776	1	0.999	8	11	0	11	0	0		73131.1							0	1	0	0	C4			C4	C4			34774.1			0	2150.92	0	0	0	143.842	0	0
TGME49_294670	translation initiation factor 3 subunit		277	1	0.999	3	11	9	2	0	0	59157	23509.6			31504.3	14170.4			1	1	0	0		C3	C3	C4	C4		32050.1	20653.5			4929.75	1959.14	0	0	142.376	131.017	0	0
TGME49_294970	hypothetical protein		659	1	0.999	10	21	0	17	2	2		159655	5397.39	8790.92		29586.9	5535.88	4614.48	0	1	1	1	C4	M3	T2					68479.7	3279.16	30400.8	0	5321.84	179.913	293.031	0	355.898	7.47057	56.0892
TGME49_294980	hypothetical protein		270	1	0.999	4	6	0	6	0	0		49294.4							0	1	0	0	C4			C4	C4			41775.1			0	3286.29	0	0	0	219.771	0	0
TGME49_295110	rhoptry protein ROP7		575	1	0.999	40	462	57	149	110	146	453315	3.32503e+06	1.04879e+06	1.02845e+06	107202	500583	214097	222022	1	1	1	1							157381	858506	324651	1.84633e+06	16789.4	123149	38844.2	38090.8	484.895	8235.6	1612.94	7290.98
TGME49_295125	rhoptry protein ROP4		382	1	0.999	27	222	28	63	53	78	220834	1.56055e+06	702139	672273	78179.4	354310	239293	232057	1	1	1	1							98966.2	763887	327738	1.77885e+06	10037.9	70934.1	31915.4	30557.8	289.905	4743.72	1325.23	5849.09
TGME49_297060	phosphoglycerate mutase PGMII		339	0.9979	0.999	3	5	1	4	0	0	5538.08	14172.4							1	1	0	0		C3	C3	C4	C4		3000.42	12450.6			276.904	708.621	0	0	7.99725	47.389	0	0
TGME49_297430	hypothetical protein		248	1	0.999	6	46	30	14	1	1	244118	111303	5895.95	7201.93	79997.2	33691.9	7306.56	6825.91	1	1	1	1							116222	87308.3	3582.06	24905.7	17437	7950.23	421.139	514.423	503.597	531.672	17.4871	98.466
TGME49_297470	myosin light chain 2, putative		367	0.9995	0.999	2	4	0	4	0	0		20138.3							0	1	0	0	C4			C4	C4			17691.8			0	1006.92	0	0	0	67.3375	0	0
TGME49_297500	T-complex protein 1 eta subunit		546	1	0.999	8	14	0	14	0	0		58654.6							0	1	0	0	C4			C4	C4			24968.5			0	1629.29	0	0	0	108.959	0	0
TGME49_297810	hypothetical protein		266	1	0.999	10	14	0	14	0	0		124169							0	1	0	0	C4			C4	C4			59167.5			0	6535.23	0	0	0	437.043	0	0
TGME49_297880	dense granule protein DG32		219	1	0.999	5	9	0	9	0	0		71690.6							0	1	0	0	C4			C4	C4			53716.1			0	5514.66	0	0	0	368.792	0	0
TGME49_297900	hypothetical protein		763	0.9991	0.999	2	2	0	2	0	0		10050.2							0	1	0	0	C4			C4	C4			8829.23			0	201.004	0	0	0	13.4421	0	0
TGME49_297940	single-strand binding protein		568	0.9752	0.9983	2	2	0	2	0	0		15954.2							0	1	0	0	C4			C4	C4			14016			0	550.145	0	0	0	36.7909	0	0
TGME49_299050	ribosomal protein RPL17		195	1	0.999	6	34	30	4	0	0	130436	39166.1			34918.5	14098			1	1	0	0		C3	C3	C4	C4		64233.5	34407.9			11857.9	3560.55	0	0	342.466	238.112	0	0
TGME49_299780	hypothetical protein		545	1	0.999	5	10	0	10	0	0		38635.3							0	1	0	0	C4			C4	C4			22600.1			0	1756.15	0	0	0	117.443	0	0
TGME49_300000	ribosomal protein RPL18		187	1	0.999	6	35	27	8	0	0	241348	56186.1			105948	30950.1			1	1	0	0		C3	C3	C4	C4		99931.2	49360.2			20112.4	4682.17	0	0	580.864	313.12	0	0
TGME49_300060	signal peptidase subunit protein		175	1	0.999	3	5	0	5	0	0		43496.3							0	1	0	0	C4			C4	C4			38212			0	8699.26	0	0	0	581.762	0	0
TGME49_300100	rhoptry neck protein RON2		1479	1	0.999	27	49	16	33	0	0	101808	211372			18177.9	19210.1			1	1	0	0		C3	C3	C4	C4		23377.1	45450.3			1433.92	2977.07	0	0	41.4129	199.091	0	0
TGME49_300140	elongation factor 1-gamma, putative		394	0.9962	0.999	3	4	0	4	0	0		19113.7							0	1	0	0	C4			C4	C4			16791.6			0	910.175	0	0	0	60.8679	0	0
TGME49_300190	ribosomal protein RPL37A		96	1	0.999	3	17	11	4	2	0	124691	92707.5	18123.1		86010.2	44339.5	18896.8		1	1	1	0			C3		C4	M3	67555	81444.7	11010.6		17813	13243.9	2589.01	0	514.457	885.687	107.504	0
TGME49_300200	histone H2AZ		155	1	0.999	5	14	6	7	1	0	31094	116923	25223.4		14445.7	29676.3	33378.8		1	1	1	0			C3		C4	M3	16846.1	92613.2	15324.4		3454.89	12991.4	2802.6	0	99.7805	868.802	116.373	0
TGME49_300280	LSM domain-containing protein		169	0.9995	0.999	2	8	6	2	0	0	23248.1	12683.6			14120.1	8417.16			1	1	0	0		C3	C3	C4	C4		12595.3	11142.7			1937.34	1056.97	0	0	55.9522	70.6846	0	0
TGME49_304500	hypothetical protein		262	0.9908	0.999	2	2	0	2	0	0		13627.6							0	1	0	0	C4			C4	C4			11972			0	908.504	0	0	0	60.7562	0	0
TGME49_304740	rhoptry kinase family protein ROP35		640	1	0.999	9	13	0	13	0	0		92348.9							0	1	0	0	C4			C4	C4			38336.6			0	2495.92	0	0	0	166.914	0	0
TGME49_304955	serine/threonine specific protein phosphatase		2883	1	0.999	4	5	0	5	0	0		33851							0	1	0	0	C4			C4	C4			25055.1			0	228.723	0	0	0	15.2958	0	0
TGME49_305050	calmodulin, putative		133	1	0.999	7	26	4	13	4	5	11136.7	123481	13998.1	15548.4	11136.7	38039.2	11017.2	11232.8	1	1	1	1							6033.64	69445.8	8504.5	53769.6	1012.43	11225.5	1272.56	1413.49	29.2399	750.707	52.8406	270.557
TGME49_305270	hypothetical protein		738	0.9948	0.9973	2	2	0	2	0	0		9030.8							0	1	0	0	C4			C4	C4			7933.67			0	273.661	0	0	0	18.301	0	0
TGME49_305340	corepressor complex CRC230		1916	0.9996	0.999	2	6	6	0	0	0	32022								1	0	0	0	C3	C3	C3				17348.9				320.22	0	0	0	9.24827	0	0	0
TGME49_305520	ribosomal protein RPS2		269	1	0.999	6	24	17	7	0	0	164289	61599.1			46837.2	28364.3			1	1	0	0		C3	C3	C4	C4		69003.6	39273.8			9127.18	3422.17	0	0	263.602	228.857	0	0
TGME49_305860	calcium-dependent protein kinase CDPK3		537	1	0.999	11	16	0	16	0	0		97633.5							0	1	0	0	C4			C4	C4			31606.3			0	2569.3	0	0	0	171.822	0	0
TGME49_306060	rhoptry neck protein RON8		2980	0.9991	0.999	2	3	0	3	0	0		10784.6							0	1	0	0	C4			C4	C4			9474.36			0	68.6914	0	0	0	4.59374	0	0
TGME49_306650	hypothetical protein		286	1	0.999	3	7	0	7	0	0		40484.4							0	1	0	0	C4			C4	C4			35566			0	2249.13	0	0	0	150.411	0	0
TGME49_306895	hypothetical protein		169	0.9995	0.999	2	2	0	2	0	0		8314.09							0	1	0	0	C4			C4	C4			7304.03			0	1662.82	0	0	0	111.201	0	0
TGME49_306960	phenylalanine--tRNA ligase, beta subunit protein		675	0.9995	0.999	2	2	0	2	0	0		6975.43							0	1	0	0	C4			C4	C4			6128			0	174.386	0	0	0	11.662	0	0
TGME49_307810	hypothetical protein		423	0.9996	0.999	2	2	1	1	0	0	3032.05	5880.91							1	1	0	0		C3	C3	C4	C4		1642.7	5166.45			131.828	255.692	0	0	3.80732	17.0994	0	0
TGME49_308020	SAG-related sequence SRS57		385	1	0.999	15	23	0	23	0	0		382375							0	1	0	0	C4			C4	C4			141287			0	18208.3	0	0	0	1217.68	0	0
TGME49_308090	rhoptry protein ROP5		549	1	0.999	41	308	90	137	25	56	536657	2.00508e+06	151537	160326	55874.9	127862	23160.6	24119.6	1	1	1	1							77825.3	370715	37524.9	232637	19166.3	71610	5412.03	5725.94	553.541	4788.92	224.725	1096
TGME49_308840	SAG-related sequence SRS51		472	1	0.999	8	29	0	29	0	0		293177							0	1	0	0	C4			C4	C4			135867			0	17245.7	0	0	0	1153.31	0	0
TGME49_308970	hypothetical protein		342	1	0.999	8	23	0	9	3	11		85190.2	21824.1	28947.5		17036.7	10974.1	11433.3	0	1	1	1	C4	M3	T2					44554.1	13259.2	85738	0	5011.19	1283.77	1702.79	0	335.123	53.3064	325.932
TGME49_309120	ribosomal protein RPL4		448	1	0.999	4	10	8	2	0	0	122950	6822.63			33316.2	16389.2			1	1	0	0		C3	C3	C4	C4		63670	5993.76			4391.08	243.665	0	0	126.819	16.2951	0	0
TGME49_309210	peroxiredoxin 6, putative		402	1	0.999	12	51	41	10	0	0	272690	65064			39807	16267			1	1	0	0		C3	C3	C4	C4		57488.8	34548.2			11856.1	2828.87	0	0	342.415	189.181	0	0
TGME49_309560	nmda receptor glutamate-binding chain		265	0.9996	0.999	2	3	0	3	0	0		34265.8							0	1	0	0	C4			C4	C4			30103			0	3426.59	0	0	0	229.153	0	0
TGME49_309590	rhoptry protein ROP1		446	1	0.999	18	110	50	33	12	15	650570	1.16511e+06	96315.8	91041.6	108232	209148	25977.4	31240.5	1	1	1	1							189469	515836	43141.8	247965	54214.2	97092.2	8026.31	7586.8	1565.76	6493.04	333.279	1452.19
TGME49_309600	hypothetical protein		960	0.9837	0.999	2	3	0	3	0	0		11572.1							0	1	0	0	C4			C4	C4			10166.2			0	206.645	0	0	0	13.8194	0	0
TGME49_309730	thioredoxin reductase		662	1	0.999	6	7	1	6	0	0	12565	43582.6							1	1	0	0		C3	C3	C4	C4		6807.47	25401.1			448.751	1556.52	0	0	12.9604	104.092	0	0
TGME49_309740	LSM domain-containing protein		131	0.9996	0.999	2	9	9	0	0	0	27656.7								1	0	0	0	C3	C3	C3				14983.9				3457.09	0	0	0	99.8442	0	0	0
TGME49_309752	succinate-Coenzyme A ligase, beta subunit, putative		498	0.9992	0.9987	2	2	0	2	0	0		8647.53							0	1	0	0	C4			C4	C4			7596.96			0	240.209	0	0	0	16.064	0	0
TGME49_309760	hypothetical protein		315	1	0.999	8	10	0	10	0	0		80621.6							0	1	0	0	C4			C4	C4			38653.2			0	4478.98	0	0	0	299.531	0	0
TGME49_309810	ribosomal protein RPP2		113	1	0.999	9	84	69	15	0	0	593983	259666			149547	82270.4			1	1	0	0		C3	C3	C4	C4		191540	150866			118797	51933.2	0	0	3430.96	3473.03	0	0
TGME49_309820	ribosomal protein RPL11		175	1	0.999	6	39	24	15	0	0	183371	83658.8			61259.7	24523			1	1	0	0		C3	C3	C4	C4		80599.1	58326			20374.6	9295.43	0	0	588.437	621.631	0	0
TGME49_309930	melibiase subfamily protein		982	0.9996	0.999	2	2	0	2	0	0		12489.1							0	1	0	0	C4			C4	C4			10971.8			0	277.536	0	0	0	18.5602	0	0
TGME49_310010	rhoptry neck protein RON1		1158	1	0.999	5	7	1	6	0	0	6850.44	42406.1			7088.77	13710.1			1	1	0	0		C3	C3	C4	C4		3711.42	30805.8			100.742	623.62	0	0	2.90952	41.7045	0	0
TGME49_310030	cyclase-associated protein, putative		203	0.9996	0.999	2	8	7	1	0	0	17273.7	4867.51			7308.33	8817.96			1	1	0	0		C3	C3	C4	C4		9358.53	4276.16			1151.58	324.5	0	0	33.2587	21.701	0	0
TGME49_310050	RNA recognition motif-containing protein		458	0.9991	0.999	2	5	0	5	0	0		12471.9							0	1	0	0	C4			C4	C4			10956.7			0	656.418	0	0	0	43.8979	0	0
TGME49_310070	methyltransferase, putative		224	1	0.999	11	22	0	22	0	0		98079.5							0	1	0	0	C4			C4	C4			35552			0	6129.97	0	0	0	409.941	0	0
TGME49_310080	AMP-binding enzyme domain-containing protein		789	1	0.999	12	14	0	14	0	0		77542.6							0	1	0	0	C4			C4	C4			23146.3			0	1615.47	0	0	0	108.035	0	0
TGME49_310150	AMP-binding enzyme domain-containing protein		866	1	0.999	22	30	0	30	0	0		227873							0	1	0	0	C4			C4	C4			45366			0	4219.87	0	0	0	282.204	0	0
TGME49_310180	hypothetical protein		92	0.9996	0.999	2	2	0	2	0	0		24523.3							0	1	0	0	C4			C4	C4			21544			0	4904.65	0	0	0	327.998	0	0
TGME49_310420	hypothetical protein		210	0.9994	0.999	2	6	0	6	0	0		86233.6							0	1	0	0	C4			C4	C4			75757.3			0	8623.36	0	0	0	576.687	0	0
TGME49_310460	Rab6		209	1	0.999	9	13	0	13	0	0		105751							0	1	0	0	C4			C4	C4			55609			0	6609.41	0	0	0	442.004	0	0
TGME49_310470	cytochrome C oxidase subunit IIb, putative		191	1	0.999	5	11	0	11	0	0		111074							0	1	0	0	C4			C4	C4			69607.6			0	10097.6	0	0	0	675.279	0	0
TGME49_310490	ribosomal protein RPL27A		147	1	0.999	4	11	9	2	0	0	72612.9	23905			32213	14634.2			1	1	0	0		C3	C3	C4	C4		35419.2	21000.8			8068.1	2656.11	0	0	233.015	177.627	0	0
TGME49_310640	phosphorylase family protein		303	1	0.999	25	119	52	67	0	0	292840	864617			36946.6	81731.2			1	1	0	0		C3	C3	C4	C4		55377.1	192703			16268.9	48034.3	0	0	469.861	3212.29	0	0
TGME49_310670	glycogen phosphorylase 1, putative		913	1	0.999	9	11	0	11	0	0		48285.2							0	1	0	0	C4			C4	C4			19843.1			0	862.235	0	0	0	57.6619	0	0
TGME49_310700	serine/threonine phosophatase PP1		306	0.9996	0.999	2	2	0	2	0	0		11587.4							0	1	0	0	C4			C4	C4			10179.7			0	724.214	0	0	0	48.4318	0	0
TGME49_310750	emp24/gp25L/p24 family protein		601	0.9995	0.9989	2	2	0	2	0	0		11730.1							0	1	0	0	C4			C4	C4			10305.1			0	488.756	0	0	0	32.6855	0	0
TGME49_310780	dense granule protein GRA4		345	1	0.999	7	41	1	14	11	15	1422.73	151468	27562.9	40954.7	3384.88	31032	9972.36	13485.1	1	1	1	1							770.806	98578.1	16745.7	116144	177.841	18933.4	3445.36	5119.34	5.13623	1266.17	143.062	979.895
TGME49_311310	protein phosphatase 2B catalytic subunit, calcineurin family phosphatse superfamily protein		501	0.9997	0.999	2	2	0	2	0	0		22343.7							0	1	0	0	C4			C4	C4			19629.3			0	698.242	0	0	0	46.6949	0	0
TGME49_311400	WD domain, G-beta repeat-containing protein		1585	0.9996	0.999	2	2	0	2	0	0		14095.2							0	1	0	0	C4			C4	C4			12382.8			0	227.341	0	0	0	15.2034	0	0
TGME49_311430	fibrillarin		304	1	0.999	7	34	19	12	1	2	75446.8	39882.7	6625.6	2421.74	15510.7	7287.58	7321.18	2675.98	1	1	1	1							27877.1	23522.9	4025.36	8374.87	4191.49	2215.7	368.089	134.541	121.054	148.175	15.2842	25.7526
TGME49_311470	rhoptry neck protein RON5		1702	1	0.999	43	161	92	69	0	0	566812	506691			53030.4	34582.4			1	1	0	0		C3	C3	C4	C4		96982.9	73173.1			5966.45	5333.59	0	0	172.317	356.684	0	0
TGME49_311720	chaperonin protein BiP		668	1	0.999	32	174	49	74	17	34	306733	1.09957e+06	154259	101449	61015.9	153668	30753.9	28010	1	1	1	1							68691.1	251224	63922.3	172844	8071.91	28936.2	4059.45	2669.71	233.125	1935.1	168.562	511.01
TGME49_312050	small GTPase Rab2, putative		214	1	0.999	6	9	0	9	0	0		44805.9							0	1	0	0	C4			C4	C4			26680.1			0	2489.22	0	0	0	166.466	0	0
TGME49_312090	ribosomal protein RPL23		139	1	0.999	6	12	7	5	0	0	32358.3	26472.1			16801.7	16479.4			1	1	0	0		C3	C3	C4	C4		17531.1	21262.7			2941.67	2406.56	0	0	84.9581	160.939	0	0
TGME49_312110	apicoplast-associated thioredoxin family protein Atrx1		790	1	0.999	16	24	0	24	0	0		135295							0	1	0	0	C4			C4	C4			36654			0	3146.39	0	0	0	210.414	0	0
TGME49_312160	hypothetical protein		199	1	0.999	2	3	0	3	0	0		26118							0	1	0	0	C4			C4	C4			22945			0	2902	0	0	0	194.071	0	0
TGME49_312260	hypothetical protein		915	0.9983	0.9982	2	2	0	2	0	0		9922.27							0	1	0	0	C4			C4	C4			8716.83			0	236.245	0	0	0	15.7988	0	0
TGME49_312270	rhoptry protein ROP13		400	1	0.999	14	26	1	25	0	0	9893.96	244707			11227.4	30065.6			1	1	0	0		C3	C3	C4	C4		5360.34	83520.7			471.141	11652.7	0	0	13.607	779.275	0	0
TGME49_312600	heat shock protein HSP21		195	1	0.999	6	9	1	8	0	0	8631.16	74722.8			8631.16	38131.1			1	1	0	0		C3	C3	C4	C4		4676.18	58181.5			784.651	6792.99	0	0	22.6615	454.281	0	0
TGME49_312940	hypothetical protein		109	1	0.999	2	4	0	4	0	0		16220							0	1	0	0	C4			C4	C4			14249.4			0	3244	0	0	0	216.942	0	0
TGME49_313080	hypothetical protein		455	0.9918	0.999	3	4	0	3	1	0		19226.8	4337.97						0	1	1	0	C4	M3			C4	M3		16891	2635.51		0	712.104	160.665	0	0	47.6219	6.67135	0
TGME49_313230	eukaryotic initiation factor-2, alpha subunit		347	1	0.999	3	4	0	4	0	0		28989.4							0	1	0	0	C4			C4	C4			25467.6			0	1260.41	0	0	0	84.2899	0	0
TGME49_313380	hypothetical protein		274	0.9905	0.999	2	2	0	2	0	0		6674.01							0	1	0	0	C4			C4	C4			5863.2			0	392.589	0	0	0	26.2544	0	0
TGME49_313390	ribosomal protein RPL6		282	1	0.999	18	121	106	15	0	0	1.65523e+06	144248			328960	38259			1	1	0	0		C3	C3	C4	C4		464999	82647.6			82761.6	7212.39	0	0	2390.24	482.329	0	0
TGME49_313410	proteasome 26S regulatory subunit		1091	1	0.999	7	8	0	8	0	0		47099.8							0	1	0	0	C4			C4	C4			25959.8			0	692.644	0	0	0	46.3205	0	0
TGME49_313560	60S ribosomal protein L7a, putative		173	0.9995	0.999	2	2	2	0	0	0	22193.4								1	0	0	0	C3	C3	C3				12023.9				2465.94	0	0	0	71.2186	0	0	0
TGME49_313640	hypothetical protein		201	0.9995	0.999	2	6	4	2	0	0	12162.5	18278.4			13136.3	9112.18			1	1	0	0		C3	C3	C4	C4		6589.4	16057.8			868.752	1305.6	0	0	25.0904	87.3118	0	0
TGME49_314100	tetratricopeptide repeat-containing protein		580	1	0.999	5	6	0	6	0	0		38386.8							0	1	0	0	C4			C4	C4			22026.7			0	1129.02	0	0	0	75.5034	0	0
TGME49_314790	small nuclear ribonucleoprotein G, putative		93	0.9995	0.999	2	14	9	1	1	3	28038.8	4806.25	5502.1	7184.26	16746.3	8034.82	5112.7	6675.8	1	1	1	1							15190.8	4222.35	3342.78	24844.6	4005.54	686.607	786.015	1026.32	115.684	45.9168	32.6379	196.449
TGME49_314810	ribosomal protein RPL7		258	1	0.999	14	87	69	18	0	0	642200	139366			110773	33821.4			1	1	0	0		C3	C3	C4	C4		154523	69795.7			45871.4	9954.68	0	0	1324.81	665.719	0	0
TGME49_314820	atp synthase F1, epsilon subunit, putative		73	0.9999	0.999	3	12	2	5	1	4	13884.1	28772.6	4936.79	6353.44	13884.1	12648.4	4936.79	6353.44	1	1	1	1							7522.1	25277	2999.33	21971.5	1983.44	4110.37	705.256	907.635	57.2836	274.881	29.2845	173.731
TGME49_314970	root hair defective 3 gtp-binding protein (rhd3) protein		893	0.999	0.999	2	2	0	2	0	0		7857.4							0	1	0	0	C4			C4	C4			6902.82			0	154.067	0	0	0	10.3032	0	0
TGME49_315320	SAG-related sequence SRS52A		329	1	0.999	10	26	0	26	0	0		225367							0	1	0	0	C4			C4	C4			113024			0	13256.9	0	0	0	886.555	0	0
TGME49_315610	hypothetical protein		158	1	0.999	4	87	37	22	13	15	595413	444959	157280	101421	194989	151488	52197.7	36419.7	1	1	1	1							315563	390902	95555.1	350734	74426.7	55619.9	19660.1	12677.6	2149.51	3719.58	816.349	2426.62
TGME49_315770	cytochrome p450 superfamily protein		553	1	0.999	10	11	0	11	0	0		67277							0	1	0	0	C4			C4	C4			24506.5			0	2170.22	0	0	0	145.134	0	0
TGME49_315930	integral membrane protein, DUF56 family protein, putative		157	1	0.999	4	6	0	6	0	0		54642.3							0	1	0	0	C4			C4	C4			44620.7			0	6071.37	0	0	0	406.023	0	0
TGME49_316140	hypothetical protein		263	1	0.999	5	11	0	11	0	0		60371.5							0	1	0	0	C4			C4	C4			44291.6			0	3551.27	0	0	0	237.491	0	0
TGME49_316250	hypothetical protein		394	1	0.999	13	25	0	25	0	0		288850							0	1	0	0	C4			C4	C4			118679			0	15202.7	0	0	0	1016.68	0	0
TGME49_316400	alpha tubulin TUBA1		453	1	0.999	26	66	6	60	0	0	46197.5	808351			16407.6	74779.1			1	1	0	0		C3	C3	C4	C4		21232.8	191923			2099.89	36743.2	0	0	60.6468	2457.2	0	0
TGME49_316540	IMC sub-compartment protein ISP3		164	1	0.999	9	18	0	18	0	0		131926							0	1	0	0	C4			C4	C4			69007.9			0	9423.28	0	0	0	630.181	0	0
TGME49_316710	hypothetical protein		99	1	0.999	2	11	0	11	0	0		218816							0	1	0	0	C4			C4	C4			192232			0	72938.5	0	0	0	4877.76	0	0
TGME49_317720	eukaryotic translation initiation factor 3 subunit 7, putative		609	0.9999	0.999	3	5	0	5	0	0		19396.7							0	1	0	0	C4			C4	C4			17040.2			0	538.796	0	0	0	36.032	0	0
TGME49_318160	MSP (Major sperm protein) domain-containing protein		239	1	0.999	3	7	0	7	0	0		69560.2							0	1	0	0	C4			C4	C4			58170.5			0	5350.78	0	0	0	357.833	0	0
TGME49_318230	phosphoglycerate kinase PGKI		417	1	0.999	19	62	61	1	0	0	488895	6070.33			29751.5	9812.75			1	1	0	0		C3	C3	C4	C4		70319	5332.86			15770.8	195.817	0	0	455.476	13.0953	0	0
TGME49_318410	TCP-1 chaperonin, putative		537	1	0.999	4	4	0	3	1	0		20427.8	3840.71						0	1	1	0	C4	M3			C4	M3		17946.1	2333.41		0	680.927	128.024	0	0	45.5369	5.31595	0
TGME49_318430	malate dehydrogenase MDH		511	1	0.999	14	31	2	29	0	0	11854.4	192763			6414.87	23407.1			1	1	0	0		C3	C3	C4	C4		6422.48	57386.2			370.451	6023.83	0	0	10.699	402.843	0	0
TGME49_318510	N-ethylmaleimide-sensitive fusion protein, putative		751	1	0.999	21	34	0	34	0	0		208294							0	1	0	0	C4			C4	C4			53438.7			0	4005.66	0	0	0	267.879	0	0
TGME49_319340	hypothetical protein		481	0.9996	0.999	2	3	0	3	0	0		21570.1							0	1	0	0	C4			C4	C4			18949.6			0	1027.15	0	0	0	68.6904	0	0
TGME49_319350	SAG-related sequence SRS17B		379	1	0.999	5	9	0	9	0	0		65284.9							0	1	0	0	C4			C4	C4			48575.2			0	3840.29	0	0	0	256.819	0	0
TGME49_319560	microneme protein MIC3		383	1	0.999	14	38	0	38	0	0		502555							0	1	0	0	C4			C4	C4			192030			0	23931.2	0	0	0	1600.4	0	0
TGME49_319870	ubiquitin-conjugating enzyme subfamily protein		311	0.9996	0.999	2	10	10	0	0	0	42833.3								1	0	0	0	C3	C3	C3				23206.2				2677.08	0	0	0	77.3168	0	0	0
TGME49_319910	WD domain, G-beta repeat-containing protein		535	0.9869	0.999	2	2	0	2	0	0		23008.3							0	1	0	0	C4			C4	C4			20213.1			0	1210.96	0	0	0	80.9832	0	0
TGME49_320020	transporter, major facilitator family protein		588	1	0.999	3	7	0	7	0	0		34328.3							0	1	0	0	C4			C4	C4			29143.8			0	1907.13	0	0	0	127.539	0	0
TGME49_320050	ribosomal protein RPL5		310	1	0.999	18	106	98	8	0	0	1.03341e+06	66570.9			176239	15766.5			1	1	0	0		C3	C3	C4	C4		238593	35911.2			51670.7	3328.54	0	0	1492.3	222.596	0	0
TGME49_320140	ubiquinol-cytochrome c reductase hinge protein, putative		89	0.9996	0.999	2	3	0	3	0	0		13326.1							0	1	0	0	C4			C4	C4			11707.2			0	2665.22	0	0	0	178.237	0	0
TGME49_320210	WD domain, G-beta repeat domain containing protein		515	1	0.999	16	25	1	24	0	0	4072.19	170068			5336.57	13259.2			1	1	0	0		C3	C3	C4	C4		2206.23	42292.8			145.435	6073.87	0	0	4.20031	406.19	0	0
TGME49_320220	ubiquinol cytochrome c oxidoreductase, putative		487	0.9995	0.999	2	2	0	2	0	0		21111.5							0	1	0	0	C4			C4	C4			18546.7			0	753.981	0	0	0	50.4224	0	0
TGME49_320480	Rab11b		226	1	0.999	9	14	0	14	0	0		74392.9							0	1	0	0	C4			C4	C4			32379			0	3719.65	0	0	0	248.751	0	0
TGME49_320570	elongation factor Tu, putative		586	0.9988	0.999	3	3	0	3	0	0		12722.8							0	1	0	0	C4			C4	C4			11177.1			0	343.86	0	0	0	22.9956	0	0
TGME49_321520	hypothetical protein		226	1	0.9987	3	5	5	0	0	0	22133.6								1	0	0	0	C3	C3	C3				11991.5				3161.95	0	0	0	91.32	0	0	0
TGME49_321620	dynamin-related protein DRPB		860	1	0.999	7	10	0	10	0	0		56349.1							0	1	0	0	C4			C4	C4			35145.5			0	1104.88	0	0	0	73.889	0	0
TGME49_323100	hypothetical protein		145	1	0.999	8	41	1	21	8	11	9884.02	332305	47376.5	40511.4	11426	117558	23968.2	20137.9	1	1	1	1							5354.96	228595	25852.6	140097	1412	47472.2	6768.07	5787.35	40.78	3174.7	281.032	1107.76
TGME49_323110	hypothetical protein		337	1	0.999	6	12	0	6	3	3		106178	13410.2	12555.5		34185.5	7494.5	6637.94	0	1	1	1	C4	M3	T2					93278.5	8147.32	43419.5	0	6245.75	788.835	738.558	0	417.684	32.755	141.368

## Sheet: not in Mock
GN	Protein ID	Protein Length	Protein Probability	Top Peptide Probability	Combined Total Peptides	Combined Spectral Count	Indistinguishable Proteins	Spectral Count C3	Spectral Count C4	Spectral Count M3	Spectral Count T2	FragI C3	FragI C4	FragI M3	FragI T2	MaxLFQ C3	MaxLFQ C4	MaxLFQ M3	MaxLFQ T2	Seen in # reps in C3	Seen in # reps in C4	Seen in # reps in M3	Seen in # reps in T2	OnOff C3 vs C4 onIn	OnOff C3 vs M3 onIn	OnOff C3 vs T2 onIn	OnOff C4 vs M3 onIn	OnOff C4 vs T2 onIn	OnOff M3 vs T2 onIn	Top3 C3	Top3 C4	Top3 M3	Top3 T2	IBAQ C3	IBAQ C4	IBAQ M3	IBAQ T2	rAbu C3	rAbu C4	rAbu M3	rAbu T2
TGME49_200310	hypothetical protein	169	0.9996	0.999	2	2		0	2	0	0		17489							0	1	0	0	C4			C4	C4			15364.3			0	1589.91	0	0	0	106.325	0	0
TGME49_200320	hypoxanthine-xanthine-guanine phosphoribosyl transferase HXGPRT	279	0.9994	0.999	2	2		0	2	0	0		13121							0	1	0	0	C4			C4	C4			11526.9			0	937.213	0	0	0	62.6761	0	0
TGME49_201680	eukaryotic initiation factor-3 subunit 10, putative	1033	1	0.999	4	5		1	4	0	0	5145.24	16293.1							1	1	0	0		C3	C3	C4	C4		2787.59	14313.7			77.9583	246.865	0	0	2.25151	16.5091	0	0
TGME49_201700	WD domain, G-beta repeat-containing protein	654	1	0.999	3	3		0	3	0	0		29008.4							0	1	0	0	C4			C4	C4			25484.2			0	1706.38	0	0	0	114.114	0	0
TGME49_201780	microneme protein MIC2	769	1	0.999	4	4		0	4	0	0		27436.2							0	1	0	0	C4			C4	C4			21262.1			0	1306.49	0	0	0	87.3713	0	0
TGME49_201800	hypothetical protein	267	1	0.999	5	6		0	6	0	0		41077.8							0	1	0	0	C4			C4	C4			29475.3			0	2416.34	0	0	0	161.593	0	0
TGME49_201840	aspartyl protease ASP1	619	1	0.999	8	15		0	14	0	1		97391		3413.39		13125.9		4316.81	0	1	0	1	C4		T2	C4		T2		39668.3		11804.2	0	2951.24	0	103.436	0	197.364	0	19.7988
TGME49_202370	T-complex protein 1, epsilon subunit (TCP-1-epsilon), putative	536	1	0.999	3	3		0	3	0	0		19172							0	1	0	0	C4			C4	C4			16842.8			0	532.555	0	0	0	35.6146	0	0
TGME49_202390	S15 sporozoite-expressed protein	587	1	0.999	14	21		0	21	0	0		217555							0	1	0	0	C4			C4	C4			80189.6			0	9064.8	0	0	0	606.208	0	0
TGME49_202500	GAPM1a	305	0.9999	0.999	3	7		0	7	0	0		71206.3							0	1	0	0	C4			C4	C4			62555.6			0	11867.7	0	0	0	793.654	0	0
TGME49_202620	hypothetical protein	330	1	0.999	3	7		0	7	0	0		28117							0	1	0	0	C4			C4	C4			24701.1			0	3124.11	0	0	0	208.925	0	0
TGME49_202630	ATP-dependent metallopeptidase HflB subfamily protein	1188	0.9995	0.999	2	4		0	4	0	0		16697.5							0	1	0	0	C4			C4	C4			14668.9			0	245.551	0	0	0	16.4212	0	0
TGME49_202680	peptidase M16, alpha subunit, putative	563	1	0.999	8	14		0	13	0	1		79608.7		2649.01		16346.7		3072.8	0	1	0	1	C4		T2	C4		T2		41347.1		9160.82	0	2412.39	0	80.273	0	161.328	0	15.3651
TGME49_203290	hypothetical protein	330	1	0.999	12	33		0	31	0	2		408839		6703.58		57994.4		6797.68	0	1	0	1	C4		T2	C4		T2		167012		23182.3	0	22713.3	0	372.421	0	1518.95	0	71.2853
TGME49_203400	hypothetical protein	580	0.9989	0.999	2	3		0	3	0	0		14235.9							0	1	0	0	C4			C4	C4			12506.4			0	459.223	0	0	0	30.7105	0	0
TGME49_203630	ribosomal protein RPL44	105	1	0.999	6	14		11	3	0	0	68304.5	11288.6			24777.7	7244.11			1	1	0	0		C3	C3	C4	C4		24984	9917.14			17076.1	2822.14	0	0	493.175	188.731	0	0
TGME49_203740	hypothetical protein	268	0.9996	0.999	2	4		0	3	0	1		22427.6		3828.8		11156.1		4238.89	0	1	0	1	C4		T2	C4		T2		19702.9		13240.8	0	1725.2	0	294.523	0	115.373	0	56.3749
TGME49_203990	rhoptry protein ROP12	236	0.9935	0.999	2	3		0	3	0	0		12407.9							0	1	0	0	C4			C4	C4			10900.5			0	1550.98	0	0	0	103.722	0	0
TGME49_204020	ribosomal protein RPL8	260	1	0.999	12	56		49	7	0	0	772417	25556.9			181528	29105.7			1	1	0	0		C3	C3	C4	C4		313544	22452			51494.5	1703.79	0	0	1487.21	113.941	0	0
TGME49_204050	subtilisin SUB1	761	1	0.999	8	13		0	13	0	0		63146.6							0	1	0	0	C4			C4	C4			27276.3			0	1661.75	0	0	0	111.13	0	0
TGME49_204340	hypothetical protein	877	1	0.999	21	35		0	35	0	0		181104							0	1	0	0	C4			C4	C4			36278.3			0	3482.76	0	0	0	232.909	0	0
TGME49_204530	microneme protein MIC11	204	1	0.999	4	7		0	7	0	0		30743.3							0	1	0	0	C4			C4	C4			24321.3			0	2049.55	0	0	0	137.064	0	0
TGME49_205340	ribosomal protein RPS12	142	1	0.999	12	76		69	7	0	0	631330	66362.3			127437	24413.4			1	1	0	0		C3	C3	C4	C4		174069	43468.9			70147.8	7373.59	0	0	2025.94	493.108	0	0
TGME49_205700	cyclophilin precursor	348	1	0.999	7	33		25	7	0	1	144190	54646.6		6532.99	42792.7	21142.7		6532.99	1	1	0	1		C3		C4		T2	54864.5	37894.2		22592.4	5545.77	2101.79	0	251.269	160.167	140.557	0	48.0955
TGME49_206480	hypothetical protein	207	1	0.999	4	5		0	5	0	0		36591							0	1	0	0	C4			C4	C4			32145.6			0	2439.4	0	0	0	163.135	0	0
TGME49_207060	ribonucleoside-diphosphate reductase small subunit	391	1	0.999	6	8		0	8	0	0		66535.2							0	1	0	0	C4			C4	C4			43133.9			0	2559.05	0	0	0	171.136	0	0
TGME49_207170	hypothetical protein	141	1	0.999	3	7		0	7	0	0		32394.4							0	1	0	0	C4			C4	C4			28458.9			0	2944.95	0	0	0	196.943	0	0
TGME49_207440	ribosomal protein RPS4	312	1	0.999	12	36		24	12	0	0	110102	86824.8			22085.6	15107.8			1	1	0	0		C3	C3	C4	C4		32503.9	38081.1			4234.7	3339.42	0	0	122.302	223.323	0	0
TGME49_207460	Rab5B protein	228	1	0.999	5	5		0	5	0	0		35293.1							0	1	0	0	C4			C4	C4			24846.5			0	2076.06	0	0	0	138.837	0	0
TGME49_207770	PCI domain-containing protein	511	1	0.999	7	9		0	9	0	0		63646.4							0	1	0	0	C4			C4	C4			32049.4			0	2893.02	0	0	0	193.471	0	0
TGME49_208030	microneme protein MIC4	580	0.9948	0.9988	2	2		0	2	0	0		9133.39							0	1	0	0	C4			C4	C4			8023.79			0	415.154	0	0	0	27.7634	0	0
TGME49_208790	MC family transporter, putative	310	1	0.999	12	17		0	17	0	0		124395							0	1	0	0	C4			C4	C4			39890			0	7317.34	0	0	0	489.347	0	0
TGME49_208830	hypothetical protein	505	0.9984	0.999	2	5		1	4	0	0	2657.6	13059.4			2826.52	6517.33			1	1	0	0		C3	C3	C4	C4		1439.83	11472.8			85.729	421.27	0	0	2.47594	28.1724	0	0
TGME49_209170	hypothetical protein	416	1	0.999	3	7		7	0	0	0	37414.2								1	0	0	0	C3	C3	C3				20270.2				1496.57	0	0	0	43.2223	0	0	0
TGME49_209260	cytochrome c oxidase subunit, putative	310	1	0.999	3	5		0	5	0	0		37083.4							0	1	0	0	C4			C4	C4			32578.2			0	1685.61	0	0	0	112.725	0	0
TGME49_209290	ribosomal protein RPS28	118	1	0.999	3	8		1	3	0	4	8554.01	44837.1		15442.9	8554.01	19169		15442.9	1	1	0	1		C3		C4		T2	4634.38	39389.9		53404.8	1222	6405.3	0	2206.13	35.2926	428.354	0	422.277
TGME49_210370	hypothetical protein	479	1	0.999	13	16		0	16	0	0		109096							0	1	0	0	C4			C4	C4			39641.9			0	4363.85	0	0	0	291.832	0	0
TGME49_210690	ribosomal protein RPS6	256	1	0.999	15	82		65	17	0	0	515899	136267			104186	38681.6			1	1	0	0		C3	C3	C4	C4		149585	71331.5			42991.6	11355.6	0	0	1241.64	759.404	0	0
TGME49_211060	hypothetical protein	106	0.9984	0.999	2	10		4	6	0	0	13686.7	35838			13686.7	20828.3			1	1	0	0		C3	C3	C4	C4		7415.18	31484.1			3421.68	8959.49	0	0	98.8214	599.166	0	0
TGME49_211250	hypothetical protein	275	1	0.999	4	5		0	5	0	0		51957.3							0	1	0	0	C4			C4	C4			41612			0	5195.73	0	0	0	347.464	0	0
TGME49_211640	hypothetical protein	2883	1	0.999	3	4		0	4	0	0		32943.1							0	1	0	0	C4			C4	C4			28940.9			0	211.174	0	0	0	14.1222	0	0
TGME49_211680	protein disulfide isomerase	471	1	0.999	19	74		42	32	0	0	246326	302313			32710.1	31904.4			1	1	0	0		C3	C3	C4	C4		45051.3	74707.8			8797.35	10796.9	0	0	254.076	722.041	0	0
TGME49_211710	TB2/DP1, HVA22 family protein	168	1	0.999	3	8		0	8	0	0		59647.5							0	1	0	0	C4			C4	C4			52401.1			0	8521.08	0	0	0	569.847	0	0
TGME49_212300	hypothetical protein	683	1	0.999	10	14		1	13	0	0	5559.97	80001.4			5657.47	14671.4			1	1	0	0		C3	C3	C4	C4		3012.28	37460			135.609	1951.25	0	0	3.91652	130.49	0	0
TGME49_213280	SAG-related sequence SRS25	191	1	0.999	9	25		0	25	0	0		1.65985e+06							0	1	0	0	C4			C4	C4			1.35711e+06			0	331970	0	0	0	22200.4	0	0
TGME49_213392	surface antigen repeat-containing protein	2315	0.9491	0.9975	2	3		0	3	0	0		147038							0	1	0	0	C4			C4	C4			129175			0	1113.93	0	0	0	74.4937	0	0
TGME49_213900	regulator of chromosome condensation RCC1	1155	1	0.999	5	6		0	6	0	0		33485.4							0	1	0	0	C4			C4	C4			20413.9			0	727.944	0	0	0	48.6812	0	0
TGME49_214190	SAG-related sequence SRS46	376	1	0.999	3	6		0	6	0	0		26649							0	1	0	0	C4			C4	C4			23411.5			0	2422.64	0	0	0	162.014	0	0
TGME49_214290	DJ-1 family protein	256	1	0.999	8	27		9	16	0	2	66305.8	158764		6931.6	27589.4	29025.5		4662.74	1	1	0	1		C3		C4		T2	30448.6	78411.1		23970.9	5100.45	12212.6	0	533.2	147.306	816.716	0	102.06
TGME49_214320	facilitative glucose transporter GT1	568	0.9999	0.999	3	3		0	3	0	0		19549.6							0	1	0	0	C4			C4	C4			17174.5			0	1028.92	0	0	0	68.8093	0	0
TGME49_214350	GTP-binding protein, putative	396	1	0.999	6	12		9	3	0	0	43027.9	15455.7			15652.3	6535.99			1	1	0	0		C3	C3	C4	C4		17039.8	13578			1654.92	594.449	0	0	47.7957	39.7538	0	0
TGME49_214410	hypothetical protein	592	1	0.999	10	31		0	31	0	0		255831							0	1	0	0	C4			C4	C4			122224			0	19679.3	0	0	0	1316.05	0	0
TGME49_214440	4'-phosphopantetheinyl transferase superfamily protein	437	1	0.999	8	10		0	10	0	0		64329.4							0	1	0	0	C4			C4	C4			31732.8			0	2573.18	0	0	0	172.081	0	0
TGME49_214575	hypothetical protein	92	1	0.999	3	5		0	5	0	0		34395							0	1	0	0	C4			C4	C4			30216.4			0	5732.5	0	0	0	383.36	0	0
TGME49_214770	small GTP binding protein rab1a, putative	202	1	0.999	12	29		0	29	0	0		390348							0	1	0	0	C4			C4	C4			161670			0	19517.4	0	0	0	1305.23	0	0
TGME49_214790	glycoprotein	283	1	0.999	3	8		6	2	0	0	19766	5443.49			4214.36	11990.4			1	1	0	0		C3	C3	C4	C4		10708.8	4782.17			1411.86	388.821	0	0	40.7758	26.0024	0	0
TGME49_214930	hypothetical protein	138	1	0.999	9	28		11	17	0	0	35042.2	127914			15076.3	21687.3			1	1	0	0		C3	C3	C4	C4		18985.1	51778.3			3504.22	12791.4	0	0	101.205	855.427	0	0
TGME49_214940	MIC2-associated protein M2AP	330	1	0.999	4	8		0	8	0	0		54709.1							0	1	0	0	C4			C4	C4			40249.9			0	4973.55	0	0	0	332.606	0	0
TGME49_215060	small GTP-binding protein sar1, putative	192	0.9995	0.999	2	4		0	4	0	0		14410.8							0	1	0	0	C4			C4	C4			12660.1			0	1200.9	0	0	0	80.3103	0	0
TGME49_215220	hypothetical protein	629	1	0.999	4	6		0	6	0	0		36601.6							0	1	0	0	C4			C4	C4			29148.5			0	831.855	0	0	0	55.6302	0	0
TGME49_215260	carbamoylphosphate synthetase	1699	0.9994	0.999	2	2		0	2	0	0		12875.6							0	1	0	0	C4			C4	C4			11311.4			0	131.384	0	0	0	8.78629	0	0
TGME49_215280	succinate dehydrogenase [ubiquinone] iron-sulfur protein	342	1	0.999	8	8		0	8	0	0		59970.6							0	1	0	0	C4			C4	C4			31631.4			0	2221.13	0	0	0	148.538	0	0
TGME49_215290	saccharopine dehydrogenase domain-containing protein	440	1	0.999	3	4		0	4	0	0		15002.9							0	1	0	0	C4			C4	C4			13180.2			0	517.34	0	0	0	34.5971	0	0
TGME49_215350	hypothetical protein	145	0.9996	0.999	2	3		0	3	0	0		11543.4							0	1	0	0	C4			C4	C4			10141			0	1049.4	0	0	0	70.1784	0	0
TGME49_215430	hypothetical protein	244	1	0.999	5	7		0	7	0	0		34439.9							0	1	0	0	C4			C4	C4			24221.9			0	1913.33	0	0	0	127.954	0	0
TGME49_215460	ribosomal protein RPS24	267	1	0.999	7	43		32	11	0	0	260386	109647			81237.7	37012.7			1	1	0	0		C3	C3	C4	C4		115307	79076.4			15316.8	6449.8	0	0	442.365	431.33	0	0
TGME49_215470	ribosomal protein RPL10A	217	1	0.999	15	72		56	16	0	0	566325	89615			120487	23408.9			1	1	0	0		C3	C3	C4	C4		164883	41805.8			37755	5974.33	0	0	1090.4	399.533	0	0
TGME49_215590	flavoprotein subunit of succinate dehydrogenase	669	1	0.999	17	29		2	27	0	0	7397.69	179025			9280.55	21030.8			1	1	0	0		C3	C3	C4	C4		4007.91	56364.6			168.129	4068.76	0	0	4.85574	272.098	0	0
TGME49_215610	hypothetical protein	111	1	0.999	4	7		0	7	0	0		44460.2							0	1	0	0	C4			C4	C4			35860.9			0	6351.45	0	0	0	424.753	0	0
TGME49_215980	hypothetical protein	210	1	0.999	5	14		7	7	0	0	13422	78741.1			13422	23275.5			1	1	0	0		C3	C3	C4	C4		7271.77	51713.8			1032.46	6057.01	0	0	29.8185	405.062	0	0
TGME49_216260	eukaryotic initiation factor-2B, gamma subunit, putative	525	0.9995	0.999	2	3		0	3	0	0		11185.8							0	1	0	0	C4			C4	C4			9826.87			0	349.557	0	0	0	23.3766	0	0
TGME49_216650	S15 sporozoite-expressed protein	436	1	0.999	11	22		6	16	0	0	37818.1	105300			17198.2	19779			1	1	0	0		C3	C3	C4	C4		20489.1	44266.5			1575.75	4387.5	0	0	45.5093	293.414	0	0
TGME49_216670	FUSE-binding protein 2 / KH-type splicing regulatory protein	941	1	0.999	5	8		0	8	0	0		32347.1							0	1	0	0	C4			C4	C4			20250.1			0	557.709	0	0	0	37.2968	0	0
TGME49_216880	guanine nucleotide-binding protein	321	1	0.999	14	44		17	27	0	0	108028	198104			25004.9	28858.5			1	1	0	0		C3	C3	C4	C4		27656.8	61369.7			5685.69	10426.5	0	0	164.208	697.275	0	0
TGME49_216900	cytokine induced apoptosis inhibitor 1 family protein	443	0.9995	0.999	2	2		0	2	0	0		10610.2							0	1	0	0	C4			C4	C4			9321.23			0	424.41	0	0	0	28.3824	0	0
TGME49_217460	glutaminyl-tRNA synthetase (GlnRS)	860	1	0.999	14	23		4	19	0	0	18253.4	148901			11814.3	21723			1	1	0	0		C3	C3	C4	C4		9889.32	52367			357.91	2919.62	0	0	10.3368	195.249	0	0
TGME49_217570	ribosomal protein RPS27	151	1	0.999	3	6		0	6	0	0		44535							0	1	0	0	C4			C4	C4			39124.5			0	4948.33	0	0	0	330.919	0	0
TGME49_217680	hypothetical protein	2234	1	0.999	10	15		3	12	0	0	17480.2	63289.9			12564.7	11777.6			1	1	0	0		C3	C3	C4	C4		9470.4	29200.5			138.732	502.3	0	0	4.0067	33.5913	0	0
TGME49_217820	PCI domain-containing protein	463	1	0.999	11	25		8	17	0	0	26643.1	82104			16056.7	11685.4			1	1	0	0		C3	C3	C4	C4		14434.7	31161.5			1024.73	3157.85	0	0	29.5953	211.181	0	0
TGME49_217890	alkyl hydroperoxide reductase/ Thiol specific antioxidant/ Mal allergen, putative	196	1	0.999	6	36		24	12	0	0	75109.6	81146.9			16897.8	14379.8			1	1	0	0		C3	C3	C4	C4		29431.4	51635.8			5007.31	5409.79	0	0	144.616	361.78	0	0
TGME49_218260	histone H3.3	136	0.9994	0.999	5	4		2	2	0	0	3167.32	3898.12			3167.32	3898.12			1	1	0	0		C3	C3	C4	C4		1715.99	3424.54			527.886	649.686	0	0	15.2459	43.4477	0	0
TGME49_218280	eukaryotic porin, putative	466	1	0.999	16	26		0	26	0	0		190167							0	1	0	0	C4			C4	C4			46858.5			0	9508.35	0	0	0	635.87	0	0
TGME49_218410	ribosomal protein RPP0	314	1	0.999	13	50		33	17	0	0	190762	187499			36726.1	45568.9			1	1	0	0		C3	C3	C4	C4		55271.5	79042.5			10597.9	10416.6	0	0	306.077	696.612	0	0
TGME49_218520	microneme protein MIC6	349	0.9987	0.999	2	3		0	3	0	0		9487.84							0	1	0	0	C4			C4	C4			8335.18			0	632.522	0	0	0	42.2999	0	0
TGME49_218820	alba 2	148	1	0.999	10	54		47	7	0	0	325952	101321			114488	39724.7			1	1	0	0		C3	C3	C4	C4		100431	78780.3			36216.9	11257.9	0	0	1045.98	752.868	0	0
TGME49_218940	hypothetical protein	325	1	0.999	4	7		2	5	0	0	4122.7	35750.7			5071.57	9634.22			1	1	0	0		C3	C3	C4	C4		2233.59	26631.9			242.512	2102.98	0	0	7.00397	140.637	0	0
TGME49_219320	acid phosphatase GAP50	431	1	0.999	14	28		0	28	0	0		344766							0	1	0	0	C4			C4	C4			121751			0	14365.2	0	0	0	960.674	0	0
TGME49_219520	histone arginine methyltransferase PRMT1	392	1	0.999	8	12		0	12	0	0		82627.5							0	1	0	0	C4			C4	C4			40831.7			0	3442.81	0	0	0	230.238	0	0
TGME49_219590	RuvB family 1 protein	492	0.9995	0.999	2	2		0	2	0	0		8080.9							0	1	0	0	C4			C4	C4			7099.16			0	336.704	0	0	0	22.5171	0	0
TGME49_219630	flavodoxin domain-containing protein	949	1	0.999	5	8		0	8	0	0		25891.6							0	1	0	0	C4			C4	C4			17777.9			0	462.349	0	0	0	30.9196	0	0
TGME49_219720	Ras-related protein Rab-5C, putative	243	1	0.999	6	7		0	7	0	0		66621.7							0	1	0	0	C4			C4	C4			43889.9			0	4441.44	0	0	0	297.021	0	0
TGME49_219800	vacuolar ATP synthase subunit b, putative	505	1	0.999	8	13		0	13	0	0		81677.1							0	1	0	0	C4			C4	C4			38513.8			0	2917.04	0	0	0	195.077	0	0
TGME49_219850	prolyl-tRNA synthetase (ProRS)	830	1	0.999	6	8		0	8	0	0		41787.6							0	1	0	0	C4			C4	C4			27791.2			0	819.365	0	0	0	54.795	0	0
TGME49_220890	hypothetical protein	454	1	0.999	11	18		0	18	0	0		181335							0	1	0	0	C4			C4	C4			60197.8			0	8242.52	0	0	0	551.218	0	0
TGME49_221230	hypothetical protein	574	1	0.999	4	4		0	4	0	0		25606.1							0	1	0	0	C4			C4	C4			17983.7			0	882.969	0	0	0	59.0485	0	0
TGME49_221380	alba 1	247	1	0.999	7	34		30	4	0	0	180869	20131.8			44407.5	12195.9			1	1	0	0		C3	C3	C4	C4		61721.1	17686.1			12057.9	1342.12	0	0	348.244	89.7543	0	0
TGME49_221470	hypothetical protein	552	1	0.999	4	6		0	6	0	0		21706.1							0	1	0	0	C4			C4	C4			18335.8			0	638.414	0	0	0	42.6939	0	0
TGME49_221510	hypothetical protein	159	1	0.999	4	6		0	6	0	0		21334.2							0	1	0	0	C4			C4	C4			17937.1			0	2666.78	0	0	0	178.341	0	0
TGME49_221620	beta-tubulin, putative	449	1	0.999	21	52		5	47	0	0	33168.3	598309			11199.1	63590.3			1	1	0	0		C3	C3	C4	C4		12557.6	159250			1579.44	28490.9	0	0	45.6158	1905.33	0	0
TGME49_222170	dense-granule antigen DG32	300	1	0.999	3	4		0	4	0	0		19371.9							0	1	0	0	C4			C4	C4			17018.4			0	1019.57	0	0	0	68.1839	0	0
TGME49_222840	Ser/Thr phosphatase family protein	433	0.9999	0.999	3	3		0	3	0	0		13567.8							0	1	0	0	C4			C4	C4			11919.5			0	646.087	0	0	0	43.207	0	0
TGME49_222860	eukaryotic translation initiation factor, putative	756	1	0.999	10	16		6	10	0	0	29321.3	66019.7			18719.4	14141.9			1	1	0	0		C3	C3	C4	C4		15885.7	28486.2			771.614	1737.36	0	0	22.285	116.186	0	0
TGME49_222952	phosphohistidine phosphatase	386	1	0.999	5	5		1	4	0	0	6953	31552.7							1	1	0	0		C3	C3	C4	C4		3766.99	24807.9			365.947	1660.67	0	0	10.5689	111.057	0	0
TGME49_223000	dynein light chain DLC	138	1	0.999	2	5		0	5	0	0		29749.2							0	1	0	0	C4			C4	C4			26135			0	4958.2	0	0	0	331.58	0	0
TGME49_223020	coproporphyrinogen III oxidase	364	1	0.999	3	3		0	3	0	0		19001.2							0	1	0	0	C4			C4	C4			16692.8			0	904.821	0	0	0	60.5099	0	0
TGME49_223040	hypothetical protein	239	1	0.999	8	20		10	10	0	0	52496.8	62543.2			22269.2	20101.2			1	1	0	0		C3	C3	C4	C4		24639.7	32579.2			2499.85	2978.25	0	0	72.198	199.17	0	0
TGME49_223050	ribosomal protein RPS20	233	1	0.999	5	20		12	6	0	2	69462	77327.6		3396.15	24336.8	18255		3456.39	1	1	0	1		C3		C4		T2	31478.4	46968.3		11744.6	4961.57	5523.4	0	242.582	143.295	369.377	0	46.4327
TGME49_223110	glycolipid transfer protein GLTP	230	1	0.999	7	8		1	7	0	0	38775.3	41338.2							1	1	0	0		C3	C3	C4	C4		21007.6	23234.7			3877.53	4133.82	0	0	111.987	276.449	0	0
TGME49_223140	tRNA binding domain-containing protein	472	1	0.999	12	22		3	19	0	0	17106.5	134993			11695.4	22899.5			1	1	0	0		C3	C3	C4	C4		9267.93	48944.9			633.573	4999.74	0	0	18.2982	334.358	0	0
TGME49_223390	activating signal cointegrator 1 complex subunit 3 family 1 ASCC3L1, putative	2207	1	0.999	6	7		1	6	0	0	4862.69	23500.5							1	1	0	0		C3	C3	C4	C4		2634.5	13459.6			39.5341	191.061	0	0	1.14178	12.7772	0	0
TGME49_223410	eukaryotic initiation factor-4E, putative	225	0.9995	0.999	2	2		0	2	0	0		21121.6							0	1	0	0	C4			C4	C4			18555.6			0	1760.13	0	0	0	117.709	0	0
TGME49_223920	rhoptry neck protein RON3	1958	1	0.999	51	97		14	83	0	0	75720.1	496350			23221.8	28137.4			1	1	0	0		C3	C3	C4	C4		27538.1	66999.5			620.656	4068.44	0	0	17.9252	272.077	0	0
TGME49_223940	GAP45	245	1	0.999	3	6		0	6	0	0		62408.6							0	1	0	0	C4			C4	C4			51786.2			0	4160.57	0	0	0	278.238	0	0
TGME49_223960	ubiquitin interaction motif family protein	388	1	0.999	6	7		0	7	0	0		38457.4							0	1	0	0	C4			C4	C4			22858.3			0	2024.08	0	0	0	135.36	0	0
TGME49_224850	polyadenylate binding protein, putative	768	1	0.999	3	6		2	4	0	0	4798.25	22010.4			4949.06	8061.06			1	1	0	0		C3	C3	C4	C4		2599.59	19336.4			137.093	628.87	0	0	3.95938	42.0557	0	0
TGME49_225050	adenosylhomocysteinase, putative	588	1	0.999	11	16		1	15	0	0	4385.1	108740			6087.52	14432.6			1	1	0	0		C3	C3	C4	C4		2375.75	44600.9			141.455	3507.75	0	0	4.08535	234.58	0	0
TGME49_225060	nucleoredoxin family protein	416	1	0.999	6	9		2	7	0	0	16181.7	46967.8			9372.85	13933.2			1	1	0	0		C3	C3	C4	C4		8766.89	24872.5			647.267	1878.71	0	0	18.6937	125.639	0	0
TGME49_225120	hypothetical protein	242	1	0.999	5	7		0	7	0	0		72165.8							0	1	0	0	C4			C4	C4			49675			0	6560.53	0	0	0	438.735	0	0
TGME49_225150	hypothetical protein	691	1	0.999	6	9		0	9	0	0		51965							0	1	0	0	C4			C4	C4			33760.6			0	1404.46	0	0	0	93.9232	0	0
TGME49_225200	hypothetical protein	1641	1	0.999	8	14		0	14	0	0		60764							0	1	0	0	C4			C4	C4			29756.2			0	626.433	0	0	0	41.8927	0	0
TGME49_225555	hypothetical protein	67	1	0.999	3	8		0	8	0	0		96018							0	1	0	0	C4			C4	C4			79099.2			0	19203.6	0	0	0	1284.24	0	0
TGME49_225710	mitochondrial inner membrane translocase subunit TIM17, putative	229	0.9996	0.999	2	2		0	2	0	0		7841.53							0	1	0	0	C4			C4	C4			6888.88			0	1120.22	0	0	0	74.9146	0	0
TGME49_225730	membrane protein, putative	128	1	0.999	5	8		0	8	0	0		73862.6							0	1	0	0	C4			C4	C4			48163.4			0	7386.25	0	0	0	493.955	0	0
TGME49_225850	peptidase, M28 family protein	1555	0.9993	0.999	2	2		0	2	0	0		16740.9							0	1	0	0	C4			C4	C4			14707.1			0	220.275	0	0	0	14.7309	0	0
TGME49_226030	AGC kinase	343	1	0.999	8	12		0	12	0	0		66747.8							0	1	0	0	C4			C4	C4			32476.3			0	4171.74	0	0	0	278.985	0	0
TGME49_226500	hypothetical protein	92	1	0.999	5	5		0	5	0	0		32905.2							0	1	0	0	C4			C4	C4			20696.2			0	5484.21	0	0	0	366.756	0	0
TGME49_226570	hypothetical protein	139	1	0.999	4	8		0	8	0	0		87150.6							0	1	0	0	C4			C4	C4			62801.9			0	29050.2	0	0	0	1942.73	0	0
TGME49_226860	SAG-related sequence SRS67	210	0.9996	0.999	2	4		0	4	0	0		38681.2							0	1	0	0	C4			C4	C4			33981.9			0	2762.94	0	0	0	184.771	0	0
TGME49_226960	phosphofructokinase PFKII	1225	1	0.999	41	89		8	81	0	0	44417.5	685561			16619.5	53659.4			1	1	0	0		C3	C3	C4	C4		19128	105583			854.183	13183.9	0	0	24.6696	881.671	0	0
TGME49_226970	ribosomal protein RPS11	161	1	0.999	10	49		34	15	0	0	211739	114546			43338.5	22520.2			1	1	0	0		C3	C3	C4	C4		82802.7	69984.2			21173.9	11454.6	0	0	611.524	766.029	0	0
TGME49_227030	hypothetical protein	170	0.9995	0.999	2	3		0	3	0	0		25829.3							0	1	0	0	C4			C4	C4			22691.3			0	2348.11	0	0	0	157.03	0	0
TGME49_227360	ribosomal protein RPL3	389	1	0.999	13	48		42	6	0	0	226108	32845.4			36909.9	12971.5			1	1	0	0		C3	C3	C4	C4		57328.8	24023.8			8696.47	1263.29	0	0	251.162	84.4822	0	0
TGME49_227600	ribosomal protein RPL34	134	1	0.999	4	26		23	3	0	0	222248	16072.6			90720.5	13214			1	1	0	0		C3	C3	C4	C4		109581	14119.9			24694.2	1785.84	0	0	713.192	119.428	0	0
TGME49_227810	rhoptry kinase family protein ROP11 (incomplete catalytic triad)	525	1	0.9988	3	7		7	0	0	0	32433								1	0	0	0	C3	C3	C3				17571.5				1201.22	0	0	0	34.6924	0	0	0
TGME49_227890	hypothetical protein	262	0.99	0.999	2	2		0	2	0	0		8574.92							0	1	0	0	C4			C4	C4			7533.17			0	857.492	0	0	0	57.3448	0	0
TGME49_227910	hypothetical protein	122	0.9986	0.9986	2	3		0	3	0	0		13676.9							0	1	0	0	C4			C4	C4			12015.3			0	1953.84	0	0	0	130.663	0	0
TGME49_227920	hypothetical protein	85	1	0.999	5	11		0	11	0	0		93613.1							0	1	0	0	C4			C4	C4			69546.4			0	15602.2	0	0	0	1043.4	0	0
TGME49_228190	eukaryotic initiation factor-3, subunit 5, putative	346	1	0.999	10	30		15	15	0	0	77853.1	86943.4			21263	15900.1			1	1	0	0		C3	C3	C4	C4		28542	39383.1			3538.78	3951.97	0	0	102.203	264.288	0	0
TGME49_228470	ribosomal protein RPL15	205	1	0.999	3	15		12	3	0	0	44603.1	20251.4			18383.1	10757.8			1	1	0	0		C3	C3	C4	C4		24165	17791.1			3431.01	1557.8	0	0	99.0908	104.178	0	0
TGME49_229010	rhoptry neck protein RON4	984	1	0.999	33	140		101	39	0	0	678036	294983			66485.3	35679.4			1	1	0	0		C3	C3	C4	C4		103002	67152.1			15067.5	6555.18	0	0	435.163	438.377	0	0
TGME49_229030	hypothetical protein	228	1	0.999	3	7		0	7	0	0		20794.7							0	1	0	0	C4			C4	C4			18268.4			0	1732.89	0	0	0	115.887	0	0
TGME49_229180	HEAT repeat-containing protein	1238	1	0.999	3	4		0	4	0	0		10344.9							0	1	0	0	C4			C4	C4			9088.08			0	156.74	0	0	0	10.482	0	0
TGME49_229220	hypothetical protein	230	0.9996	0.999	2	5		0	5	0	0		30506.8							0	1	0	0	C4			C4	C4			26800.6			0	5084.46	0	0	0	340.023	0	0
TGME49_229250	ribosomal protein RPL28	129	1	0.999	4	22		17	5	0	0	96571.3	34745			28422.4	14873.1			1	1	0	0		C3	C3	C4	C4		43135.7	30523.9			10730.1	3860.55	0	0	309.897	258.174	0	0
TGME49_229670	ribosomal protein RPS23	143	1	0.999	7	33		24	9	0	0	239675	103662			90989.6	43975.8			1	1	0	0		C3	C3	C4	C4		98623.9	77228.5			23967.5	10366.2	0	0	692.204	693.24	0	0
TGME49_229920	hypothetical protein	307	1	0.999	3	6		0	6	0	0		31936.8							0	1	0	0	C4			C4	C4			28056.9			0	1680.89	0	0	0	112.409	0	0
TGME49_229930	p25-alpha family protein	163	1	0.999	6	24		14	10	0	0	68214.3	96873.9			18627.6	22252.3			1	1	0	0		C3	C3	C4	C4		26024.2	55089.9			6821.43	9687.39	0	0	197.009	647.844	0	0
TGME49_229990	T-complex protein 1 subunit alpha, putative	548	1	0.999	3	3		0	3	0	0		16342.4							0	1	0	0	C4			C4	C4			14357			0	430.064	0	0	0	28.7605	0	0
TGME49_230180	hypothetical protein	542	0.992	0.999	2	3		0	3	0	0		16926.2							0	1	0	0	C4			C4	C4			14869.8			0	546.005	0	0	0	36.5141	0	0
TGME49_230350	hypothetical protein	1254	1	0.999	3	5		0	5	0	0		16768.8							0	1	0	0	C4			C4	C4			14731.6			0	246.6	0	0	0	16.4914	0	0
TGME49_230410	peroxiredoxin PRX3	283	1	0.999	10	30		8	22	0	0	40660.7	185872			19849.3	43992.4			1	1	0	0		C3	C3	C4	C4		22029.1	85269.6			2391.81	10933.7	0	0	69.0776	731.187	0	0
TGME49_230420	sarco/endoplasmic reticulum Ca2+-ATPase	1093	1	0.999	22	37		0	37	0	0		213492							0	1	0	0	C4			C4	C4			44209.1			0	3881.68	0	0	0	259.587	0	0
TGME49_230450	bifunctional GMP synthase/glutamine amidotransferase protein	569	1	0.999	13	27		1	26	0	0	4371.2	112856			6111.62	11647.3			1	1	0	0		C3	C3	C4	C4		2368.23	40675.5			132.461	3419.88	0	0	3.82559	228.704	0	0
TGME49_230940	hypothetical protein	1523	1	0.999	3	5		0	5	0	0		16955.5							0	1	0	0	C4			C4	C4			14895.6			0	277.96	0	0	0	18.5885	0	0
TGME49_230960	splicing factor 3b, subunit 3, putative	1233	1	0.999	7	8		1	7	0	0	6269.31	32666.9							1	1	0	0		C3	C3	C4	C4		3396.58	19937			90.8595	473.434	0	0	2.62411	31.6609	0	0
TGME49_231160	hypothetical protein	178	1	0.999	3	8		0	8	0	0		81453							0	1	0	0	C4			C4	C4			70919.2			0	40726.5	0	0	0	2723.58	0	0
TGME49_231350	glucosamine-fructose-6-phosphate aminotransferase	898	0.9993	0.999	2	3		0	3	0	0		12569.7							0	1	0	0	C4			C4	C4			11042.6			0	228.539	0	0	0	15.2835	0	0
TGME49_231410	hypothetical protein	571	1	0.999	10	11		0	11	0	0		56152.4							0	1	0	0	C4			C4	C4			22460.4			0	1517.63	0	0	0	101.492	0	0
TGME49_231600	HEAT repeat-containing protein	1169	1	0.999	14	17		0	17	0	0		95539.1							0	1	0	0	C4			C4	C4			32537.6			0	1619.31	0	0	0	108.291	0	0
TGME49_231850	serine-threonine phosophatase 2C (PP2C)	331	1	0.999	3	10		10	0	0	0	33771.9								1	0	0	0	C3	C3	C3				17778.8				1777.47	0	0	0	51.335	0	0	0
TGME49_231910	ATP synthase F1 gamma subunit	314	1	0.999	6	12		3	9	0	0	15318.6	78198.8			8842.28	21137.2			1	1	0	0		C3	C3	C4	C4		8299.28	42399			851.031	4344.38	0	0	24.5786	290.53	0	0
TGME49_231940	ThiF family protein	338	0.9996	0.999	2	2		0	2	0	0		26979.7							0	1	0	0	C4			C4	C4			23702			0	1498.87	0	0	0	100.237	0	0
TGME49_232000	hypothetical protein	637	1	0.999	18	26		0	26	0	0		169892							0	1	0	0	C4			C4	C4			43736.2			0	4854.05	0	0	0	324.615	0	0
TGME49_232230	ribosomal protein RPL30	108	1	0.999	8	28		27	1	0	0	273080	6015.51			92006.4	6015.51			1	1	0	0		C3	C3	C4	C4		115733	5284.7			34135	751.939	0	0	985.85	50.2859	0	0
TGME49_232280	hypothetical protein	275	1	0.999	5	6		1	5	0	0	33291.3	33473.7							1	1	0	0		C3	C3	C4	C4		18036.5	26308.3			1664.57	1673.68	0	0	48.0743	111.927	0	0
TGME49_232350	lactate dehydrogenase LDH1	329	1	0.999	20	99		53	45	0	1	315844	329055		3059.7	36977.7	32399.3		3527.22	1	1	0	1		C3		C4		T2	67833.8	83243.8		10581.1	13732.4	14306.7	0	133.03	396.604	956.763	0	25.4634
TGME49_232410	PDI family protein	220	1	0.999	8	15		3	12	0	0	25280.1	100349			20515.1	18220.3			1	1	0	0		C3	C3	C4	C4		13696.2	51286.3			1805.72	7167.8	0	0	52.1509	479.346	0	0
TGME49_232520	brix domain-containing protein	401	1	0.999	5	15		12	3	0	0	40414.8	7922.05			11819	5843.03			1	1	0	0		C3	C3	C4	C4		16742	6959.61			1924.51	377.24	0	0	55.5818	25.2279	0	0
TGME49_232660	Hsp70 interacting protein HIP	425	1	0.999	11	20		0	20	0	0		132154							0	1	0	0	C4			C4	C4			62130.7			0	6007.02	0	0	0	401.719	0	0
TGME49_232710	ribosomal protein RPS3A	259	1	0.999	17	49		24	25	0	0	129990	193674			32953.6	34296.5			1	1	0	0		C3	C3	C4	C4		38346.1	72635.5			7221.67	10759.7	0	0	208.569	719.554	0	0
TGME49_232940	heat shock protein HSP20	185	1	0.999	5	6	to|TGME49_324600-t26_1-p1£TGME49_324600-t26_1	0	6	0	0		40787.5							0	1	0	0	C4			C4	C4			24378.8			0	4078.75	0	0	0	272.766	0	0
TGME49_233100	SPFH domain / Band 7 family protein	290	1	0.999	7	9		0	9	0	0		94315.1							0	1	0	0	C4			C4	C4			56891.6			0	4963.95	0	0	0	331.964	0	0
TGME49_233140	deoxyuridine 5'-triphosphate nucleotidohydrolase, putative	170	1	0.999	5	13		7	6	0	0	30918	30225			14969.8	12550.1			1	1	0	0		C3	C3	C4	C4		16750.7	25595.1			3864.75	3778.12	0	0	111.618	252.662	0	0
TGME49_233350	nuclear transport factor 2, putative	125	1	0.999	5	12		4	8	0	0	19462.1	92935.5			14761.9	23735			1	1	0	0		C3	C3	C4	C4		10544.2	60464.7			3892.43	18587.1	0	0	112.417	1243.01	0	0
TGME49_233450	SAG-related sequence SRS29A	420	1	0.999	13	42		0	42	0	0		380381							0	1	0	0	C4			C4	C4			134335			0	17290	0	0	0	1156.27	0	0
TGME49_233460	SAG-related sequence SRS29B	336	1	0.999	20	92		0	91	0	1		6223136		4033.78		884224		18650.6	0	1	0	1	C4		T2	C4		T2		4.14151e+06		13949.6	0	327533	0	212.304	0	21903.8	0	40.6372
TGME49_234450	ribosomal protein RPS15A	231	1	0.999	8	15		0	15	0	0		106013							0	1	0	0	C4			C4	C4			54606.3			0	6625.81	0	0	0	443.1	0	0
TGME49_235020	COPI protein, putative	1256	0.9984	0.999	2	3		0	3	0	0		14294.4							0	1	0	0	C4			C4	C4			12557.8			0	219.914	0	0	0	14.7067	0	0
TGME49_235140	hypothetical protein	444	1	0.999	4	6		0	5	0	1		31410.2		4459.66		11817.2		4459.66	0	1	0	1	C4		T2	C4		T2		24129		15422.4	0	1256.41	0	178.386	0	84.0223	0	34.145
TGME49_235470	myosin A	831	1	0.999	29	40		0	40	0	0		354278							0	1	0	0	C4			C4	C4			72447.3			0	6441.42	0	0	0	430.77	0	0
TGME49_235970	eukaryotic initiation factor-2 gamma, putative	465	1	0.999	6	6		0	6	0	0		57770.8							0	1	0	0	C4			C4	C4			35144.4			0	2310.83	0	0	0	154.537	0	0
TGME49_236040	fructose-1,6-bisphosphate aldolase	433	1	0.999	6	15		12	2	0	1	81460	12958.2		4073.83	17088.2	6879.86		4236.96	1	1	0	1		C3		C4		T2	28014.1	11383.9		14088.1	2627.74	418.007	0	131.414	75.8917	27.9542	0	25.154
TGME49_236210	peptidase M16 family potein, putative	509	1	0.999	13	24		0	24	0	0		119404							0	1	0	0	C4			C4	C4			44768			0	4117.39	0	0	0	275.351	0	0
TGME49_236570	lysine decarboxylase family protein	397	1	0.999	5	6		0	6	0	0		44494.6							0	1	0	0	C4			C4	C4			28780.5			0	2118.79	0	0	0	141.694	0	0
TGME49_236580	Prp31-15.5k-U4 Snrna Complex family protein	182	0.9999	0.999	3	5		3	2	0	0	15816.7	10909.5			10858.9	6678.56			1	1	0	0		C3	C3	C4	C4		8569.15	9584.09			1437.88	991.768	0	0	41.5274	66.3245	0	0
TGME49_236870	hypothetical protein	214	1	0.999	4	6		0	6	0	0		34601.9							0	1	0	0	C4			C4	C4			25357.3			0	3460.19	0	0	0	231.4	0	0
TGME49_236890	hypothetical protein	218	1	0.999	6	14		0	14	0	0		121036							0	1	0	0	C4			C4	C4			75254.4			0	8645.45	0	0	0	578.164	0	0
TGME49_236950	hypothetical protein	112	0.9996	0.999	2	3		0	3	0	0		21824.1							0	1	0	0	C4			C4	C4			19172.7			0	5456.03	0	0	0	364.872	0	0
TGME49_237015	hypothetical protein	264	1	0.999	10	19		0	19	0	0		174745							0	1	0	0	C4			C4	C4			98678.5			0	13442	0	0	0	898.93	0	0
TGME49_237110	replication factor C subunit 2, putative	357	0.9786	0.999	2	2		0	2	0	0		7842.28							0	1	0	0	C4			C4	C4			6889.54			0	356.467	0	0	0	23.8387	0	0
TGME49_237180	hypothetical protein	255	1	0.999	3	3		2	1	0	0	17154.9	2749.69							1	1	0	0		C3	C3	C4	C4		9294.18	2415.64			1009.11	161.747	0	0	29.1441	10.8168	0	0
TGME49_237230	hypothetical protein	213	1	0.999	9	13		0	12	0	1		97494.1		2979.66		16252.8		4126.72	0	1	0	1	C4		T2	C4		T2		48373		10304.3	0	7499.55	0	229.205	0	501.532	0	43.8722
TGME49_237250	hypothetical protein	259	1	0.999	3	4		0	4	0	0		18013.3							0	1	0	0	C4			C4	C4			15824.9			0	1286.66	0	0	0	86.0454	0	0
TGME49_237820	IMC sub-compartment protein ISP2	160	1	0.999	5	9		0	9	0	0		57918.8							0	1	0	0	C4			C4	C4			38660.4			0	4826.56	0	0	0	322.776	0	0
TGME49_238010	ribosomal protein RPL23A	167	1	0.999	13	61		47	12	0	2	525576	119406		4926.44	88237.6	21762.4		4926.44	1	1	0	1		C3		C4		T2	153329	63403.1		17036.6	52557.6	11940.6	0	492.644	1517.91	798.525	0	94.2972
TGME49_238040	protein disulfide-isomerase domain-containing protein	1378	1	0.999	15	19		0	19	0	0		151629							0	1	0	0	C4			C4	C4			60175.6			0	1579.47	0	0	0	105.627	0	0
TGME49_238070	glutaredoxin domain-containing protein	238	1	0.999	9	13		1	12	0	0	865240	74533.8							1	1	0	0		C3	C3	C4	C4		468769	40197			57682.6	4968.92	0	0	1665.93	332.296	0	0
TGME49_238250	ribosomal protein RPL36	101	1	0.999	8	29		23	6	0	0	344566	54149.5			124173	24831.6			1	1	0	0		C3	C3	C4	C4		131564	41515.7			49223.8	7735.65	0	0	1421.63	517.321	0	0
TGME49_239760	ribosomal protein RPL22	133	1	0.999	6	30		20	10	0	0	131817	88777.8			38853	24415.1			1	1	0	0		C3	C3	C4	C4		55724.2	65831			16477.1	11097.2	0	0	475.873	742.127	0	0
TGME49_239820	D-3-phosphoglycerate dehydrogenase	604	1	0.999	29	83		19	64	0	0	75856.7	808956			19351.2	57363.6			1	1	0	0		C3	C3	C4	C4		27543.5	152953			2446.99	26095.3	0	0	70.6714	1745.12	0	0
TGME49_239890	SCP family extracellular subfamily protein	246	1	0.999	7	15		0	15	0	0		124120							0	1	0	0	C4			C4	C4			81621.3			0	11283.6	0	0	0	754.593	0	0
TGME49_240590	DNA-directed RNA polymerase II RPB5	205	0.9993	0.999	2	3		0	3	0	0		15898.9							0	1	0	0	C4			C4	C4			13967.4			0	836.784	0	0	0	55.9599	0	0
TGME49_240600	chaperonin cpn60, putative	667	1	0.999	8	9		0	9	0	0		56447.8							0	1	0	0	C4			C4	C4			25883.7			0	1612.8	0	0	0	107.856	0	0
TGME49_241240	hypothetical protein	706	0.9996	0.999	2	2		0	2	0	0		10594.5							0	1	0	0	C4			C4	C4			9307.41			0	246.384	0	0	0	16.4769	0	0
TGME49_242070	cAMP-dependent protein kinase regulatory subunit	385	1	0.999	19	28		0	27	0	1		242107		29714.6		63493.9		29714.6	0	1	0	1	C4		T2	C4		T2		85515.1		102759	0	9311.8	0	1142.87	0	622.726	0	218.757
TGME49_242330	ribosomal protein RPS5	192	1	0.999	8	11		1	10	0	0	9135.51	83646.6			9135.51	28514.5			1	1	0	0		C3	C3	C4	C4		4949.43	47314.9			761.293	6970.55	0	0	21.9869	466.155	0	0
TGME49_242840	membrane protein	119	0.9996	0.999	2	2		0	2	0	0		21908.2							0	1	0	0	C4			C4	C4			19246.6			0	2738.52	0	0	0	183.139	0	0
TGME49_243580	Hit family protein involved in cell-cycle regulation, putative	276	1	0.999	8	12		0	12	0	0		100168							0	1	0	0	C4			C4	C4			51616.4			0	6260.5	0	0	0	418.67	0	0
TGME49_243710	t-complex protein beta subunit	568	1	0.999	8	10		0	10	0	0		55267.3							0	1	0	0	C4			C4	C4			26511.9			0	1535.2	0	0	0	102.667	0	0
TGME49_243730	rhoptry protein ROP9	353	1	0.999	5	10		9	1	0	0	49921.5	9206.09			18392.5	9206.09			1	1	0	0		C3	C3	C4	C4		20439.8	8087.66			2377.21	438.385	0	0	68.6562	29.317	0	0
TGME49_243910	Cof family hydrolase subfamily protein	374	1	0.999	9	22		4	18	0	0	12819.7	135095			10308	21664.4			1	1	0	0		C3	C3	C4	C4		6945.44	69470.1			582.713	6140.68	0	0	16.8293	410.657	0	0
TGME49_244020	activator of hsp90 atpase 1 family protein	142	0.9995	0.999	2	3		0	3	0	0		11479.8							0	1	0	0	C4			C4	C4			10085.1			0	1147.98	0	0	0	76.7711	0	0
TGME49_244080	hypothetical protein	376	1	0.999	3	7		0	7	0	0		53973.9							0	1	0	0	C4			C4	C4			47416.7			0	4151.84	0	0	0	277.654	0	0
TGME49_244110	nucleosome assembly protein (nap) protein	433	1	0.999	9	36		36	0	0	0	213371								1	0	0	0	C3	C3	C3				59656				11230	0	0	0	324.334	0	0	0
TGME49_244310	GTP-binding protein	367	1	0.999	6	6		0	6	0	0		26396.4							0	1	0	0	C4			C4	C4			16018.2			0	977.644	0	0	0	65.3799	0	0
TGME49_244320	ribosomal protein RPL24	291	1	0.999	5	22		18	4	0	0	107304	38216.8			29921.7	18526.5			1	1	0	0		C3	C3	C4	C4		46883	33573.9			6311.98	2248.04	0	0	182.296	150.338	0	0
TGME49_244390	coatomer epsilon subunit protein	309	1	0.999	9	10		0	10	0	0		61834.4							0	1	0	0	C4			C4	C4			24423.8			0	4122.29	0	0	0	275.678	0	0
TGME49_244560	heat shock protein 90, putative	847	1	0.999	7	11		1	10	0	0	5336.96	44166.9			5336.96	12476.4			1	1	0	0		C3	C3	C4	C4		2891.46	24948.1			93.6309	774.859	0	0	2.70415	51.8186	0	0
TGME49_244690	hypothetical protein	623	1	0.999	5	6		0	6	0	0		39434.6							0	1	0	0	C4			C4	C4			26945.5			0	938.92	0	0	0	62.7902	0	0
TGME49_245450	hypothetical protein	134	1	0.999	4	7		0	7	0	0		35115.9							0	1	0	0	C4			C4	C4			25708.8			0	3192.35	0	0	0	213.488	0	0
TGME49_245460	ribosomal protein RPS8	205	1	0.999	10	41		30	11	0	0	303935	88250.7			61133.2	20396.4			1	1	0	0		C3	C3	C4	C4		82179.7	50239.8			23379.6	6788.52	0	0	675.225	453.982	0	0
TGME49_245490	microneme protein MIC8	684	1	0.999	22	49		0	49	0	0		521763							0	1	0	0	C4			C4	C4			118130			0	16831.1	0	0	0	1125.58	0	0
TGME49_245620	ribosomal-ubiquitin protein RPS27A	154	1	0.999	5	19		16	3	0	0	188464	19057.5			54222.4	9373.23			1	1	0	0		C3	C3	C4	C4		79720.3	16742.3			26923.4	2722.5	0	0	777.574	182.067	0	0
TGME49_245680	ribosomal protein RPL21	157	1	0.999	13	59		55	4	0	0	471593	32679.5			114041	15542			1	1	0	0		C3	C3	C4	C4		146410	28709.4			47159.3	3267.95	0	0	1362.01	218.544	0	0
TGME49_246220	hypothetical protein	812	0.9808	0.9983	3	3		0	3	0	0		14193.9							0	1	0	0	C4			C4	C4			12469.5			0	322.588	0	0	0	21.5731	0	0
TGME49_246540	cytochrome c1, heme protein	398	1	0.999	4	10		4	6	0	0	14010.3	32364.8			14010.3	11319.3			1	1	0	0		C3	C3	C4	C4		7590.5	23740.1			636.833	1471.13	0	0	18.3923	98.3815	0	0
TGME49_246580	hypothetical protein	383	1	0.999	5	9		0	9	0	0		72173.1							0	1	0	0	C4			C4	C4			47483			0	3436.82	0	0	0	229.837	0	0
TGME49_246730	hypothetical protein	349	1	0.999	4	15		8	7	0	0	30478.6	31257.1			11507.3	11216.9			1	1	0	0		C3	C3	C4	C4		13937	23497.7			1604.14	1645.11	0	0	46.329	110.017	0	0
TGME49_247350	thioredoxin domain-containing protein	312	1	0.999	6	6		0	6	0	0		105004							0	1	0	0	C4			C4	C4			74472.7			0	11667.1	0	0	0	780.236	0	0
TGME49_247410	hypothetical protein	126	1	0.999	4	5		0	5	0	0		58868.6							0	1	0	0	C4			C4	C4			47435.9			0	8409.79	0	0	0	562.405	0	0
TGME49_247440	hypothetical protein	378	1	0.999	12	20		0	20	0	0		193477							0	1	0	0	C4			C4	C4			81734.2			0	12092.3	0	0	0	808.673	0	0
TGME49_247510	fructose-bisphospatase II	381	1	0.999	5	8		1	7	0	0	12535.3	39287.7			13309.3	10229.2			1	1	0	0		C3	C3	C4	C4		6791.36	24149.7			569.786	1785.81	0	0	16.456	119.426	0	0
TGME49_247550	heat shock protein HSP60	575	1	0.999	17	30		0	30	0	0		169672							0	1	0	0	C4			C4	C4			52476.7			0	4990.35	0	0	0	333.729	0	0
TGME49_247760	AMP-binding enzyme domain-containing protein	793	1	0.999	5	5		0	5	0	0		24663.4							0	1	0	0	C4			C4	C4			14816.6			0	524.754	0	0	0	35.0929	0	0
TGME49_247770	hypothetical protein	167	1	0.999	4	8		0	8	0	0		32424.3							0	1	0	0	C4			C4	C4			22862.5			0	2947.67	0	0	0	197.125	0	0
TGME49_248460	ubiquitin, putative	216	1	0.999	11	15		0	15	0	0		88520							0	1	0	0	C4			C4	C4			28358.8			0	6809.23	0	0	0	455.367	0	0
TGME49_248480	ribosomal protein RPS9	188	1	0.999	12	24		3	21	0	0	31871.8	238167			26236.8	49052			1	1	0	0		C3	C3	C4	C4		17267.5	107631			2897.44	21651.6	0	0	83.6808	1447.95	0	0
TGME49_248810	nuclear factor NF7	497	1	0.999	4	8		8	0	0	0	54356.5								1	0	0	0	C3	C3	C3				25906.5				1874.36	0	0	0	54.1334	0	0	0
TGME49_249180	bifunctional dihydrofolate reductase-thymidylate synthase	610	1	0.999	15	22		5	17	0	0	23131.8	93483.3							1	1	0	0		C3	C3	C4	C4		12532.3	32072.4			660.909	2670.95	0	0	19.0877	178.62	0	0
TGME49_249250	ribosomal protein RPL35A	112	1	0.999	15	101		97	4	0	0	825491	22442			140531	14923.8			1	1	0	0		C3	C3	C4	C4		218613	19715.6			117927	3206	0	0	3405.85	214.401	0	0
TGME49_249270	protein disulfide isomerase-related protein (provisional), putative	547	1	0.999	8	17		15	2	0	0	80131.2	13018.5			21384.1	8245.85			1	1	0	0		C3	C3	C4	C4		28038.1	11436.9			2504.1	406.827	0	0	72.3209	27.2066	0	0
TGME49_249390	glutamate/leucine/phenylalanine/valine dehydrogenase family protein	1206	1	0.999	38	58		1	57	0	0	66478.3	426983							1	1	0	0		C3	C3	C4	C4		36016.6	69096.5			949.691	6099.76	0	0	27.428	407.921	0	0
TGME49_249590	proteasome subunit alpha type 5-2, putative	258	0.99	0.999	2	2		0	2	0	0		4710.87							0	1	0	0	C4			C4	C4			4138.55			0	362.375	0	0	0	24.2338	0	0
TGME49_249780	hypothetical protein	328	0.9996	0.999	2	3		0	3	0	0		11729.9							0	1	0	0	C4			C4	C4			10304.9			0	689.996	0	0	0	46.1435	0	0
TGME49_249900	adenine nucleotide translocator, putative	318	1	0.999	18	34		0	34	0	0		367694							0	1	0	0	C4			C4	C4			116387			0	17509.2	0	0	0	1170.93	0	0
TGME49_249970	hypothetical protein	229	0.991	0.999	2	2		0	2	0	0		9171.75							0	1	0	0	C4			C4	C4			8057.5			0	833.796	0	0	0	55.7601	0	0
TGME49_249990	hypothetical protein	838	1	0.999	13	22		0	22	0	0		135978							0	1	0	0	C4			C4	C4			40193.1			0	2518.1	0	0	0	168.398	0	0
TGME49_250710	microneme protein MIC10	198	1	0.999	3	8		0	8	0	0		34984							0	1	0	0	C4			C4	C4			30733.9			0	4373	0	0	0	292.444	0	0
TGME49_250770	eukaryotic initiation factor-4A, putative	412	1	0.999	6	13		3	10	0	0	10873.7	63354.9			12950.4	15409.3			1	1	0	0		C3	C3	C4	C4		5891.16	38705.3			453.072	2639.79	0	0	13.0852	176.536	0	0
TGME49_250810	ribosomal protein RPL35	178	1	0.9987	5	20		13	7	0	0	215047	113562			84987.3	48107.3			1	1	0	0		C3	C3	C4	C4		96089.1	91364.7			26880.8	14195.2	0	0	776.345	949.303	0	0
TGME49_250830	SAC3/GANP family protein	376	0.9999	0.999	3	3		0	3	0	0		11348.3							0	1	0	0	C4			C4	C4			9969.64			0	756.555	0	0	0	50.5946	0	0
TGME49_251540	dense granule protein GRA9	318	1	0.999	10	19		0	19	0	0		121216							0	1	0	0	C4			C4	C4			51508.5			0	6379.8	0	0	0	426.649	0	0
TGME49_251780	heat shock protein	728	1	0.999	3	3		1	2	0	0	2973.11	10867.2							1	1	0	0		C3	C3	C4	C4		1610.77	9546.97			58.2963	213.082	0	0	1.68365	14.2499	0	0
TGME49_251810	translation initiation factor eIF-5A, putative	161	1	0.999	3	6		3	3	0	0	16369.5	8228.47			10722.5	4087.96			1	1	0	0		C3	C3	C4	C4		8868.66	7228.81			1636.95	822.847	0	0	47.2767	55.0279	0	0
TGME49_251880	tRNA synthetases class I family protein	540	1	0.999	8	10		0	10	0	0		84048.3							0	1	0	0	C4			C4	C4			43787.3			0	3361.93	0	0	0	224.829	0	0
TGME49_252290	importin alpha, putative	545	0.9996	0.999	2	4		0	4	0	0		11722.1							0	1	0	0	C4			C4	C4			10298			0	586.106	0	0	0	39.1958	0	0
TGME49_252360	rhoptry kinase family protein ROP24 (incomplete catalytic triad)	535	1	0.999	15	34		0	34	0	0		274229							0	1	0	0	C4			C4	C4			114122			0	10156.6	0	0	0	679.225	0	0
TGME49_252430	hypothetical protein	767	1	0.999	4	4		0	4	0	0		24707							0	1	0	0	C4			C4	C4			19266.1			0	549.044	0	0	0	36.7173	0	0
TGME49_252490	vacuolar protein sorting 29, putative	203	1	0.999	5	5		0	5	0	0		41881.3							0	1	0	0	C4			C4	C4			28832			0	2991.52	0	0	0	200.058	0	0
TGME49_252630	hypothetical protein	136	1	0.999	4	8		0	8	0	0		45139.2							0	1	0	0	C4			C4	C4			32631.3			0	5015.47	0	0	0	335.409	0	0
TGME49_253370	hypothetical protein	1981	1	0.999	7	12		9	3	0	0	43083.5	15054.5			6434.26	17746.5			1	1	0	0		C3	C3	C4	C4		15235.3	13225.5			402.65	140.696	0	0	11.6289	9.40904	0	0
TGME49_253430	asparagine synthetase, putative	588	1	0.999	26	65		6	59	0	0	41223.9	641136			20433.8	41149.3			1	1	0	0		C3	C3	C4	C4		22334.3	136870			1212.47	18857	0	0	35.0173	1261.06	0	0
TGME49_253690	hypothetical protein	119	0.9996	0.999	2	14		0	14	0	0		236315							0	1	0	0	C4			C4	C4			207606			0	236315	0	0	0	15803.6	0	0
TGME49_254000	hypothetical protein	476	1	0.999	6	9		0	8	0	1		30673.3		3051.98					0	1	0	1	C4		T2	C4		T2		22439.7		10554.4	0	1394.24	0	138.726	0	93.2399	0	26.5537
TGME49_254030	zinc finger CDGSH-type domain-containing protein	118	1	0.999	3	5		0	5	0	0		23964							0	1	0	0	C4			C4	C4			21052.6			0	3423.42	0	0	0	228.941	0	0
TGME49_254470	hypothetical protein	732	1	0.999	10	20		0	20	0	0		148539							0	1	0	0	C4			C4	C4			65270.1			0	3808.7	0	0	0	254.707	0	0
TGME49_255260	apical membrane antigen AMA1	569	1	0.999	5	7		0	7	0	0		39035.2							0	1	0	0	C4			C4	C4			23315.8			0	1626.47	0	0	0	108.77	0	0
TGME49_255420	hypothetical protein	278	1	0.999	8	12		0	12	0	0		76790.8							0	1	0	0	C4			C4	C4			40412.1			0	4517.11	0	0	0	302.081	0	0
TGME49_256050	signal recognition particle 14kd protein	172	0.9996	0.999	2	6		6	0	0	0	14519.4								1	0	0	0	C3	C3	C3				7866.31				967.96	0	0	0	27.9556	0	0	0
TGME49_256770	eukaryotic translation initiation factor 4A, isoform 3, putative	395	0.9914	0.9986	2	2		0	2	0	0		12542.7							0	1	0	0	C4			C4	C4			11018.9			0	482.412	0	0	0	32.2613	0	0
TGME49_256970	vacuolar ATP synthase subunit A, putative	616	1	0.999	17	25		0	25	0	0		172408							0	1	0	0	C4			C4	C4			46409.5			0	4659.69	0	0	0	311.616	0	0
TGME49_257090	NAC domain-containing protein	359	0.9995	0.999	2	4		2	2	0	0	10080.2	14133.2			10080.2	10806.9			1	1	0	0		C3	C3	C4	C4		5461.25	12416.2			403.209	565.327	0	0	11.6451	37.8062	0	0
TGME49_257160	hypothetical protein	152	1	0.999	3	7		0	7	0	0		50858.9							0	1	0	0	C4			C4	C4			44680.1			0	5085.89	0	0	0	340.118	0	0
TGME49_257340	Ras family protein	214	0.9789	0.999	2	1		0	1	0	0		5490.65							0	1	0	0	C4			C4	C4			4823.6			0	392.189	0	0	0	26.2276	0	0
TGME49_257530	transporter, major facilitator family protein	504	1	0.999	3	4		0	4	0	0		17000.7							0	1	0	0	C4			C4	C4			14935.3			0	1000.04	0	0	0	66.8778	0	0
TGME49_257680	myosin light chain MLC1	213	1	0.999	7	14		0	14	0	0		100325							0	1	0	0	C4			C4	C4			50607.6			0	9120.47	0	0	0	609.931	0	0
TGME49_257750	homocysteine s-methyltransferase domain-containing protein	434	0.989	0.9959	2	2		0	2	0	0		9471.18							0	1	0	0	C4			C4	C4			8320.54			0	411.79	0	0	0	27.5385	0	0
TGME49_257990	heat shock protein 101, putative	927	1	0.999	5	7		0	6	0	1		24565.9		51015.5					0	1	0	1	C4		T2	C4		T2		17749.5		176422	0	383.842	0	797.117	0	25.6694	0	152.576
TGME49_258060	myosin heavy chain, putative	208	1	0.999	8	16		6	10	0	0	20727.4	63097.1			14069.1	16092.3			1	1	0	0		C3	C3	C4	C4		11229.7	32134.1			1381.83	4206.47	0	0	39.9084	281.308	0	0
TGME49_258130	Rab1 protein	216	1	0.999	7	9		0	9	0	0		63940.6							0	1	0	0	C4			C4	C4			43191.5			0	3365.3	0	0	0	225.054	0	0
TGME49_258410	photosensitized INA-labeled protein PHIL1	165	0.9979	0.9989	2	3		0	3	0	0		17376.3							0	1	0	0	C4			C4	C4			15265.3			0	2172.04	0	0	0	145.255	0	0
TGME49_258458	hypothetical protein	260	1	0.999	7	13		0	13	0	0		103786							0	1	0	0	C4			C4	C4			52313.4			0	8648.8	0	0	0	578.388	0	0
TGME49_258462	hypothetical protein	326	1	0.999	8	15		0	15	0	0		115071							0	1	0	0	C4			C4	C4			53052.2			0	5479.57	0	0	0	366.446	0	0
TGME49_258580	rhoptry protein ROP17	608	1	0.999	25	61		5	56	0	0	36333.7	656845			18514.3	52554.1			1	1	0	0		C3	C3	C4	C4		19684.9	122958			981.993	17752.6	0	0	28.3609	1187.2	0	0
TGME49_258660	rhoptry protein ROP6	480	1	0.999	3	10		0	10	0	0		89523.6							0	1	0	0	C4			C4	C4			78402.3			0	7460.3	0	0	0	498.907	0	0
TGME49_258870	hypothetical protein	916	1	0.999	15	24		1	23	0	0	861.551	139467			1068.43	14613.5			1	1	0	0		C3	C3	C4	C4		466.771	42641.2			15.6646	2535.77	0	0	0.452408	169.58	0	0
TGME49_258930	peptidylprolyl isomerase	116	1	0.999	4	5		0	5	0	0		77821.3							0	1	0	0	C4			C4	C4			62484.9			0	12970.2	0	0	0	867.382	0	0
TGME49_259240	ribosomal protein RPS21	82	1	0.999	6	23		6	17	0	0	14975.2	366604			8207.87	96458.8			1	1	0	0		C3	C3	C4	C4		8113.24	274856			2139.31	52372	0	0	61.7854	3502.38	0	0
TGME49_259550	dihydropteroate synthase	748	1	0.999	24	35		0	35	0	0		285734							0	1	0	0	C4			C4	C4			63728.1			0	7326.52	0	0	0	489.961	0	0
TGME49_260180	hypothetical protein	157	1	0.999	5	8		0	8	0	0		49323.3							0	1	0	0	C4			C4	C4			28345.4			0	4110.27	0	0	0	274.874	0	0
TGME49_260260	ribosomal protein RPP1	179	1	0.999	7	64		43	21	0	0	421945	337145			173933	129108			1	1	0	0		C3	C3	C4	C4		177746	211181			46882.7	37460.5	0	0	1354.02	2505.17	0	0
TGME49_260500	COPI associated protein, putative	270	1	0.999	4	4		0	4	0	0		25731.3							0	1	0	0	C4			C4	C4			20215.9			0	2573.13	0	0	0	172.078	0	0
TGME49_260520	hypothetical protein	742	1	0.999	4	8		0	8	0	0		27450.5							0	1	0	0	C4			C4	C4			19173.1			0	946.57	0	0	0	63.3018	0	0
TGME49_260820	IMC sub-compartment protein ISP1	176	1	0.999	3	4		0	4	0	0		22695.2							0	1	0	0	C4			C4	C4			19938			0	2521.69	0	0	0	168.638	0	0
TGME49_261210	26s proteasome subunit p55, putative	485	1	0.999	4	4		0	4	0	0		28406.1							0	1	0	0	C4			C4	C4			18981.8			0	835.474	0	0	0	55.8723	0	0
TGME49_261570	ribosomal protein RPL7A	276	1	0.999	30	187		169	18	0	0	1.87018e+06	127905			167292	18815.9			1	1	0	0		C3	C3	C4	C4		295827	51657.3			81312.2	5561.08	0	0	2348.38	371.897	0	0
TGME49_261780	microneme protein MIC7	340	1	0.999	4	4		0	4	0	0		45550.5							0	1	0	0	C4			C4	C4			37095.3			0	2530.58	0	0	0	169.233	0	0
TGME49_262040	SAC3/GANP family protein	269	1	0.999	9	28		13	15	0	0	98295.2	146238			27099.3	41961.8			1	1	0	0		C3	C3	C4	C4		39051.7	66698.3			7561.17	11249.1	0	0	218.374	752.284	0	0
TGME49_262380	elongation factor Tu, putative	552	1	0.999	5	10		0	10	0	0		37422.4							0	1	0	0	C4			C4	C4			24457.2			0	1069.21	0	0	0	71.5035	0	0
TGME49_262480	dynein light chain roadblock-type 2, putative	125	0.9995	0.999	2	3		1	2	0	0	3845.59	6454.43							1	1	0	0		C3	C3	C4	C4		2083.46	5670.3			480.698	806.804	0	0	13.883	53.955	0	0
TGME49_262640	Cg8 family protein	204	0.9992	0.999	2	3		0	3	0	0		14417.6							0	1	0	0	C4			C4	C4			12666.1			0	1310.7	0	0	0	87.6527	0	0
TGME49_262670	ribosomal protein RPL18A	183	1	0.999	18	96		86	10	0	0	1376897	117018			292375	29729.3			1	1	0	0		C3	C3	C4	C4		341979	62055.8			91793.1	7801.21	0	0	2651.07	521.706	0	0
TGME49_262690	ribosomal protein RPL27	146	1	0.999	9	33		33	0	0	0	231036								1	0	0	0	C3	C3	C3				60126.3				25670.7	0	0	0	741.395	0	0	0
TGME49_262910	NADH-cytochrome b5 reductase 1, putative	339	0.995	0.999	2	2		0	2	0	0		12357.2							0	1	0	0	C4			C4	C4			10855.9			0	617.859	0	0	0	41.3193	0	0
TGME49_263040	ribosomal protein RPS16	211	1	0.999	5	18		11	7	0	0	51691.4	58110.9			19522.1	17103			1	1	0	0		C3	C3	C4	C4		23586.6	37317.9			3230.72	3631.93	0	0	93.3061	242.885	0	0
TGME49_263050	ribosomal protein RPL13	355	1	0.999	7	45		30	15	0	0	156950	81397.4			40080.6	21283.1			1	1	0	0		C3	C3	C4	C4		66482.4	52254.4			7847.48	4069.87	0	0	226.643	272.173	0	0
TGME49_263060	Proteasome/cyclosome repeat-containing protein	1156	1	0.999	10	13		0	13	0	0		102499							0	1	0	0	C4			C4	C4			38050.2			0	1708.31	0	0	0	114.243	0	0
TGME49_263070	CMGC kinase, CK2 family	539	1	0.999	8	25		15	10	0	0	73862.5	61551.4			14468.7	11943.5			1	1	0	0		C3	C3	C4	C4		22286	26171.6			2382.66	1985.53	0	0	68.8135	132.782	0	0
TGME49_263280	hypothetical protein	235	1	0.999	3	4		0	4	0	0		36268.4							0	1	0	0	C4			C4	C4			31862.3			0	4533.55	0	0	0	303.181	0	0
TGME49_263290	rhomboid protease ROM2	283	0.9995	0.999	2	2		0	2	0	0		6415.99							0	1	0	0	C4			C4	C4			5636.53			0	801.999	0	0	0	53.6337	0	0
TGME49_263300	eukaryotic porin protein	290	1	0.999	4	9		7	2	0	0	40331.8	14086.4			21003.8	7725.92			1	1	0	0		C3	C3	C4	C4		21850.9	12375.1			1920.56	670.783	0	0	55.4676	44.8586	0	0
TGME49_263630	hypothetical protein	136	1	0.999	5	11		0	11	0	0		191958							0	1	0	0	C4			C4	C4			132258			0	21328.6	0	0	0	1426.35	0	0
TGME49_263870	glutamate-tRNA ligase	849	1	0.999	16	20		0	20	0	0		150734							0	1	0	0	C4			C4	C4			49408.9			0	2791.37	0	0	0	186.673	0	0
TGME49_264040	hypothetical protein	220	1	0.999	7	10		1	9	0	0	7851.63	56254.9			7851.63	14476.6			1	1	0	0		C3	C3	C4	C4		4253.85	29894.4			436.202	3125.27	0	0	12.5979	209.002	0	0
TGME49_264440	signal recognition particle receptor beta subunit protein	347	1	0.999	4	5		0	5	0	0		31209.4							0	1	0	0	C4			C4	C4			23071.1			0	1560.47	0	0	0	104.356	0	0
TGME49_264610	RNA recognition motif-containing protein	430	0.9995	0.999	2	4		0	4	0	0		21290							0	1	0	0	C4			C4	C4			18703.5			0	1182.78	0	0	0	79.0981	0	0
TGME49_265370	hypothetical protein	142	0.9995	0.999	2	2		0	2	0	0		16459.4							0	1	0	0	C4			C4	C4			14459.8			0	1645.94	0	0	0	110.072	0	0
TGME49_265450	hexokinase	468	1	0.999	25	57		3	54	0	0	16053.3	697545			9887.93	95997.4			1	1	0	0		C3	C3	C4	C4		8697.33	232775			573.331	24912.3	0	0	16.5583	1666.01	0	0
TGME49_266060	ribosomal protein RPSA	287	1	0.999	16	56		0	56	0	0		951499							0	1	0	0	C4			C4	C4			265004			0	59468.7	0	0	0	3976.97	0	0
TGME49_266310	Alpha-1,3-mannosyl-glycoprotein 2-beta-N-acetylglucosaminyltransferase	599	1	0.999	4	5		0	5	0	0		33014.4							0	1	0	0	C4			C4	C4			26345.2			0	943.27	0	0	0	63.0811	0	0
TGME49_266620	thioredoxin domain-containing protein	207	1	0.999	5	9		0	9	0	0		70451.9							0	1	0	0	C4			C4	C4			45145.9			0	5419.38	0	0	0	362.421	0	0
TGME49_266810	hypothetical protein	316	0.9988	0.999	2	2		0	2	0	0		8322.02							0	1	0	0	C4			C4	C4			7310.99			0	438.001	0	0	0	29.2913	0	0
TGME49_266960	beta tubulin	449	1	0.999	20	8		0	8	0	0		105915							0	1	0	0	C4			C4	C4			73471.9			0	5043.59	0	0	0	337.29	0	0
TGME49_267060	ribosomal protein RPL14	157	1	0.999	8	46		42	4	0	0	693389	61643			213899	24888.1			1	1	0	0		C3	C3	C4	C4		289506	54154.1			53337.6	4741.77	0	0	1540.44	317.105	0	0
TGME49_267330	fumarate hydratase	776	1	0.999	3	4		0	4	0	0		19896.2							0	1	0	0	C4			C4	C4			17479.1			0	390.122	0	0	0	26.0894	0	0
TGME49_267350	LSM domain-containing protein	121	1	0.999	3	8		4	4	0	0	25411.5	13529			30509	5147.77			1	1	0	0		C3	C3	C4	C4		13767.4	11885.4			4235.24	2254.84	0	0	122.318	150.792	0	0
TGME49_267400	ribosomal protein RPL32	134	1	0.999	7	15		8	7	0	0	90442	75511.4			33291.4	28523.9			1	1	0	0		C3	C3	C4	C4		39889	54680.7			11305.3	9438.93	0	0	326.507	631.228	0	0
TGME49_267810	Rab 5	241	1	0.999	8	12		0	12	0	0		100517							0	1	0	0	C4			C4	C4			43718.1			0	5912.76	0	0	0	395.415	0	0
TGME49_268590	rhomboid protease ROM4	665	0.9996	0.999	2	3		0	3	0	0		24230							0	1	0	0	C4			C4	C4			21286.4			0	757.188	0	0	0	50.6369	0	0
TGME49_268810	ck2 beta subunit	315	0.9996	0.999	2	5		4	1	0	0	8430.35	3448.25							1	1	0	0		C3	C3	C4	C4		4567.39	3029.33			702.529	287.354	0	0	20.2897	19.2168	0	0
TGME49_268830	hypothetical protein	536	1	0.999	7	8		0	8	0	0		63570.2							0	1	0	0	C4			C4	C4			32863.3			0	1986.57	0	0	0	132.852	0	0
TGME49_269190	glyceraldehyde-3-phosphate dehydrogenase GAPDH2	995	1	0.999	17	37		0	37	0	0		331798							0	1	0	0	C4			C4	C4			92804.1			0	6635.97	0	0	0	443.78	0	0
TGME49_269250	Mov34/MPN/PAD-1 family protein	343	1	0.999	4	6		0	6	0	0		37082.9							0	1	0	0	C4			C4	C4			28637			0	2181.35	0	0	0	145.877	0	0
TGME49_269690	hypothetical protein	865	1	0.999	21	33		0	33	0	0		200925							0	1	0	0	C4			C4	C4			47907.4			0	4018.51	0	0	0	268.737	0	0
TGME49_269840	proteasome regulatory subunit	314	1	0.999	9	13		0	13	0	0		72039.6							0	1	0	0	C4			C4	C4			33092.5			0	4502.47	0	0	0	301.103	0	0
TGME49_270120	thioredoxin-like protein TLP1	244	0.9989	0.999	2	3		0	3	0	0		26292.4							0	1	0	0	C4			C4	C4			23098.2			0	2022.5	0	0	0	135.254	0	0
TGME49_270240	MAG1	452	1	0.999	3	4		0	4	0	0		34177							0	1	0	0	C4			C4	C4			30024.9			0	1485.96	0	0	0	99.3734	0	0
TGME49_270320	protein phosphatase 2C domain-containing protein	538	1	0.999	8	10		0	10	0	0		41402.9							0	1	0	0	C4			C4	C4			20408.4			0	1380.1	0	0	0	92.294	0	0
TGME49_270360	hypothetical protein	252	1	0.999	3	4		0	4	0	0		18413.8							0	1	0	0	C4			C4	C4			16176.8			0	1083.17	0	0	0	72.4367	0	0
TGME49_270380	ribosomal protein RPS13	151	1	0.999	10	72		48	24	0	0	481820	303590			111277	76136.3			1	1	0	0		C3	C3	C4	C4		152565	138806			43801.8	27599.1	0	0	1265.04	1845.69	0	0
TGME49_270510	asparaginyl-tRNA synthetase (NOB+tRNA synthase)	676	1	0.999	12	15		0	15	0	0		106931							0	1	0	0	C4			C4	C4			38280.7			0	2430.26	0	0	0	162.523	0	0
TGME49_270830	small nuclear ribonucleoprotein	155	1	0.999	2	7		6	1	0	0	36293.4	5369.14			12968.9	6512.27			1	1	0	0		C3	C3	C4	C4		19663	4716.85			3629.34	536.914	0	0	104.819	35.9061	0	0
TGME49_271350	bifunctional protein FolC subfamily protein	553	1	0.999	6	8		0	8	0	0		43873.5							0	1	0	0	C4			C4	C4			24196.7			0	1253.53	0	0	0	83.8297	0	0
TGME49_272290	pyruvate dehydrogenase complex subunit PD-HE1Beta	470	0.9995	0.999	2	2		0	2	0	0		5400.99							0	1	0	0	C4			C4	C4			4744.83			0	337.562	0	0	0	22.5744	0	0
TGME49_272400	casein kinase ii regulatory subunit protein	361	0.9996	0.999	2	6		6	0	0	0	22132.7								1	0	0	0	C3	C3	C3				11991				1475.51	0	0	0	42.6143	0	0	0
TGME49_272660	hypothetical protein	258	1	0.999	6	14		13	1	0	0	74255.9	6949.47			18587.6	9458.76			1	1	0	0		C3	C3	C4	C4		29906.5	6105.2			5303.99	496.391	0	0	153.184	33.1961	0	0
TGME49_273130	SAG-related sequence SRS30A	362	1	0.999	7	10		0	10	0	0		70419.8							0	1	0	0	C4			C4	C4			40419			0	3061.73	0	0	0	204.753	0	0
TGME49_273460	eukaryotic translation initiation factor 3 subunit 6 interacting protein	639	1	0.999	13	26		5	21	0	0	22905.9	150562			13644.9	20686.7			1	1	0	0		C3	C3	C4	C4		12409.9	47358.1			545.379	3584.82	0	0	15.7511	239.735	0	0
TGME49_273490	glutamine synthetase, type I, putative	579	1	0.999	4	7		0	7	0	0		22865.3							0	1	0	0	C4			C4	C4			16704.9			0	846.864	0	0	0	56.634	0	0
TGME49_273520	PCI domain-containing protein	601	1	0.999	10	15		1	14	0	0	9055.34	98498.8			12553	12510.7			1	1	0	0		C3	C3	C4	C4		4906	40846.3			258.724	2814.25	0	0	7.4722	188.203	0	0
TGME49_274060	2-oxoglutarate/malate translocase OMT	323	1	0.999	11	17		0	17	0	0		137404							0	1	0	0	C4			C4	C4			51503.5			0	6543.04	0	0	0	437.566	0	0
TGME49_275460	hypothetical protein	285	1	0.999	11	38		0	37	0	1		431347		5226.44		61040.1		5327.23	0	1	0	1	C4		T2	C4		T2		204945		18074.1	0	47927.5	0	580.716	0	3205.15	0	111.155
TGME49_275750	small nuclear ribonucleoprotein E, putative	91	0.9996	0.999	2	8		5	3	0	0	17103.7	18860.4			12664.2	12073.3			1	1	0	0		C3	C3	C4	C4		9266.43	16569.1			3420.74	3772.09	0	0	98.7942	252.258	0	0
TGME49_276140	ADP ribosylation factor ARF1	554	1	0.999	3	3		0	3	0	0		37587.4							0	1	0	0	C4			C4	C4			33021			0	963.778	0	0	0	64.4526	0	0
TGME49_276990	cytochrome b5 family heme/steroid binding domain-containing protein	240	1	0.999	3	6		0	6	0	0		20695.2							0	1	0	0	C4			C4	C4			18181			0	1217.37	0	0	0	81.4113	0	0
TGME49_277000	transport protein Sec24, putative	1019	1	0.999	6	6		0	6	0	0		29309.7							0	1	0	0	C4			C4	C4			16540.8			0	915.928	0	0	0	61.2526	0	0
TGME49_277240	NTPase I	203	0.9874	0.999	2	3	to|TGME49_277270-t26_1-p1£TGME49_277270-t26_1	0	3	0	0		15535.7							0	1	0	0	C4			C4	C4			13648.3			0	1412.34	0	0	0	94.4502	0	0
TGME49_277920	hypothetical protein	90	1	0.999	4	6		0	6	0	0		42510.8							0	1	0	0	C4			C4	C4			32457.6			0	8502.15	0	0	0	568.581	0	0
TGME49_278660	P-type ATPase4, putative	1338	1	0.999	6	6		1	5	0	0	482.725	37585.4							1	1	0	0		C3	C3	C4	C4		261.53	21974.1			6.99601	544.716	0	0	0.202051	36.4278	0	0
TGME49_278990	phosphate carrier, putative	479	1	0.999	14	25		0	25	0	0		179641							0	1	0	0	C4			C4	C4			65081.1			0	5988.04	0	0	0	400.45	0	0
TGME49_279380	hypothetical protein	320	1	0.999	3	6		0	6	0	0		48266							0	1	0	0	C4			C4	C4			42402.3			0	2540.32	0	0	0	169.884	0	0
TGME49_279390	proliferation-associated protein 2G4, putative	462	1	0.999	7	12		12	0	0	0	66682.6								1	0	0	0	C3	C3	C3				22025.5				2778.44	0	0	0	80.244	0	0	0
TGME49_279420	hypothetical protein	1329	0.9999	0.999	3	3		1	2	0	0	43135.7	12437.1							1	1	0	0		C3	C3	C4	C4		23370	10926.1			575.143	165.828	0	0	16.6107	11.0897	0	0
TGME49_280370	hypothetical protein	665	1	0.999	3	3		0	3	0	0		10234.1							0	1	0	0	C4			C4	C4			8990.79			0	269.319	0	0	0	18.0107	0	0
TGME49_280550	clathrin adaptor complex small chain subfamily protein	207	0.9996	0.999	2	4		0	4	0	0		33142.4							0	1	0	0	C4			C4	C4			29116			0	5523.73	0	0	0	369.399	0	0
TGME49_280560	selenide, water dikinase	1298	1	0.999	9	12		2	10	0	0	73356.8	49305.8							1	1	0	0		C3	C3	C4	C4		39743.2	21779.5			1094.88	735.908	0	0	31.6211	49.2138	0	0
TGME49_280580	SAG-related sequence SRS35B	180	1	0.999	3	3		0	3	0	0		17780.9							0	1	0	0	C4			C4	C4			15620.7			0	1975.65	0	0	0	132.122	0	0
TGME49_280600	histidyl-tRNA synthetase (HisRS), putative	1252	1	0.999	7	9		2	7	0	0	11788.6	31324.6			15675.8	7007.94			1	1	0	0		C3	C3	C4	C4		6386.83	20043.4			187.121	497.215	0	0	5.40423	33.2513	0	0
TGME49_280740	signal peptidase	223	0.996	0.999	2	3		0	3	0	0		16252.7							0	1	0	0	C4			C4	C4			14278.2			0	1250.21	0	0	0	83.6075	0	0
TGME49_282180	hypothetical protein	310	1	0.999	3	3		0	3	0	0		28576.6							0	1	0	0	C4			C4	C4			25104.9			0	1504.03	0	0	0	100.582	0	0
TGME49_283850	peptidyl-prolyl cis-trans isomerase	503	1	0.999	12	16		1	15	0	0	16613	132993							1	1	0	0		C3	C3	C4	C4		9000.56	49862.3			519.155	4156.03	0	0	14.9937	277.934	0	0
TGME49_284540	ATP synthase F1, delta subunit protein	252	1	0.999	5	13		8	5	0	0	29553.7	44181			13122.8	10863.6			1	1	0	0		C3	C3	C4	C4		16011.6	28261.9			1555.46	2325.31	0	0	44.9231	155.505	0	0
TGME49_284560	ribosomal protein RPL9	190	1	0.999	6	21		16	5	0	0	77753	17250.3			18730.9	6785.74			1	1	0	0		C3	C3	C4	C4		26714.8	15154.6			6479.42	1437.53	0	0	187.132	96.1344	0	0
TGME49_285510	hypothetical protein	166	1	0.999	5	13		6	7	0	0	28452.4	32536.5			10195.3	11797.6			1	1	0	0		C3	C3	C4	C4		15414.9	25974.9			2586.58	2957.86	0	0	74.7029	197.807	0	0
TGME49_285870	SAG-related sequence SRS20A	328	1	0.999	17	51		0	51	0	0		493952							0	1	0	0	C4			C4	C4			167415			0	24697.6	0	0	0	1651.65	0	0
TGME49_286080	elongation factor 2 family protein	1008	1	0.999	8	10		0	10	0	0		47834.6							0	1	0	0	C4			C4	C4			24853.2			0	885.826	0	0	0	59.2396	0	0
TGME49_286630	redoxin domain-containing protein	292	0.9994	0.999	2	2		0	2	0	0		12844.1							0	1	0	0	C4			C4	C4			11283.7			0	713.56	0	0	0	47.7193	0	0
TGME49_288245	hypothetical protein	52	1	0.999	3	7		0	7	0	0		133695							0	1	0	0	C4			C4	C4			117452			0	44564.9	0	0	0	2980.28	0	0
TGME49_288360	tryptophanyl-tRNA synthetase (TrpRS2)	689	1	0.999	4	9		5	4	0	0	14958.8	13502.3			8459.75	5044.16			1	1	0	0		C3	C3	C4	C4		8104.37	11861.9			347.879	314.006	0	0	10.0471	20.9992	0	0
TGME49_288500	FAD Malate-dehydrogenase (MDH-FAD)	550	1	0.999	5	6		0	6	0	0		42796.7							0	1	0	0	C4			C4	C4			30549			0	1426.56	0	0	0	95.4008	0	0
TGME49_288720	ribosomal protein RPL10	221	1	0.999	3	9		6	3	0	0	66396.6	28515.8			32973.5	15636			1	1	0	0		C3	C3	C4	C4		35972.3	25051.5			4426.44	1901.06	0	0	127.84	127.133	0	0
TGME49_288750	ubiquinol-cytochrome c reductase	234	1	0.999	4	4		0	4	0	0		48508.4							0	1	0	0	C4			C4	C4			35663.1			0	3031.78	0	0	0	202.75	0	0
TGME49_289300	methionyl-tRNA synthetase	976	1	0.999	4	4		0	4	0	0		30274							0	1	0	0	C4			C4	C4			21932.9			0	593.609	0	0	0	39.6976	0	0
TGME49_289530	ribosomal protein RPL19	187	1	0.999	4	14		10	4	0	0	54683	25928			21745.7	13780.5			1	1	0	0		C3	C3	C4	C4		26784	22778.1			5468.3	2592.8	0	0	157.93	173.393	0	0
TGME49_289580	strictosidine synthase subfamily protein	456	1	0.999	19	33		0	33	0	0		194616							0	1	0	0	C4			C4	C4			51858.4			0	7485.22	0	0	0	500.574	0	0
TGME49_289600	heat shock protein HSP29	272	1	0.999	10	14		1	13	0	0	5725.53	123309			6264.59	16723			1	1	0	0		C3	C3	C4	C4		3101.97	42958.6			357.846	7706.81	0	0	10.3349	515.393	0	0
TGME49_289650	PEP-carboxykinase I	677	1	0.999	33	79		9	70	0	0	48694.2	880004			18632.4	91960.8			1	1	0	0		C3	C3	C4	C4		23002.7	215345			1475.58	26666.8	0	0	42.6162	1783.34	0	0
TGME49_289680	Ras-related protein Rab11	219	1	0.999	18	27		0	27	0	0		327590							0	1	0	0	C4			C4	C4			91101.6			0	21839.3	0	0	0	1460.5	0	0
TGME49_289830	eukaryotic initiation factor-3, delta subunit, putative	335	1	0.999	13	56		38	18	0	0	203102	122988			31542.1	20039.4			1	1	0	0		C3	C3	C4	C4		49304.8	44312.5			10155.1	6149.39	0	0	293.288	411.24	0	0
TGME49_290030	hypothetical protein	229	1	0.999	4	5		0	5	0	0		31551.5							0	1	0	0	C4			C4	C4			25699.2			0	2103.44	0	0	0	140.667	0	0
TGME49_290040	macrophage migration inhibitory factor, putative	116	1	0.999	7	24		19	5	0	0	137414	24788.2			28276.2	10331.6			1	1	0	0		C3	C3	C4	C4		41457.9	21776.7			17176.8	3098.52	0	0	496.081	207.213	0	0
TGME49_290160	sortilin, putative	1033	1	0.999	14	23		2	21	0	0	9705.05	124169			11121.9	13357.1			1	1	0	0		C3	C3	C4	C4		5257.99	37622.3			173.304	2217.3	0	0	5.0052	148.282	0	0
TGME49_290200	NAD/NADP octopine/nopaline dehydrogenase, alpha-helical domain-containing protein	435	1	0.999	6	7		0	7	0	0		54153.2							0	1	0	0	C4			C4	C4			31964.5			0	2461.51	0	0	0	164.613	0	0
TGME49_290290	ubiquitin-activating enzyme E1 family protein	1092	0.9959	0.9983	2	2		0	2	0	0		8763.53							0	1	0	0	C4			C4	C4			7698.87			0	143.665	0	0	0	9.60756	0	0
TGME49_290670	leucyl aminopeptidase LAP	781	1	0.999	34	78		14	64	0	0	136787	720483			36079.3	86523.8			1	1	0	0		C3	C3	C4	C4		53536.3	127144			2630.51	13855.4	0	0	75.9718	926.582	0	0
TGME49_290890	carbonyl reductase 1, putative	401	1	0.999	4	5		3	2	0	0	18840.3	5482.7							1	1	0	0		C3	C3	C4	C4		10207.3	4816.61			607.752	176.861	0	0	17.5525	11.8276	0	0
TGME49_290950	clathrin heavy chain, putative	1731	1	0.999	3	4		0	4	0	0		14019.6							0	1	0	0	C4			C4	C4			12316.4			0	144.532	0	0	0	9.66554	0	0
TGME49_291680	Sec23/Sec24 trunk domain-containing protein	791	1	0.999	11	13		0	13	0	0		107594							0	1	0	0	C4			C4	C4			47107.3			0	2988.72	0	0	0	199.87	0	0
TGME49_291890	microneme protein MIC1	456	0.9987	0.999	2	2		0	2	0	0		8673.01							0	1	0	0	C4			C4	C4			7619.34			0	361.375	0	0	0	24.167	0	0
TGME49_291950	RNA recognition motif-containing protein	725	0.9894	0.9983	2	2		0	2	0	0		5045.43							0	1	0	0	C4			C4	C4			4432.47			0	148.395	0	0	0	9.92391	0	0
TGME49_292080	leucyl-tRNA synthetase	1259	1	0.999	5	6		0	6	0	0		26300.8							0	1	0	0	C4			C4	C4			18546.2			0	375.726	0	0	0	25.1267	0	0
TGME49_292130	ribosomal protein RPL13A	286	1	0.999	12	75		60	15	0	0	987416	113680			158632	23765.2			1	1	0	0		C3	C3	C4	C4		311455	59032.4			58083.3	6687.04	0	0	1677.5	447.195	0	0
TGME49_292220	PCI domain-containing protein	558	1	0.999	8	10		0	10	0	0		51668.7							0	1	0	0	C4			C4	C4			24338.1			0	1324.84	0	0	0	88.5986	0	0
TGME49_293180	NADP-specific glutamate dehydrogenase	578	0.9945	0.999	2	3		0	3	0	0		17438.7							0	1	0	0	C4			C4	C4			15320.1			0	471.315	0	0	0	31.5192	0	0
TGME49_293430	hypothetical protein	411	1	0.999	6	8		0	8	0	0		49434.1							0	1	0	0	C4			C4	C4			32808.1			0	2746.34	0	0	0	183.661	0	0
TGME49_293440	hypothetical protein	538	0.9995	0.999	2	4		0	4	0	0		15842.6							0	1	0	0	C4			C4	C4			13917.9			0	609.329	0	0	0	40.7489	0	0
TGME49_294010	yrdC domain-containing protein	828	0.9854	0.999	2	2		0	2	0	0		11316.9							0	1	0	0	C4			C4	C4			9942.04			0	365.062	0	0	0	24.4135	0	0
TGME49_294200	glucose-6-phosphate 1-dehydrogenase	560	1	0.999	15	32		0	32	0	0		198627							0	1	0	0	C4			C4	C4			60122.5			0	5675.06	0	0	0	379.519	0	0
TGME49_294560	rhoptry kinase family protein ROP37 (incomplete catalytic triad)	776	1	0.999	8	11		0	11	0	0		73131.1							0	1	0	0	C4			C4	C4			34774.1			0	2150.92	0	0	0	143.842	0	0
TGME49_294670	translation initiation factor 3 subunit	277	1	0.999	3	11		9	2	0	0	59157	23509.6			31504.3	14170.4			1	1	0	0		C3	C3	C4	C4		32050.1	20653.5			4929.75	1959.14	0	0	142.376	131.017	0	0
TGME49_294980	hypothetical protein	270	1	0.999	4	6		0	6	0	0		49294.4							0	1	0	0	C4			C4	C4			41775.1			0	3286.29	0	0	0	219.771	0	0
TGME49_297060	phosphoglycerate mutase PGMII	339	0.9979	0.999	3	5		1	4	0	0	5538.08	14172.4							1	1	0	0		C3	C3	C4	C4		3000.42	12450.6			276.904	708.621	0	0	7.99725	47.389	0	0
TGME49_297470	myosin light chain 2, putative	367	0.9995	0.999	2	4		0	4	0	0		20138.3							0	1	0	0	C4			C4	C4			17691.8			0	1006.92	0	0	0	67.3375	0	0
TGME49_297500	T-complex protein 1 eta subunit	546	1	0.999	8	14		0	14	0	0		58654.6							0	1	0	0	C4			C4	C4			24968.5			0	1629.29	0	0	0	108.959	0	0
TGME49_297810	hypothetical protein	266	1	0.999	10	14		0	14	0	0		124169							0	1	0	0	C4			C4	C4			59167.5			0	6535.23	0	0	0	437.043	0	0
TGME49_297880	dense granule protein DG32	219	1	0.999	5	9		0	9	0	0		71690.6							0	1	0	0	C4			C4	C4			53716.1			0	5514.66	0	0	0	368.792	0	0
TGME49_297900	hypothetical protein	763	0.9991	0.999	2	2		0	2	0	0		10050.2							0	1	0	0	C4			C4	C4			8829.23			0	201.004	0	0	0	13.4421	0	0
TGME49_297940	single-strand binding protein	568	0.9752	0.9983	2	2		0	2	0	0		15954.2							0	1	0	0	C4			C4	C4			14016			0	550.145	0	0	0	36.7909	0	0
TGME49_299050	ribosomal protein RPL17	195	1	0.999	6	34		30	4	0	0	130436	39166.1			34918.5	14098			1	1	0	0		C3	C3	C4	C4		64233.5	34407.9			11857.9	3560.55	0	0	342.466	238.112	0	0
TGME49_299780	hypothetical protein	545	1	0.999	5	10		0	10	0	0		38635.3							0	1	0	0	C4			C4	C4			22600.1			0	1756.15	0	0	0	117.443	0	0
TGME49_300000	ribosomal protein RPL18	187	1	0.999	6	35		27	8	0	0	241348	56186.1			105948	30950.1			1	1	0	0		C3	C3	C4	C4		99931.2	49360.2			20112.4	4682.17	0	0	580.864	313.12	0	0
TGME49_300060	signal peptidase subunit protein	175	1	0.999	3	5		0	5	0	0		43496.3							0	1	0	0	C4			C4	C4			38212			0	8699.26	0	0	0	581.762	0	0
TGME49_300100	rhoptry neck protein RON2	1479	1	0.999	27	49		16	33	0	0	101808	211372			18177.9	19210.1			1	1	0	0		C3	C3	C4	C4		23377.1	45450.3			1433.92	2977.07	0	0	41.4129	199.091	0	0
TGME49_300140	elongation factor 1-gamma, putative	394	0.9962	0.999	3	4		0	4	0	0		19113.7							0	1	0	0	C4			C4	C4			16791.6			0	910.175	0	0	0	60.8679	0	0
TGME49_300280	LSM domain-containing protein	169	0.9995	0.999	2	8		6	2	0	0	23248.1	12683.6			14120.1	8417.16			1	1	0	0		C3	C3	C4	C4		12595.3	11142.7			1937.34	1056.97	0	0	55.9522	70.6846	0	0
TGME49_304500	hypothetical protein	262	0.9908	0.999	2	2		0	2	0	0		13627.6							0	1	0	0	C4			C4	C4			11972			0	908.504	0	0	0	60.7562	0	0
TGME49_304740	rhoptry kinase family protein ROP35	640	1	0.999	9	13		0	13	0	0		92348.9							0	1	0	0	C4			C4	C4			38336.6			0	2495.92	0	0	0	166.914	0	0
TGME49_304955	serine/threonine specific protein phosphatase	2883	1	0.999	4	5		0	5	0	0		33851							0	1	0	0	C4			C4	C4			25055.1			0	228.723	0	0	0	15.2958	0	0
TGME49_305270	hypothetical protein	738	0.9948	0.9973	2	2		0	2	0	0		9030.8							0	1	0	0	C4			C4	C4			7933.67			0	273.661	0	0	0	18.301	0	0
TGME49_305340	corepressor complex CRC230	1916	0.9996	0.999	2	6		6	0	0	0	32022								1	0	0	0	C3	C3	C3				17348.9				320.22	0	0	0	9.24827	0	0	0
TGME49_305520	ribosomal protein RPS2	269	1	0.999	6	24		17	7	0	0	164289	61599.1			46837.2	28364.3			1	1	0	0		C3	C3	C4	C4		69003.6	39273.8			9127.18	3422.17	0	0	263.602	228.857	0	0
TGME49_305860	calcium-dependent protein kinase CDPK3	537	1	0.999	11	16		0	16	0	0		97633.5							0	1	0	0	C4			C4	C4			31606.3			0	2569.3	0	0	0	171.822	0	0
TGME49_306060	rhoptry neck protein RON8	2980	0.9991	0.999	2	3		0	3	0	0		10784.6							0	1	0	0	C4			C4	C4			9474.36			0	68.6914	0	0	0	4.59374	0	0
TGME49_306650	hypothetical protein	286	1	0.999	3	7		0	7	0	0		40484.4							0	1	0	0	C4			C4	C4			35566			0	2249.13	0	0	0	150.411	0	0
TGME49_306895	hypothetical protein	169	0.9995	0.999	2	2		0	2	0	0		8314.09							0	1	0	0	C4			C4	C4			7304.03			0	1662.82	0	0	0	111.201	0	0
TGME49_306960	phenylalanine--tRNA ligase, beta subunit protein	675	0.9995	0.999	2	2		0	2	0	0		6975.43							0	1	0	0	C4			C4	C4			6128			0	174.386	0	0	0	11.662	0	0
TGME49_307810	hypothetical protein	423	0.9996	0.999	2	2		1	1	0	0	3032.05	5880.91							1	1	0	0		C3	C3	C4	C4		1642.7	5166.45			131.828	255.692	0	0	3.80732	17.0994	0	0
TGME49_308020	SAG-related sequence SRS57	385	1	0.999	15	23		0	23	0	0		382375							0	1	0	0	C4			C4	C4			141287			0	18208.3	0	0	0	1217.68	0	0
TGME49_308840	SAG-related sequence SRS51	472	1	0.999	8	29		0	29	0	0		293177							0	1	0	0	C4			C4	C4			135867			0	17245.7	0	0	0	1153.31	0	0
TGME49_309120	ribosomal protein RPL4	448	1	0.999	4	10		8	2	0	0	122950	6822.63			33316.2	16389.2			1	1	0	0		C3	C3	C4	C4		63670	5993.76			4391.08	243.665	0	0	126.819	16.2951	0	0
TGME49_309210	peroxiredoxin 6, putative	402	1	0.999	12	51		41	10	0	0	272690	65064			39807	16267			1	1	0	0		C3	C3	C4	C4		57488.8	34548.2			11856.1	2828.87	0	0	342.415	189.181	0	0
TGME49_309560	nmda receptor glutamate-binding chain	265	0.9996	0.999	2	3		0	3	0	0		34265.8							0	1	0	0	C4			C4	C4			30103			0	3426.59	0	0	0	229.153	0	0
TGME49_309600	hypothetical protein	960	0.9837	0.999	2	3		0	3	0	0		11572.1							0	1	0	0	C4			C4	C4			10166.2			0	206.645	0	0	0	13.8194	0	0
TGME49_309730	thioredoxin reductase	662	1	0.999	6	7		1	6	0	0	12565	43582.6							1	1	0	0		C3	C3	C4	C4		6807.47	25401.1			448.751	1556.52	0	0	12.9604	104.092	0	0
TGME49_309740	LSM domain-containing protein	131	0.9996	0.999	2	9		9	0	0	0	27656.7								1	0	0	0	C3	C3	C3				14983.9				3457.09	0	0	0	99.8442	0	0	0
TGME49_309752	succinate-Coenzyme A ligase, beta subunit, putative	498	0.9992	0.9987	2	2		0	2	0	0		8647.53							0	1	0	0	C4			C4	C4			7596.96			0	240.209	0	0	0	16.064	0	0
TGME49_309760	hypothetical protein	315	1	0.999	8	10		0	10	0	0		80621.6							0	1	0	0	C4			C4	C4			38653.2			0	4478.98	0	0	0	299.531	0	0
TGME49_309810	ribosomal protein RPP2	113	1	0.999	9	84		69	15	0	0	593983	259666			149547	82270.4			1	1	0	0		C3	C3	C4	C4		191540	150866			118797	51933.2	0	0	3430.96	3473.03	0	0
TGME49_309820	ribosomal protein RPL11	175	1	0.999	6	39		24	15	0	0	183371	83658.8			61259.7	24523			1	1	0	0		C3	C3	C4	C4		80599.1	58326			20374.6	9295.43	0	0	588.437	621.631	0	0
TGME49_309930	melibiase subfamily protein	982	0.9996	0.999	2	2		0	2	0	0		12489.1							0	1	0	0	C4			C4	C4			10971.8			0	277.536	0	0	0	18.5602	0	0
TGME49_310010	rhoptry neck protein RON1	1158	1	0.999	5	7		1	6	0	0	6850.44	42406.1			7088.77	13710.1			1	1	0	0		C3	C3	C4	C4		3711.42	30805.8			100.742	623.62	0	0	2.90952	41.7045	0	0
TGME49_310030	cyclase-associated protein, putative	203	0.9996	0.999	2	8		7	1	0	0	17273.7	4867.51			7308.33	8817.96			1	1	0	0		C3	C3	C4	C4		9358.53	4276.16			1151.58	324.5	0	0	33.2587	21.701	0	0
TGME49_310050	RNA recognition motif-containing protein	458	0.9991	0.999	2	5		0	5	0	0		12471.9							0	1	0	0	C4			C4	C4			10956.7			0	656.418	0	0	0	43.8979	0	0
TGME49_310070	methyltransferase, putative	224	1	0.999	11	22		0	22	0	0		98079.5							0	1	0	0	C4			C4	C4			35552			0	6129.97	0	0	0	409.941	0	0
TGME49_310080	AMP-binding enzyme domain-containing protein	789	1	0.999	12	14		0	14	0	0		77542.6							0	1	0	0	C4			C4	C4			23146.3			0	1615.47	0	0	0	108.035	0	0
TGME49_310150	AMP-binding enzyme domain-containing protein	866	1	0.999	22	30		0	30	0	0		227873							0	1	0	0	C4			C4	C4			45366			0	4219.87	0	0	0	282.204	0	0
TGME49_310180	hypothetical protein	92	0.9996	0.999	2	2		0	2	0	0		24523.3							0	1	0	0	C4			C4	C4			21544			0	4904.65	0	0	0	327.998	0	0
TGME49_310420	hypothetical protein	210	0.9994	0.999	2	6		0	6	0	0		86233.6							0	1	0	0	C4			C4	C4			75757.3			0	8623.36	0	0	0	576.687	0	0
TGME49_310460	Rab6	209	1	0.999	9	13		0	13	0	0		105751							0	1	0	0	C4			C4	C4			55609			0	6609.41	0	0	0	442.004	0	0
TGME49_310470	cytochrome C oxidase subunit IIb, putative	191	1	0.999	5	11		0	11	0	0		111074							0	1	0	0	C4			C4	C4			69607.6			0	10097.6	0	0	0	675.279	0	0
TGME49_310490	ribosomal protein RPL27A	147	1	0.999	4	11		9	2	0	0	72612.9	23905			32213	14634.2			1	1	0	0		C3	C3	C4	C4		35419.2	21000.8			8068.1	2656.11	0	0	233.015	177.627	0	0
TGME49_310640	phosphorylase family protein	303	1	0.999	25	119		52	67	0	0	292840	864617			36946.6	81731.2			1	1	0	0		C3	C3	C4	C4		55377.1	192703			16268.9	48034.3	0	0	469.861	3212.29	0	0
TGME49_310670	glycogen phosphorylase 1, putative	913	1	0.999	9	11		0	11	0	0		48285.2							0	1	0	0	C4			C4	C4			19843.1			0	862.235	0	0	0	57.6619	0	0
TGME49_310700	serine/threonine phosophatase PP1	306	0.9996	0.999	2	2		0	2	0	0		11587.4							0	1	0	0	C4			C4	C4			10179.7			0	724.214	0	0	0	48.4318	0	0
TGME49_310750	emp24/gp25L/p24 family protein	601	0.9995	0.9989	2	2		0	2	0	0		11730.1							0	1	0	0	C4			C4	C4			10305.1			0	488.756	0	0	0	32.6855	0	0
TGME49_311310	protein phosphatase 2B catalytic subunit, calcineurin family phosphatse superfamily protein	501	0.9997	0.999	2	2		0	2	0	0		22343.7							0	1	0	0	C4			C4	C4			19629.3			0	698.242	0	0	0	46.6949	0	0
TGME49_311400	WD domain, G-beta repeat-containing protein	1585	0.9996	0.999	2	2		0	2	0	0		14095.2							0	1	0	0	C4			C4	C4			12382.8			0	227.341	0	0	0	15.2034	0	0
TGME49_311470	rhoptry neck protein RON5	1702	1	0.999	43	161		92	69	0	0	566812	506691			53030.4	34582.4			1	1	0	0		C3	C3	C4	C4		96982.9	73173.1			5966.45	5333.59	0	0	172.317	356.684	0	0
TGME49_312050	small GTPase Rab2, putative	214	1	0.999	6	9		0	9	0	0		44805.9							0	1	0	0	C4			C4	C4			26680.1			0	2489.22	0	0	0	166.466	0	0
TGME49_312090	ribosomal protein RPL23	139	1	0.999	6	12		7	5	0	0	32358.3	26472.1			16801.7	16479.4			1	1	0	0		C3	C3	C4	C4		17531.1	21262.7			2941.67	2406.56	0	0	84.9581	160.939	0	0
TGME49_312110	apicoplast-associated thioredoxin family protein Atrx1	790	1	0.999	16	24		0	24	0	0		135295							0	1	0	0	C4			C4	C4			36654			0	3146.39	0	0	0	210.414	0	0
TGME49_312160	hypothetical protein	199	1	0.999	2	3		0	3	0	0		26118							0	1	0	0	C4			C4	C4			22945			0	2902	0	0	0	194.071	0	0
TGME49_312260	hypothetical protein	915	0.9983	0.9982	2	2		0	2	0	0		9922.27							0	1	0	0	C4			C4	C4			8716.83			0	236.245	0	0	0	15.7988	0	0
TGME49_312270	rhoptry protein ROP13	400	1	0.999	14	26		1	25	0	0	9893.96	244707			11227.4	30065.6			1	1	0	0		C3	C3	C4	C4		5360.34	83520.7			471.141	11652.7	0	0	13.607	779.275	0	0
TGME49_312600	heat shock protein HSP21	195	1	0.999	6	9		1	8	0	0	8631.16	74722.8			8631.16	38131.1			1	1	0	0		C3	C3	C4	C4		4676.18	58181.5			784.651	6792.99	0	0	22.6615	454.281	0	0
TGME49_312940	hypothetical protein	109	1	0.999	2	4		0	4	0	0		16220							0	1	0	0	C4			C4	C4			14249.4			0	3244	0	0	0	216.942	0	0
TGME49_313230	eukaryotic initiation factor-2, alpha subunit	347	1	0.999	3	4		0	4	0	0		28989.4							0	1	0	0	C4			C4	C4			25467.6			0	1260.41	0	0	0	84.2899	0	0
TGME49_313380	hypothetical protein	274	0.9905	0.999	2	2		0	2	0	0		6674.01							0	1	0	0	C4			C4	C4			5863.2			0	392.589	0	0	0	26.2544	0	0
TGME49_313390	ribosomal protein RPL6	282	1	0.999	18	121		106	15	0	0	1.65523e+06	144248			328960	38259			1	1	0	0		C3	C3	C4	C4		464999	82647.6			82761.6	7212.39	0	0	2390.24	482.329	0	0
TGME49_313410	proteasome 26S regulatory subunit	1091	1	0.999	7	8		0	8	0	0		47099.8							0	1	0	0	C4			C4	C4			25959.8			0	692.644	0	0	0	46.3205	0	0
TGME49_313560	60S ribosomal protein L7a, putative	173	0.9995	0.999	2	2		2	0	0	0	22193.4								1	0	0	0	C3	C3	C3				12023.9				2465.94	0	0	0	71.2186	0	0	0
TGME49_313640	hypothetical protein	201	0.9995	0.999	2	6		4	2	0	0	12162.5	18278.4			13136.3	9112.18			1	1	0	0		C3	C3	C4	C4		6589.4	16057.8			868.752	1305.6	0	0	25.0904	87.3118	0	0
TGME49_314100	tetratricopeptide repeat-containing protein	580	1	0.999	5	6		0	6	0	0		38386.8							0	1	0	0	C4			C4	C4			22026.7			0	1129.02	0	0	0	75.5034	0	0
TGME49_314810	ribosomal protein RPL7	258	1	0.999	14	87		69	18	0	0	642200	139366			110773	33821.4			1	1	0	0		C3	C3	C4	C4		154523	69795.7			45871.4	9954.68	0	0	1324.81	665.719	0	0
TGME49_314970	root hair defective 3 gtp-binding protein (rhd3) protein	893	0.999	0.999	2	2		0	2	0	0		7857.4							0	1	0	0	C4			C4	C4			6902.82			0	154.067	0	0	0	10.3032	0	0
TGME49_315320	SAG-related sequence SRS52A	329	1	0.999	10	26		0	26	0	0		225367							0	1	0	0	C4			C4	C4			113024			0	13256.9	0	0	0	886.555	0	0
TGME49_315770	cytochrome p450 superfamily protein	553	1	0.999	10	11		0	11	0	0		67277							0	1	0	0	C4			C4	C4			24506.5			0	2170.22	0	0	0	145.134	0	0
TGME49_315930	integral membrane protein, DUF56 family protein, putative	157	1	0.999	4	6		0	6	0	0		54642.3							0	1	0	0	C4			C4	C4			44620.7			0	6071.37	0	0	0	406.023	0	0
TGME49_316140	hypothetical protein	263	1	0.999	5	11		0	11	0	0		60371.5							0	1	0	0	C4			C4	C4			44291.6			0	3551.27	0	0	0	237.491	0	0
TGME49_316250	hypothetical protein	394	1	0.999	13	25		0	25	0	0		288850							0	1	0	0	C4			C4	C4			118679			0	15202.7	0	0	0	1016.68	0	0
TGME49_316400	alpha tubulin TUBA1	453	1	0.999	26	66		6	60	0	0	46197.5	808351			16407.6	74779.1			1	1	0	0		C3	C3	C4	C4		21232.8	191923			2099.89	36743.2	0	0	60.6468	2457.2	0	0
TGME49_316540	IMC sub-compartment protein ISP3	164	1	0.999	9	18		0	18	0	0		131926							0	1	0	0	C4			C4	C4			69007.9			0	9423.28	0	0	0	630.181	0	0
TGME49_316710	hypothetical protein	99	1	0.999	2	11		0	11	0	0		218816							0	1	0	0	C4			C4	C4			192232			0	72938.5	0	0	0	4877.76	0	0
TGME49_317720	eukaryotic translation initiation factor 3 subunit 7, putative	609	0.9999	0.999	3	5		0	5	0	0		19396.7							0	1	0	0	C4			C4	C4			17040.2			0	538.796	0	0	0	36.032	0	0
TGME49_318160	MSP (Major sperm protein) domain-containing protein	239	1	0.999	3	7		0	7	0	0		69560.2							0	1	0	0	C4			C4	C4			58170.5			0	5350.78	0	0	0	357.833	0	0
TGME49_318230	phosphoglycerate kinase PGKI	417	1	0.999	19	62		61	1	0	0	488895	6070.33			29751.5	9812.75			1	1	0	0		C3	C3	C4	C4		70319	5332.86			15770.8	195.817	0	0	455.476	13.0953	0	0
TGME49_318430	malate dehydrogenase MDH	511	1	0.999	14	31		2	29	0	0	11854.4	192763			6414.87	23407.1			1	1	0	0		C3	C3	C4	C4		6422.48	57386.2			370.451	6023.83	0	0	10.699	402.843	0	0
TGME49_318510	N-ethylmaleimide-sensitive fusion protein, putative	751	1	0.999	21	34		0	34	0	0		208294							0	1	0	0	C4			C4	C4			53438.7			0	4005.66	0	0	0	267.879	0	0
TGME49_319340	hypothetical protein	481	0.9996	0.999	2	3		0	3	0	0		21570.1							0	1	0	0	C4			C4	C4			18949.6			0	1027.15	0	0	0	68.6904	0	0
TGME49_319350	SAG-related sequence SRS17B	379	1	0.999	5	9		0	9	0	0		65284.9							0	1	0	0	C4			C4	C4			48575.2			0	3840.29	0	0	0	256.819	0	0
TGME49_319560	microneme protein MIC3	383	1	0.999	14	38		0	38	0	0		502555							0	1	0	0	C4			C4	C4			192030			0	23931.2	0	0	0	1600.4	0	0
TGME49_319870	ubiquitin-conjugating enzyme subfamily protein	311	0.9996	0.999	2	10		10	0	0	0	42833.3								1	0	0	0	C3	C3	C3				23206.2				2677.08	0	0	0	77.3168	0	0	0
TGME49_319910	WD domain, G-beta repeat-containing protein	535	0.9869	0.999	2	2		0	2	0	0		23008.3							0	1	0	0	C4			C4	C4			20213.1			0	1210.96	0	0	0	80.9832	0	0
TGME49_320020	transporter, major facilitator family protein	588	1	0.999	3	7		0	7	0	0		34328.3							0	1	0	0	C4			C4	C4			29143.8			0	1907.13	0	0	0	127.539	0	0
TGME49_320050	ribosomal protein RPL5	310	1	0.999	18	106		98	8	0	0	1.03341e+06	66570.9			176239	15766.5			1	1	0	0		C3	C3	C4	C4		238593	35911.2			51670.7	3328.54	0	0	1492.3	222.596	0	0
TGME49_320140	ubiquinol-cytochrome c reductase hinge protein, putative	89	0.9996	0.999	2	3		0	3	0	0		13326.1							0	1	0	0	C4			C4	C4			11707.2			0	2665.22	0	0	0	178.237	0	0
TGME49_320210	WD domain, G-beta repeat domain containing protein	515	1	0.999	16	25		1	24	0	0	4072.19	170068			5336.57	13259.2			1	1	0	0		C3	C3	C4	C4		2206.23	42292.8			145.435	6073.87	0	0	4.20031	406.19	0	0
TGME49_320220	ubiquinol cytochrome c oxidoreductase, putative	487	0.9995	0.999	2	2		0	2	0	0		21111.5							0	1	0	0	C4			C4	C4			18546.7			0	753.981	0	0	0	50.4224	0	0
TGME49_320480	Rab11b	226	1	0.999	9	14		0	14	0	0		74392.9							0	1	0	0	C4			C4	C4			32379			0	3719.65	0	0	0	248.751	0	0
TGME49_320570	elongation factor Tu, putative	586	0.9988	0.999	3	3		0	3	0	0		12722.8							0	1	0	0	C4			C4	C4			11177.1			0	343.86	0	0	0	22.9956	0	0
TGME49_321520	hypothetical protein	226	1	0.9987	3	5		5	0	0	0	22133.6								1	0	0	0	C3	C3	C3				11991.5				3161.95	0	0	0	91.32	0	0	0
TGME49_321620	dynamin-related protein DRPB	860	1	0.999	7	10		0	10	0	0		56349.1							0	1	0	0	C4			C4	C4			35145.5			0	1104.88	0	0	0	73.889	0	0

## Sheet: Tyr only
none

## Sheet: Tyr+C4
GN	Annotation	Protein Length	Protein Probability	Top Peptide Probability	Combined Total Peptides	Combined Spectral Count	Indistinguishable Proteins	Spectral Count C3	Spectral Count C4	Spectral Count M3	Spectral Count T2	FragI C3	FragI C4	FragI M3	FragI T2	MaxLFQ C3	MaxLFQ C4	MaxLFQ M3	MaxLFQ T2	Seen in # reps in C3	Seen in # reps in C4	Seen in # reps in M3	Seen in # reps in T2	OnOff C3 vs C4 onIn	OnOff C3 vs M3 onIn	OnOff C3 vs T2 onIn	OnOff C4 vs M3 onIn	OnOff C4 vs T2 onIn	OnOff M3 vs T2 onIn	Top3 C3	Top3 LM25 6	Top3 M3	Top3 T2	IBAQ C3	IBAQ LM25 6	IBAQ M3	IBAQ T2	rAbu C3	rAbu LM25 6	rAbu M3	rAbu T2
TGME49_233460	SAG-related sequence SRS29B	336	1	0.999	20	92		0	91	0	1		6223136		4033.78		884224		18650.6	0	1	0	1	C4		T2	C4		T2		4.14151e+06		13949.6	0	327533	0	212.304	0	21903.8	0	40.6372
TGME49_275460	hypothetical protein	285	1	0.999	11	38		0	37	0	1		431347		5226.44		61040.1		5327.23	0	1	0	1	C4		T2	C4		T2		204945		18074.1	0	47927.5	0	580.716	0	3205.15	0	111.155
TGME49_203290	hypothetical protein	330	1	0.999	12	33		0	31	0	2		408839		6703.58		57994.4		6797.68	0	1	0	1	C4		T2	C4		T2		167012		23182.3	0	22713.3	0	372.421	0	1518.95	0	71.2853
TGME49_242070	cAMP-dependent protein kinase regulatory subunit	385	1	0.999	19	28		0	27	0	1		242107		29714.6		63493.9		29714.6	0	1	0	1	C4		T2	C4		T2		85515.1		102759	0	9311.8	0	1142.87	0	622.726	0	218.757
TGME49_237230	hypothetical protein	213	1	0.999	9	13		0	12	0	1		97494.1		2979.66		16252.8		4126.72	0	1	0	1	C4		T2	C4		T2		48373		10304.3	0	7499.55	0	229.205	0	501.532	0	43.8722
TGME49_201840	aspartyl protease ASP1	619	1	0.999	8	15		0	14	0	1		97391		3413.39		13125.9		4316.81	0	1	0	1	C4		T2	C4		T2		39668.3		11804.2	0	2951.24	0	103.436	0	197.364	0	19.7988
TGME49_202680	peptidase M16, alpha subunit, putative	563	1	0.999	8	14		0	13	0	1		79608.7		2649.01		16346.7		3072.8	0	1	0	1	C4		T2	C4		T2		41347.1		9160.82	0	2412.39	0	80.273	0	161.328	0	15.3651
TGME49_203740	hypothetical protein	268	0.9996	0.999	2	4		0	3	0	1		22427.6		3828.8		11156.1		4238.89	0	1	0	1	C4		T2	C4		T2		19702.9		13240.8	0	1725.2	0	294.523	0	115.373	0	56.3749
TGME49_254000	hypothetical protein	476	1	0.999	6	9		0	8	0	1		30673.3		3051.98					0	1	0	1	C4		T2	C4		T2		22439.7		10554.4	0	1394.24	0	138.726	0	93.2399	0	26.5537
TGME49_235140	hypothetical protein	444	1	0.999	4	6		0	5	0	1		31410.2		4459.66		11817.2		4459.66	0	1	0	1	C4		T2	C4		T2		24129		15422.4	0	1256.41	0	178.386	0	84.0223	0	34.145
TGME49_257990	heat shock protein 101, putative	927	1	0.999	5	7		0	6	0	1		24565.9		51015.5					0	1	0	1	C4		T2	C4		T2		17749.5		176422	0	383.842	0	797.117	0	25.6694	0	152.576

## Sheet: Tyr+C4+C3
GN	Annotation	Protein Length	Top Peptide Probability	Combined Total Peptides	Combined Spectral Count	Indistinguishable Proteins	Spectral Count C3	Spectral Count C4	Spectral Count M3	Spectral Count T2	FragI C3	FragI C4	FragI M3	FragI T2	MaxLFQ C3	MaxLFQ C4	MaxLFQ M3	MaxLFQ T2	Seen in # reps in C3	Seen in # reps in C4	Seen in # reps in M3	Seen in # reps in T2	OnOff C3 vs C4 onIn	OnOff C3 vs M3 onIn	OnOff C3 vs T2 onIn	OnOff C4 vs M3 onIn	OnOff C4 vs T2 onIn	OnOff M3 vs T2 onIn	Top3 C3	Top3 C4	Top3 M3	Top3 T2	IBAQ C3	IBAQ C4	IBAQ M3	IBAQ T2	rAbu C3	rAbu C4	rAbu M3	rAbu T2
TGME49_232350	lactate dehydrogenase LDH1	329	0.999	20	99		53	45	0	1	315844	329055		3059.7	36977.7	32399.3		3527.22	1	1	0	1		C3		C4		T2	67833.8	83243.8		10581.1	13732.4	14306.7	0	133.03	396.604	956.763	0	25.4634
TGME49_214290	DJ-1 family protein	256	0.999	8	27		9	16	0	2	66305.8	158764		6931.6	27589.4	29025.5		4662.74	1	1	0	1		C3		C4		T2	30448.6	78411.1		23970.9	5100.45	12212.6	0	533.2	147.306	816.716	0	102.06
TGME49_238010	ribosomal protein RPL23A	167	0.999	13	61		47	12	0	2	525576	119406		4926.44	88237.6	21762.4		4926.44	1	1	0	1		C3		C4		T2	153329	63403.1		17036.6	52557.6	11940.6	0	492.644	1517.91	798.525	0	94.2972
TGME49_209290	ribosomal protein RPS28	118	0.999	3	8		1	3	0	4	8554.01	44837.1		15442.9	8554.01	19169		15442.9	1	1	0	1		C3		C4		T2	4634.38	39389.9		53404.8	1222	6405.3	0	2206.13	35.2926	428.354	0	422.277
TGME49_223050	ribosomal protein RPS20	233	0.999	5	20		12	6	0	2	69462	77327.6		3396.15	24336.8	18255		3456.39	1	1	0	1		C3		C4		T2	31478.4	46968.3		11744.6	4961.57	5523.4	0	242.582	143.295	369.377	0	46.4327
TGME49_205700	cyclophilin precursor	348	0.999	7	33		25	7	0	1	144190	54646.6		6532.99	42792.7	21142.7		6532.99	1	1	0	1		C3		C4		T2	54864.5	37894.2		22592.4	5545.77	2101.79	0	251.269	160.167	140.557	0	48.0955
TGME49_236040	fructose-1,6-bisphosphate aldolase	433	0.999	6	15		12	2	0	1	81460	12958.2		4073.83	17088.2	6879.86		4236.96	1	1	0	1		C3		C4		T2	28014.1	11383.9		14088.1	2627.74	418.007	0	131.414	75.8917	27.9542	0	25.154
no Tyr+Gold only

## Sheet: C4 only
GN	Annotation	Protein Length	Protein Probability	Top Peptide Probability	Combined Total Peptides	Combined Spectral Count	Indistinguishable Proteins	Spectral Count C3	Spectral Count C4	Spectral Count M3	Spectral Count T2	FragI C3	FragI C4	FragI M3	FragI T2	MaxLFQ C3	MaxLFQ C4	MaxLFQ M3	MaxLFQ T2	Seen in # reps in C3	Seen in # reps in C4	Seen in # reps in M3	Seen in # reps in T2	OnOff C3 vs C4 onIn	OnOff C3 vs M3 onIn	OnOff C3 vs T2 onIn	OnOff C4 vs M3 onIn	OnOff C4 vs T2 onIn	OnOff M3 vs T2 onIn	Top3 C3	Top3 LM25 6	Top3 M3	Top3 T2	IBAQ C3	IBAQ C4	IBAQ M3	IBAQ T2	rAbu C3	rAbu LM25 6	rAbu M3	rAbu T2
TGME49_213280	SAG-related sequence SRS25	191	1	0.999	9	25		0	25	0	0		1.65985e+06							0	1	0	0	C4			C4	C4			1.35711e+06			0	331970	0	0	0	22200.4	0	0
TGME49_253690	hypothetical protein	119	0.9996	0.999	2	14		0	14	0	0		236315							0	1	0	0	C4			C4	C4			207606			0	236315	0	0	0	15803.6	0	0
TGME49_316710	hypothetical protein	99	1	0.999	2	11		0	11	0	0		218816							0	1	0	0	C4			C4	C4			192232			0	72938.5	0	0	0	4877.76	0	0
TGME49_266060	ribosomal protein RPSA	287	1	0.999	16	56		0	56	0	0		951499							0	1	0	0	C4			C4	C4			265004			0	59468.7	0	0	0	3976.97	0	0
TGME49_288245	hypothetical protein	52	1	0.999	3	7		0	7	0	0		133695							0	1	0	0	C4			C4	C4			117452			0	44564.9	0	0	0	2980.28	0	0
TGME49_231160	hypothetical protein	178	1	0.999	3	8		0	8	0	0		81453							0	1	0	0	C4			C4	C4			70919.2			0	40726.5	0	0	0	2723.58	0	0
TGME49_226570	hypothetical protein	139	1	0.999	4	8		0	8	0	0		87150.6							0	1	0	0	C4			C4	C4			62801.9			0	29050.2	0	0	0	1942.73	0	0
TGME49_285870	SAG-related sequence SRS20A	328	1	0.999	17	51		0	51	0	0		493952							0	1	0	0	C4			C4	C4			167415			0	24697.6	0	0	0	1651.65	0	0
TGME49_319560	microneme protein MIC3	383	1	0.999	14	38		0	38	0	0		502555							0	1	0	0	C4			C4	C4			192030			0	23931.2	0	0	0	1600.4	0	0
TGME49_289680	Ras-related protein Rab11	219	1	0.999	18	27		0	27	0	0		327590							0	1	0	0	C4			C4	C4			91101.6			0	21839.3	0	0	0	1460.5	0	0
TGME49_263630	hypothetical protein	136	1	0.999	5	11		0	11	0	0		191958							0	1	0	0	C4			C4	C4			132258			0	21328.6	0	0	0	1426.35	0	0
TGME49_214410	hypothetical protein	592	1	0.999	10	31		0	31	0	0		255831							0	1	0	0	C4			C4	C4			122224			0	19679.3	0	0	0	1316.05	0	0
TGME49_214770	small GTP binding protein rab1a, putative	202	1	0.999	12	29		0	29	0	0		390348							0	1	0	0	C4			C4	C4			161670			0	19517.4	0	0	0	1305.23	0	0
TGME49_225555	hypothetical protein	67	1	0.999	3	8		0	8	0	0		96018							0	1	0	0	C4			C4	C4			79099.2			0	19203.6	0	0	0	1284.24	0	0
TGME49_308020	SAG-related sequence SRS57	385	1	0.999	15	23		0	23	0	0		382375							0	1	0	0	C4			C4	C4			141287			0	18208.3	0	0	0	1217.68	0	0
TGME49_249900	adenine nucleotide translocator, putative	318	1	0.999	18	34		0	34	0	0		367694							0	1	0	0	C4			C4	C4			116387			0	17509.2	0	0	0	1170.93	0	0
TGME49_233450	SAG-related sequence SRS29A	420	1	0.999	13	42		0	42	0	0		380381							0	1	0	0	C4			C4	C4			134335			0	17290	0	0	0	1156.27	0	0
TGME49_308840	SAG-related sequence SRS51	472	1	0.999	8	29		0	29	0	0		293177							0	1	0	0	C4			C4	C4			135867			0	17245.7	0	0	0	1153.31	0	0
TGME49_245490	microneme protein MIC8	684	1	0.999	22	49		0	49	0	0		521763							0	1	0	0	C4			C4	C4			118130			0	16831.1	0	0	0	1125.58	0	0
TGME49_227920	hypothetical protein	85	1	0.999	5	11		0	11	0	0		93613.1							0	1	0	0	C4			C4	C4			69546.4			0	15602.2	0	0	0	1043.4	0	0
TGME49_316250	hypothetical protein	394	1	0.999	13	25		0	25	0	0		288850							0	1	0	0	C4			C4	C4			118679			0	15202.7	0	0	0	1016.68	0	0
TGME49_219320	acid phosphatase GAP50	431	1	0.999	14	28		0	28	0	0		344766							0	1	0	0	C4			C4	C4			121751			0	14365.2	0	0	0	960.674	0	0
TGME49_237015	hypothetical protein	264	1	0.999	10	19		0	19	0	0		174745							0	1	0	0	C4			C4	C4			98678.5			0	13442	0	0	0	898.93	0	0
TGME49_315320	SAG-related sequence SRS52A	329	1	0.999	10	26		0	26	0	0		225367							0	1	0	0	C4			C4	C4			113024			0	13256.9	0	0	0	886.555	0	0
TGME49_258930	peptidylprolyl isomerase	116	1	0.999	4	5		0	5	0	0		77821.3							0	1	0	0	C4			C4	C4			62484.9			0	12970.2	0	0	0	867.382	0	0
TGME49_247440	hypothetical protein	378	1	0.999	12	20		0	20	0	0		193477							0	1	0	0	C4			C4	C4			81734.2			0	12092.3	0	0	0	808.673	0	0
TGME49_202500	GAPM1a	305	0.9999	0.999	3	7		0	7	0	0		71206.3							0	1	0	0	C4			C4	C4			62555.6			0	11867.7	0	0	0	793.654	0	0
TGME49_247350	thioredoxin domain-containing protein	312	1	0.999	6	6		0	6	0	0		105004							0	1	0	0	C4			C4	C4			74472.7			0	11667.1	0	0	0	780.236	0	0
TGME49_239890	SCP family extracellular subfamily protein	246	1	0.999	7	15		0	15	0	0		124120							0	1	0	0	C4			C4	C4			81621.3			0	11283.6	0	0	0	754.593	0	0
TGME49_252360	rhoptry kinase family protein ROP24 (incomplete catalytic triad)	535	1	0.999	15	34		0	34	0	0		274229							0	1	0	0	C4			C4	C4			114122			0	10156.6	0	0	0	679.225	0	0
TGME49_310470	cytochrome C oxidase subunit IIb, putative	191	1	0.999	5	11		0	11	0	0		111074							0	1	0	0	C4			C4	C4			69607.6			0	10097.6	0	0	0	675.279	0	0
TGME49_218280	eukaryotic porin, putative	466	1	0.999	16	26		0	26	0	0		190167							0	1	0	0	C4			C4	C4			46858.5			0	9508.35	0	0	0	635.87	0	0
TGME49_316540	IMC sub-compartment protein ISP3	164	1	0.999	9	18		0	18	0	0		131926							0	1	0	0	C4			C4	C4			69007.9			0	9423.28	0	0	0	630.181	0	0
TGME49_257680	myosin light chain MLC1	213	1	0.999	7	14		0	14	0	0		100325							0	1	0	0	C4			C4	C4			50607.6			0	9120.47	0	0	0	609.931	0	0
TGME49_202390	S15 sporozoite-expressed protein	587	1	0.999	14	21		0	21	0	0		217555							0	1	0	0	C4			C4	C4			80189.6			0	9064.8	0	0	0	606.208	0	0
TGME49_300060	signal peptidase subunit protein	175	1	0.999	3	5		0	5	0	0		43496.3							0	1	0	0	C4			C4	C4			38212			0	8699.26	0	0	0	581.762	0	0
TGME49_258458	hypothetical protein	260	1	0.999	7	13		0	13	0	0		103786							0	1	0	0	C4			C4	C4			52313.4			0	8648.8	0	0	0	578.388	0	0
TGME49_236890	hypothetical protein	218	1	0.999	6	14		0	14	0	0		121036							0	1	0	0	C4			C4	C4			75254.4			0	8645.45	0	0	0	578.164	0	0
TGME49_310420	hypothetical protein	210	0.9994	0.999	2	6		0	6	0	0		86233.6							0	1	0	0	C4			C4	C4			75757.3			0	8623.36	0	0	0	576.687	0	0
TGME49_211710	TB2/DP1, HVA22 family protein	168	1	0.999	3	8		0	8	0	0		59647.5							0	1	0	0	C4			C4	C4			52401.1			0	8521.08	0	0	0	569.847	0	0
TGME49_277920	hypothetical protein	90	1	0.999	4	6		0	6	0	0		42510.8							0	1	0	0	C4			C4	C4			32457.6			0	8502.15	0	0	0	568.581	0	0
TGME49_247410	hypothetical protein	126	1	0.999	4	5		0	5	0	0		58868.6							0	1	0	0	C4			C4	C4			47435.9			0	8409.79	0	0	0	562.405	0	0
TGME49_220890	hypothetical protein	454	1	0.999	11	18		0	18	0	0		181335							0	1	0	0	C4			C4	C4			60197.8			0	8242.52	0	0	0	551.218	0	0
TGME49_289580	strictosidine synthase subfamily protein	456	1	0.999	19	33		0	33	0	0		194616							0	1	0	0	C4			C4	C4			51858.4			0	7485.22	0	0	0	500.574	0	0
TGME49_258660	rhoptry protein ROP6	480	1	0.999	3	10		0	10	0	0		89523.6							0	1	0	0	C4			C4	C4			78402.3			0	7460.3	0	0	0	498.907	0	0
TGME49_225730	membrane protein, putative	128	1	0.999	5	8		0	8	0	0		73862.6							0	1	0	0	C4			C4	C4			48163.4			0	7386.25	0	0	0	493.955	0	0
TGME49_259550	dihydropteroate synthase	748	1	0.999	24	35		0	35	0	0		285734							0	1	0	0	C4			C4	C4			63728.1			0	7326.52	0	0	0	489.961	0	0
TGME49_208790	MC family transporter, putative	310	1	0.999	12	17		0	17	0	0		124395							0	1	0	0	C4			C4	C4			39890			0	7317.34	0	0	0	489.347	0	0
TGME49_248460	ubiquitin, putative	216	1	0.999	11	15		0	15	0	0		88520							0	1	0	0	C4			C4	C4			28358.8			0	6809.23	0	0	0	455.367	0	0
TGME49_269190	glyceraldehyde-3-phosphate dehydrogenase GAPDH2	995	1	0.999	17	37		0	37	0	0		331798							0	1	0	0	C4			C4	C4			92804.1			0	6635.97	0	0	0	443.78	0	0
TGME49_234450	ribosomal protein RPS15A	231	1	0.999	8	15		0	15	0	0		106013							0	1	0	0	C4			C4	C4			54606.3			0	6625.81	0	0	0	443.1	0	0
TGME49_310460	Rab6	209	1	0.999	9	13		0	13	0	0		105751							0	1	0	0	C4			C4	C4			55609			0	6609.41	0	0	0	442.004	0	0
TGME49_225120	hypothetical protein	242	1	0.999	5	7		0	7	0	0		72165.8							0	1	0	0	C4			C4	C4			49675			0	6560.53	0	0	0	438.735	0	0
TGME49_274060	2-oxoglutarate/malate translocase OMT	323	1	0.999	11	17		0	17	0	0		137404							0	1	0	0	C4			C4	C4			51503.5			0	6543.04	0	0	0	437.566	0	0
TGME49_297810	hypothetical protein	266	1	0.999	10	14		0	14	0	0		124169							0	1	0	0	C4			C4	C4			59167.5			0	6535.23	0	0	0	437.043	0	0
TGME49_235470	myosin A	831	1	0.999	29	40		0	40	0	0		354278							0	1	0	0	C4			C4	C4			72447.3			0	6441.42	0	0	0	430.77	0	0
TGME49_251540	dense granule protein GRA9	318	1	0.999	10	19		0	19	0	0		121216							0	1	0	0	C4			C4	C4			51508.5			0	6379.8	0	0	0	426.649	0	0
TGME49_215610	hypothetical protein	111	1	0.999	4	7		0	7	0	0		44460.2							0	1	0	0	C4			C4	C4			35860.9			0	6351.45	0	0	0	424.753	0	0
TGME49_243580	Hit family protein involved in cell-cycle regulation, putative	276	1	0.999	8	12		0	12	0	0		100168							0	1	0	0	C4			C4	C4			51616.4			0	6260.5	0	0	0	418.67	0	0
TGME49_310070	methyltransferase, putative	224	1	0.999	11	22		0	22	0	0		98079.5							0	1	0	0	C4			C4	C4			35552			0	6129.97	0	0	0	409.941	0	0
TGME49_315930	integral membrane protein, DUF56 family protein, putative	157	1	0.999	4	6		0	6	0	0		54642.3							0	1	0	0	C4			C4	C4			44620.7			0	6071.37	0	0	0	406.023	0	0
TGME49_232660	Hsp70 interacting protein HIP	425	1	0.999	11	20		0	20	0	0		132154							0	1	0	0	C4			C4	C4			62130.7			0	6007.02	0	0	0	401.719	0	0
TGME49_278990	phosphate carrier, putative	479	1	0.999	14	25		0	25	0	0		179641							0	1	0	0	C4			C4	C4			65081.1			0	5988.04	0	0	0	400.45	0	0
TGME49_267810	Rab 5	241	1	0.999	8	12		0	12	0	0		100517							0	1	0	0	C4			C4	C4			43718.1			0	5912.76	0	0	0	395.415	0	0
TGME49_214575	hypothetical protein	92	1	0.999	3	5		0	5	0	0		34395							0	1	0	0	C4			C4	C4			30216.4			0	5732.5	0	0	0	383.36	0	0
TGME49_294200	glucose-6-phosphate 1-dehydrogenase	560	1	0.999	15	32		0	32	0	0		198627							0	1	0	0	C4			C4	C4			60122.5			0	5675.06	0	0	0	379.519	0	0
TGME49_280550	clathrin adaptor complex small chain subfamily protein	207	0.9996	0.999	2	4		0	4	0	0		33142.4							0	1	0	0	C4			C4	C4			29116			0	5523.73	0	0	0	369.399	0	0
TGME49_297880	dense granule protein DG32	219	1	0.999	5	9		0	9	0	0		71690.6							0	1	0	0	C4			C4	C4			53716.1			0	5514.66	0	0	0	368.792	0	0
TGME49_226500	hypothetical protein	92	1	0.999	5	5		0	5	0	0		32905.2							0	1	0	0	C4			C4	C4			20696.2			0	5484.21	0	0	0	366.756	0	0
TGME49_258462	hypothetical protein	326	1	0.999	8	15		0	15	0	0		115071							0	1	0	0	C4			C4	C4			53052.2			0	5479.57	0	0	0	366.446	0	0
TGME49_236950	hypothetical protein	112	0.9996	0.999	2	3		0	3	0	0		21824.1							0	1	0	0	C4			C4	C4			19172.7			0	5456.03	0	0	0	364.872	0	0
TGME49_266620	thioredoxin domain-containing protein	207	1	0.999	5	9		0	9	0	0		70451.9							0	1	0	0	C4			C4	C4			45145.9			0	5419.38	0	0	0	362.421	0	0
TGME49_318160	MSP (Major sperm protein) domain-containing protein	239	1	0.999	3	7		0	7	0	0		69560.2							0	1	0	0	C4			C4	C4			58170.5			0	5350.78	0	0	0	357.833	0	0
TGME49_211250	hypothetical protein	275	1	0.999	4	5		0	5	0	0		51957.3							0	1	0	0	C4			C4	C4			41612			0	5195.73	0	0	0	347.464	0	0
TGME49_257160	hypothetical protein	152	1	0.999	3	7		0	7	0	0		50858.9							0	1	0	0	C4			C4	C4			44680.1			0	5085.89	0	0	0	340.118	0	0
TGME49_229220	hypothetical protein	230	0.9996	0.999	2	5		0	5	0	0		30506.8							0	1	0	0	C4			C4	C4			26800.6			0	5084.46	0	0	0	340.023	0	0
TGME49_266960	beta tubulin	449	1	0.999	20	8		0	8	0	0		105915							0	1	0	0	C4			C4	C4			73471.9			0	5043.59	0	0	0	337.29	0	0
TGME49_252630	hypothetical protein	136	1	0.999	4	8		0	8	0	0		45139.2							0	1	0	0	C4			C4	C4			32631.3			0	5015.47	0	0	0	335.409	0	0
TGME49_247550	heat shock protein HSP60	575	1	0.999	17	30		0	30	0	0		169672							0	1	0	0	C4			C4	C4			52476.7			0	4990.35	0	0	0	333.729	0	0
TGME49_214940	MIC2-associated protein M2AP	330	1	0.999	4	8		0	8	0	0		54709.1							0	1	0	0	C4			C4	C4			40249.9			0	4973.55	0	0	0	332.606	0	0
TGME49_233100	SPFH domain / Band 7 family protein	290	1	0.999	7	9		0	9	0	0		94315.1							0	1	0	0	C4			C4	C4			56891.6			0	4963.95	0	0	0	331.964	0	0
TGME49_223000	dynein light chain DLC	138	1	0.999	2	5		0	5	0	0		29749.2							0	1	0	0	C4			C4	C4			26135			0	4958.2	0	0	0	331.58	0	0
TGME49_217570	ribosomal protein RPS27	151	1	0.999	3	6		0	6	0	0		44535							0	1	0	0	C4			C4	C4			39124.5			0	4948.33	0	0	0	330.919	0	0
TGME49_310180	hypothetical protein	92	0.9996	0.999	2	2		0	2	0	0		24523.3							0	1	0	0	C4			C4	C4			21544			0	4904.65	0	0	0	327.998	0	0
TGME49_232000	hypothetical protein	637	1	0.999	18	26		0	26	0	0		169892							0	1	0	0	C4			C4	C4			43736.2			0	4854.05	0	0	0	324.615	0	0
TGME49_237820	IMC sub-compartment protein ISP2	160	1	0.999	5	9		0	9	0	0		57918.8							0	1	0	0	C4			C4	C4			38660.4			0	4826.56	0	0	0	322.776	0	0
TGME49_256970	vacuolar ATP synthase subunit A, putative	616	1	0.999	17	25		0	25	0	0		172408							0	1	0	0	C4			C4	C4			46409.5			0	4659.69	0	0	0	311.616	0	0
TGME49_263280	hypothetical protein	235	1	0.999	3	4		0	4	0	0		36268.4							0	1	0	0	C4			C4	C4			31862.3			0	4533.55	0	0	0	303.181	0	0
TGME49_255420	hypothetical protein	278	1	0.999	8	12		0	12	0	0		76790.8							0	1	0	0	C4			C4	C4			40412.1			0	4517.11	0	0	0	302.081	0	0
TGME49_269840	proteasome regulatory subunit	314	1	0.999	9	13		0	13	0	0		72039.6							0	1	0	0	C4			C4	C4			33092.5			0	4502.47	0	0	0	301.103	0	0
TGME49_309760	hypothetical protein	315	1	0.999	8	10		0	10	0	0		80621.6							0	1	0	0	C4			C4	C4			38653.2			0	4478.98	0	0	0	299.531	0	0
TGME49_219720	Ras-related protein Rab-5C, putative	243	1	0.999	6	7		0	7	0	0		66621.7							0	1	0	0	C4			C4	C4			43889.9			0	4441.44	0	0	0	297.021	0	0
TGME49_250710	microneme protein MIC10	198	1	0.999	3	8		0	8	0	0		34984							0	1	0	0	C4			C4	C4			30733.9			0	4373	0	0	0	292.444	0	0
TGME49_210370	hypothetical protein	479	1	0.999	13	16		0	16	0	0		109096							0	1	0	0	C4			C4	C4			39641.9			0	4363.85	0	0	0	291.832	0	0
TGME49_310150	AMP-binding enzyme domain-containing protein	866	1	0.999	22	30		0	30	0	0		227873							0	1	0	0	C4			C4	C4			45366			0	4219.87	0	0	0	282.204	0	0
TGME49_226030	AGC kinase	343	1	0.999	8	12		0	12	0	0		66747.8							0	1	0	0	C4			C4	C4			32476.3			0	4171.74	0	0	0	278.985	0	0
TGME49_223940	GAP45	245	1	0.999	3	6		0	6	0	0		62408.6							0	1	0	0	C4			C4	C4			51786.2			0	4160.57	0	0	0	278.238	0	0
TGME49_244080	hypothetical protein	376	1	0.999	3	7		0	7	0	0		53973.9							0	1	0	0	C4			C4	C4			47416.7			0	4151.84	0	0	0	277.654	0	0
TGME49_244390	coatomer epsilon subunit protein	309	1	0.999	9	10		0	10	0	0		61834.4							0	1	0	0	C4			C4	C4			24423.8			0	4122.29	0	0	0	275.678	0	0
TGME49_236210	peptidase M16 family potein, putative	509	1	0.999	13	24		0	24	0	0		119404							0	1	0	0	C4			C4	C4			44768			0	4117.39	0	0	0	275.351	0	0
TGME49_260180	hypothetical protein	157	1	0.999	5	8		0	8	0	0		49323.3							0	1	0	0	C4			C4	C4			28345.4			0	4110.27	0	0	0	274.874	0	0
TGME49_232940	heat shock protein HSP20	185	1	0.999	5	6	to|TGME49_324600-t26_1-p1£TGME49_324600-t26_1	0	6	0	0		40787.5							0	1	0	0	C4			C4	C4			24378.8			0	4078.75	0	0	0	272.766	0	0
TGME49_269690	hypothetical protein	865	1	0.999	21	33		0	33	0	0		200925							0	1	0	0	C4			C4	C4			47907.4			0	4018.51	0	0	0	268.737	0	0
TGME49_318510	N-ethylmaleimide-sensitive fusion protein, putative	751	1	0.999	21	34		0	34	0	0		208294							0	1	0	0	C4			C4	C4			53438.7			0	4005.66	0	0	0	267.879	0	0
TGME49_230420	sarco/endoplasmic reticulum Ca2+-ATPase	1093	1	0.999	22	37		0	37	0	0		213492							0	1	0	0	C4			C4	C4			44209.1			0	3881.68	0	0	0	259.587	0	0
TGME49_319350	SAG-related sequence SRS17B	379	1	0.999	5	9		0	9	0	0		65284.9							0	1	0	0	C4			C4	C4			48575.2			0	3840.29	0	0	0	256.819	0	0
TGME49_254470	hypothetical protein	732	1	0.999	10	20		0	20	0	0		148539							0	1	0	0	C4			C4	C4			65270.1			0	3808.7	0	0	0	254.707	0	0
TGME49_320480	Rab11b	226	1	0.999	9	14		0	14	0	0		74392.9							0	1	0	0	C4			C4	C4			32379			0	3719.65	0	0	0	248.751	0	0
TGME49_316140	hypothetical protein	263	1	0.999	5	11		0	11	0	0		60371.5							0	1	0	0	C4			C4	C4			44291.6			0	3551.27	0	0	0	237.491	0	0
TGME49_204340	hypothetical protein	877	1	0.999	21	35		0	35	0	0		181104							0	1	0	0	C4			C4	C4			36278.3			0	3482.76	0	0	0	232.909	0	0
TGME49_236870	hypothetical protein	214	1	0.999	4	6		0	6	0	0		34601.9							0	1	0	0	C4			C4	C4			25357.3			0	3460.19	0	0	0	231.4	0	0
TGME49_219520	histone arginine methyltransferase PRMT1	392	1	0.999	8	12		0	12	0	0		82627.5							0	1	0	0	C4			C4	C4			40831.7			0	3442.81	0	0	0	230.238	0	0
TGME49_246580	hypothetical protein	383	1	0.999	5	9		0	9	0	0		72173.1							0	1	0	0	C4			C4	C4			47483			0	3436.82	0	0	0	229.837	0	0
TGME49_309560	nmda receptor glutamate-binding chain	265	0.9996	0.999	2	3		0	3	0	0		34265.8							0	1	0	0	C4			C4	C4			30103			0	3426.59	0	0	0	229.153	0	0
TGME49_254030	zinc finger CDGSH-type domain-containing protein	118	1	0.999	3	5		0	5	0	0		23964							0	1	0	0	C4			C4	C4			21052.6			0	3423.42	0	0	0	228.941	0	0
TGME49_258130	Rab1 protein	216	1	0.999	7	9		0	9	0	0		63940.6							0	1	0	0	C4			C4	C4			43191.5			0	3365.3	0	0	0	225.054	0	0
TGME49_251880	tRNA synthetases class I family protein	540	1	0.999	8	10		0	10	0	0		84048.3							0	1	0	0	C4			C4	C4			43787.3			0	3361.93	0	0	0	224.829	0	0
TGME49_294980	hypothetical protein	270	1	0.999	4	6		0	6	0	0		49294.4							0	1	0	0	C4			C4	C4			41775.1			0	3286.29	0	0	0	219.771	0	0
TGME49_312940	hypothetical protein	109	1	0.999	2	4		0	4	0	0		16220							0	1	0	0	C4			C4	C4			14249.4			0	3244	0	0	0	216.942	0	0
TGME49_245450	hypothetical protein	134	1	0.999	4	7		0	7	0	0		35115.9							0	1	0	0	C4			C4	C4			25708.8			0	3192.35	0	0	0	213.488	0	0
TGME49_312110	apicoplast-associated thioredoxin family protein Atrx1	790	1	0.999	16	24		0	24	0	0		135295							0	1	0	0	C4			C4	C4			36654			0	3146.39	0	0	0	210.414	0	0
TGME49_202620	hypothetical protein	330	1	0.999	3	7		0	7	0	0		28117							0	1	0	0	C4			C4	C4			24701.1			0	3124.11	0	0	0	208.925	0	0
TGME49_273130	SAG-related sequence SRS30A	362	1	0.999	7	10		0	10	0	0		70419.8							0	1	0	0	C4			C4	C4			40419			0	3061.73	0	0	0	204.753	0	0
TGME49_288750	ubiquinol-cytochrome c reductase	234	1	0.999	4	4		0	4	0	0		48508.4							0	1	0	0	C4			C4	C4			35663.1			0	3031.78	0	0	0	202.75	0	0
TGME49_252490	vacuolar protein sorting 29, putative	203	1	0.999	5	5		0	5	0	0		41881.3							0	1	0	0	C4			C4	C4			28832			0	2991.52	0	0	0	200.058	0	0
TGME49_291680	Sec23/Sec24 trunk domain-containing protein	791	1	0.999	11	13		0	13	0	0		107594							0	1	0	0	C4			C4	C4			47107.3			0	2988.72	0	0	0	199.87	0	0
TGME49_247770	hypothetical protein	167	1	0.999	4	8		0	8	0	0		32424.3							0	1	0	0	C4			C4	C4			22862.5			0	2947.67	0	0	0	197.125	0	0
TGME49_207170	hypothetical protein	141	1	0.999	3	7		0	7	0	0		32394.4							0	1	0	0	C4			C4	C4			28458.9			0	2944.95	0	0	0	196.943	0	0
TGME49_219800	vacuolar ATP synthase subunit b, putative	505	1	0.999	8	13		0	13	0	0		81677.1							0	1	0	0	C4			C4	C4			38513.8			0	2917.04	0	0	0	195.077	0	0
TGME49_312160	hypothetical protein	199	1	0.999	2	3		0	3	0	0		26118							0	1	0	0	C4			C4	C4			22945			0	2902	0	0	0	194.071	0	0
TGME49_207770	PCI domain-containing protein	511	1	0.999	7	9		0	9	0	0		63646.4							0	1	0	0	C4			C4	C4			32049.4			0	2893.02	0	0	0	193.471	0	0
TGME49_263870	glutamate-tRNA ligase	849	1	0.999	16	20		0	20	0	0		150734							0	1	0	0	C4			C4	C4			49408.9			0	2791.37	0	0	0	186.673	0	0
TGME49_226860	SAG-related sequence SRS67	210	0.9996	0.999	2	4		0	4	0	0		38681.2							0	1	0	0	C4			C4	C4			33981.9			0	2762.94	0	0	0	184.771	0	0
TGME49_293430	hypothetical protein	411	1	0.999	6	8		0	8	0	0		49434.1							0	1	0	0	C4			C4	C4			32808.1			0	2746.34	0	0	0	183.661	0	0
TGME49_242840	membrane protein	119	0.9996	0.999	2	2		0	2	0	0		21908.2							0	1	0	0	C4			C4	C4			19246.6			0	2738.52	0	0	0	183.139	0	0
TGME49_221510	hypothetical protein	159	1	0.999	4	6		0	6	0	0		21334.2							0	1	0	0	C4			C4	C4			17937.1			0	2666.78	0	0	0	178.341	0	0
TGME49_320140	ubiquinol-cytochrome c reductase hinge protein, putative	89	0.9996	0.999	2	3		0	3	0	0		13326.1							0	1	0	0	C4			C4	C4			11707.2			0	2665.22	0	0	0	178.237	0	0
TGME49_214440	4'-phosphopantetheinyl transferase superfamily protein	437	1	0.999	8	10		0	10	0	0		64329.4							0	1	0	0	C4			C4	C4			31732.8			0	2573.18	0	0	0	172.081	0	0
TGME49_260500	COPI associated protein, putative	270	1	0.999	4	4		0	4	0	0		25731.3							0	1	0	0	C4			C4	C4			20215.9			0	2573.13	0	0	0	172.078	0	0
TGME49_305860	calcium-dependent protein kinase CDPK3	537	1	0.999	11	16		0	16	0	0		97633.5							0	1	0	0	C4			C4	C4			31606.3			0	2569.3	0	0	0	171.822	0	0
TGME49_207060	ribonucleoside-diphosphate reductase small subunit	391	1	0.999	6	8		0	8	0	0		66535.2							0	1	0	0	C4			C4	C4			43133.9			0	2559.05	0	0	0	171.136	0	0
TGME49_279380	hypothetical protein	320	1	0.999	3	6		0	6	0	0		48266							0	1	0	0	C4			C4	C4			42402.3			0	2540.32	0	0	0	169.884	0	0
TGME49_261780	microneme protein MIC7	340	1	0.999	4	4		0	4	0	0		45550.5							0	1	0	0	C4			C4	C4			37095.3			0	2530.58	0	0	0	169.233	0	0
TGME49_260820	IMC sub-compartment protein ISP1	176	1	0.999	3	4		0	4	0	0		22695.2							0	1	0	0	C4			C4	C4			19938			0	2521.69	0	0	0	168.638	0	0
TGME49_249990	hypothetical protein	838	1	0.999	13	22		0	22	0	0		135978							0	1	0	0	C4			C4	C4			40193.1			0	2518.1	0	0	0	168.398	0	0
TGME49_304740	rhoptry kinase family protein ROP35	640	1	0.999	9	13		0	13	0	0		92348.9							0	1	0	0	C4			C4	C4			38336.6			0	2495.92	0	0	0	166.914	0	0
TGME49_312050	small GTPase Rab2, putative	214	1	0.999	6	9		0	9	0	0		44805.9							0	1	0	0	C4			C4	C4			26680.1			0	2489.22	0	0	0	166.466	0	0
TGME49_290200	NAD/NADP octopine/nopaline dehydrogenase, alpha-helical domain-containing protein	435	1	0.999	6	7		0	7	0	0		54153.2							0	1	0	0	C4			C4	C4			31964.5			0	2461.51	0	0	0	164.613	0	0
TGME49_206480	hypothetical protein	207	1	0.999	4	5		0	5	0	0		36591							0	1	0	0	C4			C4	C4			32145.6			0	2439.4	0	0	0	163.135	0	0
TGME49_270510	asparaginyl-tRNA synthetase (NOB+tRNA synthase)	676	1	0.999	12	15		0	15	0	0		106931							0	1	0	0	C4			C4	C4			38280.7			0	2430.26	0	0	0	162.523	0	0
TGME49_214190	SAG-related sequence SRS46	376	1	0.999	3	6		0	6	0	0		26649							0	1	0	0	C4			C4	C4			23411.5			0	2422.64	0	0	0	162.014	0	0
TGME49_201800	hypothetical protein	267	1	0.999	5	6		0	6	0	0		41077.8							0	1	0	0	C4			C4	C4			29475.3			0	2416.34	0	0	0	161.593	0	0
TGME49_227030	hypothetical protein	170	0.9995	0.999	2	3		0	3	0	0		25829.3							0	1	0	0	C4			C4	C4			22691.3			0	2348.11	0	0	0	157.03	0	0
TGME49_235970	eukaryotic initiation factor-2 gamma, putative	465	1	0.999	6	6		0	6	0	0		57770.8							0	1	0	0	C4			C4	C4			35144.4			0	2310.83	0	0	0	154.537	0	0
TGME49_306650	hypothetical protein	286	1	0.999	3	7		0	7	0	0		40484.4							0	1	0	0	C4			C4	C4			35566			0	2249.13	0	0	0	150.411	0	0
TGME49_215280	succinate dehydrogenase [ubiquinone] iron-sulfur protein	342	1	0.999	8	8		0	8	0	0		59970.6							0	1	0	0	C4			C4	C4			31631.4			0	2221.13	0	0	0	148.538	0	0
TGME49_269250	Mov34/MPN/PAD-1 family protein	343	1	0.999	4	6		0	6	0	0		37082.9							0	1	0	0	C4			C4	C4			28637			0	2181.35	0	0	0	145.877	0	0
TGME49_258410	photosensitized INA-labeled protein PHIL1	165	0.9979	0.9989	2	3		0	3	0	0		17376.3							0	1	0	0	C4			C4	C4			15265.3			0	2172.04	0	0	0	145.255	0	0
TGME49_315770	cytochrome p450 superfamily protein	553	1	0.999	10	11		0	11	0	0		67277							0	1	0	0	C4			C4	C4			24506.5			0	2170.22	0	0	0	145.134	0	0
TGME49_294560	rhoptry kinase family protein ROP37 (incomplete catalytic triad)	776	1	0.999	8	11		0	11	0	0		73131.1							0	1	0	0	C4			C4	C4			34774.1			0	2150.92	0	0	0	143.842	0	0
TGME49_236570	lysine decarboxylase family protein	397	1	0.999	5	6		0	6	0	0		44494.6							0	1	0	0	C4			C4	C4			28780.5			0	2118.79	0	0	0	141.694	0	0
TGME49_290030	hypothetical protein	229	1	0.999	4	5		0	5	0	0		31551.5							0	1	0	0	C4			C4	C4			25699.2			0	2103.44	0	0	0	140.667	0	0
TGME49_207460	Rab5B protein	228	1	0.999	5	5		0	5	0	0		35293.1							0	1	0	0	C4			C4	C4			24846.5			0	2076.06	0	0	0	138.837	0	0
TGME49_204530	microneme protein MIC11	204	1	0.999	4	7		0	7	0	0		30743.3							0	1	0	0	C4			C4	C4			24321.3			0	2049.55	0	0	0	137.064	0	0
TGME49_223960	ubiquitin interaction motif family protein	388	1	0.999	6	7		0	7	0	0		38457.4							0	1	0	0	C4			C4	C4			22858.3			0	2024.08	0	0	0	135.36	0	0
TGME49_270120	thioredoxin-like protein TLP1	244	0.9989	0.999	2	3		0	3	0	0		26292.4							0	1	0	0	C4			C4	C4			23098.2			0	2022.5	0	0	0	135.254	0	0
TGME49_268830	hypothetical protein	536	1	0.999	7	8		0	8	0	0		63570.2							0	1	0	0	C4			C4	C4			32863.3			0	1986.57	0	0	0	132.852	0	0
TGME49_280580	SAG-related sequence SRS35B	180	1	0.999	3	3		0	3	0	0		17780.9							0	1	0	0	C4			C4	C4			15620.7			0	1975.65	0	0	0	132.122	0	0
TGME49_227910	hypothetical protein	122	0.9986	0.9986	2	3		0	3	0	0		13676.9							0	1	0	0	C4			C4	C4			12015.3			0	1953.84	0	0	0	130.663	0	0
TGME49_215430	hypothetical protein	244	1	0.999	5	7		0	7	0	0		34439.9							0	1	0	0	C4			C4	C4			24221.9			0	1913.33	0	0	0	127.954	0	0
TGME49_320020	transporter, major facilitator family protein	588	1	0.999	3	7		0	7	0	0		34328.3							0	1	0	0	C4			C4	C4			29143.8			0	1907.13	0	0	0	127.539	0	0
TGME49_223410	eukaryotic initiation factor-4E, putative	225	0.9995	0.999	2	2		0	2	0	0		21121.6							0	1	0	0	C4			C4	C4			18555.6			0	1760.13	0	0	0	117.709	0	0
TGME49_299780	hypothetical protein	545	1	0.999	5	10		0	10	0	0		38635.3							0	1	0	0	C4			C4	C4			22600.1			0	1756.15	0	0	0	117.443	0	0
TGME49_229030	hypothetical protein	228	1	0.999	3	7		0	7	0	0		20794.7							0	1	0	0	C4			C4	C4			18268.4			0	1732.89	0	0	0	115.887	0	0
TGME49_263060	Proteasome/cyclosome repeat-containing protein	1156	1	0.999	10	13		0	13	0	0		102499							0	1	0	0	C4			C4	C4			38050.2			0	1708.31	0	0	0	114.243	0	0
TGME49_201700	WD domain, G-beta repeat-containing protein	654	1	0.999	3	3		0	3	0	0		29008.4							0	1	0	0	C4			C4	C4			25484.2			0	1706.38	0	0	0	114.114	0	0
TGME49_209260	cytochrome c oxidase subunit, putative	310	1	0.999	3	5		0	5	0	0		37083.4							0	1	0	0	C4			C4	C4			32578.2			0	1685.61	0	0	0	112.725	0	0
TGME49_229920	hypothetical protein	307	1	0.999	3	6		0	6	0	0		31936.8							0	1	0	0	C4			C4	C4			28056.9			0	1680.89	0	0	0	112.409	0	0
TGME49_306895	hypothetical protein	169	0.9995	0.999	2	2		0	2	0	0		8314.09							0	1	0	0	C4			C4	C4			7304.03			0	1662.82	0	0	0	111.201	0	0
TGME49_204050	subtilisin SUB1	761	1	0.999	8	13		0	13	0	0		63146.6							0	1	0	0	C4			C4	C4			27276.3			0	1661.75	0	0	0	111.13	0	0
TGME49_265370	hypothetical protein	142	0.9995	0.999	2	2		0	2	0	0		16459.4							0	1	0	0	C4			C4	C4			14459.8			0	1645.94	0	0	0	110.072	0	0
TGME49_297500	T-complex protein 1 eta subunit	546	1	0.999	8	14		0	14	0	0		58654.6							0	1	0	0	C4			C4	C4			24968.5			0	1629.29	0	0	0	108.959	0	0
TGME49_255260	apical membrane antigen AMA1	569	1	0.999	5	7		0	7	0	0		39035.2							0	1	0	0	C4			C4	C4			23315.8			0	1626.47	0	0	0	108.77	0	0
TGME49_231600	HEAT repeat-containing protein	1169	1	0.999	14	17		0	17	0	0		95539.1							0	1	0	0	C4			C4	C4			32537.6			0	1619.31	0	0	0	108.291	0	0
TGME49_310080	AMP-binding enzyme domain-containing protein	789	1	0.999	12	14		0	14	0	0		77542.6							0	1	0	0	C4			C4	C4			23146.3			0	1615.47	0	0	0	108.035	0	0
TGME49_240600	chaperonin cpn60, putative	667	1	0.999	8	9		0	9	0	0		56447.8							0	1	0	0	C4			C4	C4			25883.7			0	1612.8	0	0	0	107.856	0	0
TGME49_200310	hypothetical protein	169	0.9996	0.999	2	2		0	2	0	0		17489							0	1	0	0	C4			C4	C4			15364.3			0	1589.91	0	0	0	106.325	0	0
TGME49_238040	protein disulfide-isomerase domain-containing protein	1378	1	0.999	15	19		0	19	0	0		151629							0	1	0	0	C4			C4	C4			60175.6			0	1579.47	0	0	0	105.627	0	0
TGME49_264440	signal recognition particle receptor beta subunit protein	347	1	0.999	4	5		0	5	0	0		31209.4							0	1	0	0	C4			C4	C4			23071.1			0	1560.47	0	0	0	104.356	0	0
TGME49_203990	rhoptry protein ROP12	236	0.9935	0.999	2	3		0	3	0	0		12407.9							0	1	0	0	C4			C4	C4			10900.5			0	1550.98	0	0	0	103.722	0	0
TGME49_243710	t-complex protein beta subunit	568	1	0.999	8	10		0	10	0	0		55267.3							0	1	0	0	C4			C4	C4			26511.9			0	1535.2	0	0	0	102.667	0	0
TGME49_231410	hypothetical protein	571	1	0.999	10	11		0	11	0	0		56152.4							0	1	0	0	C4			C4	C4			22460.4			0	1517.63	0	0	0	101.492	0	0
TGME49_282180	hypothetical protein	310	1	0.999	3	3		0	3	0	0		28576.6							0	1	0	0	C4			C4	C4			25104.9			0	1504.03	0	0	0	100.582	0	0
TGME49_231940	ThiF family protein	338	0.9996	0.999	2	2		0	2	0	0		26979.7							0	1	0	0	C4			C4	C4			23702			0	1498.87	0	0	0	100.237	0	0
TGME49_270240	MAG1	452	1	0.999	3	4		0	4	0	0		34177							0	1	0	0	C4			C4	C4			30024.9			0	1485.96	0	0	0	99.3734	0	0
TGME49_288500	FAD Malate-dehydrogenase (MDH-FAD)	550	1	0.999	5	6		0	6	0	0		42796.7							0	1	0	0	C4			C4	C4			30549			0	1426.56	0	0	0	95.4008	0	0
TGME49_277240	NTPase I	203	0.9874	0.999	2	3	to|TGME49_277270-t26_1-p1£TGME49_277270-t26_1	0	3	0	0		15535.7							0	1	0	0	C4			C4	C4			13648.3			0	1412.34	0	0	0	94.4502	0	0
TGME49_225150	hypothetical protein	691	1	0.999	6	9		0	9	0	0		51965							0	1	0	0	C4			C4	C4			33760.6			0	1404.46	0	0	0	93.9232	0	0
TGME49_270320	protein phosphatase 2C domain-containing protein	538	1	0.999	8	10		0	10	0	0		41402.9							0	1	0	0	C4			C4	C4			20408.4			0	1380.1	0	0	0	92.294	0	0
TGME49_292220	PCI domain-containing protein	558	1	0.999	8	10		0	10	0	0		51668.7							0	1	0	0	C4			C4	C4			24338.1			0	1324.84	0	0	0	88.5986	0	0
TGME49_262640	Cg8 family protein	204	0.9992	0.999	2	3		0	3	0	0		14417.6							0	1	0	0	C4			C4	C4			12666.1			0	1310.7	0	0	0	87.6527	0	0
TGME49_201780	microneme protein MIC2	769	1	0.999	4	4		0	4	0	0		27436.2							0	1	0	0	C4			C4	C4			21262.1			0	1306.49	0	0	0	87.3713	0	0
TGME49_237250	hypothetical protein	259	1	0.999	3	4		0	4	0	0		18013.3							0	1	0	0	C4			C4	C4			15824.9			0	1286.66	0	0	0	86.0454	0	0
TGME49_313230	eukaryotic initiation factor-2, alpha subunit	347	1	0.999	3	4		0	4	0	0		28989.4							0	1	0	0	C4			C4	C4			25467.6			0	1260.41	0	0	0	84.2899	0	0
TGME49_271350	bifunctional protein FolC subfamily protein	553	1	0.999	6	8		0	8	0	0		43873.5							0	1	0	0	C4			C4	C4			24196.7			0	1253.53	0	0	0	83.8297	0	0
TGME49_280740	signal peptidase	223	0.996	0.999	2	3		0	3	0	0		16252.7							0	1	0	0	C4			C4	C4			14278.2			0	1250.21	0	0	0	83.6075	0	0
TGME49_276990	cytochrome b5 family heme/steroid binding domain-containing protein	240	1	0.999	3	6		0	6	0	0		20695.2							0	1	0	0	C4			C4	C4			18181			0	1217.37	0	0	0	81.4113	0	0
TGME49_319910	WD domain, G-beta repeat-containing protein	535	0.9869	0.999	2	2		0	2	0	0		23008.3							0	1	0	0	C4			C4	C4			20213.1			0	1210.96	0	0	0	80.9832	0	0
TGME49_215060	small GTP-binding protein sar1, putative	192	0.9995	0.999	2	4		0	4	0	0		14410.8							0	1	0	0	C4			C4	C4			12660.1			0	1200.9	0	0	0	80.3103	0	0
TGME49_264610	RNA recognition motif-containing protein	430	0.9995	0.999	2	4		0	4	0	0		21290							0	1	0	0	C4			C4	C4			18703.5			0	1182.78	0	0	0	79.0981	0	0
TGME49_244020	activator of hsp90 atpase 1 family protein	142	0.9995	0.999	2	3		0	3	0	0		11479.8							0	1	0	0	C4			C4	C4			10085.1			0	1147.98	0	0	0	76.7711	0	0
TGME49_314100	tetratricopeptide repeat-containing protein	580	1	0.999	5	6		0	6	0	0		38386.8							0	1	0	0	C4			C4	C4			22026.7			0	1129.02	0	0	0	75.5034	0	0
TGME49_225710	mitochondrial inner membrane translocase subunit TIM17, putative	229	0.9996	0.999	2	2		0	2	0	0		7841.53							0	1	0	0	C4			C4	C4			6888.88			0	1120.22	0	0	0	74.9146	0	0
TGME49_213392	surface antigen repeat-containing protein	2315	0.9491	0.9975	2	3		0	3	0	0		147038							0	1	0	0	C4			C4	C4			129175			0	1113.93	0	0	0	74.4937	0	0
TGME49_321620	dynamin-related protein DRPB	860	1	0.999	7	10		0	10	0	0		56349.1							0	1	0	0	C4			C4	C4			35145.5			0	1104.88	0	0	0	73.889	0	0
TGME49_270360	hypothetical protein	252	1	0.999	3	4		0	4	0	0		18413.8							0	1	0	0	C4			C4	C4			16176.8			0	1083.17	0	0	0	72.4367	0	0
TGME49_262380	elongation factor Tu, putative	552	1	0.999	5	10		0	10	0	0		37422.4							0	1	0	0	C4			C4	C4			24457.2			0	1069.21	0	0	0	71.5035	0	0
TGME49_215350	hypothetical protein	145	0.9996	0.999	2	3		0	3	0	0		11543.4							0	1	0	0	C4			C4	C4			10141			0	1049.4	0	0	0	70.1784	0	0
TGME49_214320	facilitative glucose transporter GT1	568	0.9999	0.999	3	3		0	3	0	0		19549.6							0	1	0	0	C4			C4	C4			17174.5			0	1028.92	0	0	0	68.8093	0	0
TGME49_319340	hypothetical protein	481	0.9996	0.999	2	3		0	3	0	0		21570.1							0	1	0	0	C4			C4	C4			18949.6			0	1027.15	0	0	0	68.6904	0	0
TGME49_222170	dense-granule antigen DG32	300	1	0.999	3	4		0	4	0	0		19371.9							0	1	0	0	C4			C4	C4			17018.4			0	1019.57	0	0	0	68.1839	0	0
TGME49_297470	myosin light chain 2, putative	367	0.9995	0.999	2	4		0	4	0	0		20138.3							0	1	0	0	C4			C4	C4			17691.8			0	1006.92	0	0	0	67.3375	0	0
TGME49_257530	transporter, major facilitator family protein	504	1	0.999	3	4		0	4	0	0		17000.7							0	1	0	0	C4			C4	C4			14935.3			0	1000.04	0	0	0	66.8778	0	0
TGME49_244310	GTP-binding protein	367	1	0.999	6	6		0	6	0	0		26396.4							0	1	0	0	C4			C4	C4			16018.2			0	977.644	0	0	0	65.3799	0	0
TGME49_276140	ADP ribosylation factor ARF1	554	1	0.999	3	3		0	3	0	0		37587.4							0	1	0	0	C4			C4	C4			33021			0	963.778	0	0	0	64.4526	0	0
TGME49_260520	hypothetical protein	742	1	0.999	4	8		0	8	0	0		27450.5							0	1	0	0	C4			C4	C4			19173.1			0	946.57	0	0	0	63.3018	0	0
TGME49_266310	Alpha-1,3-mannosyl-glycoprotein 2-beta-N-acetylglucosaminyltransferase	599	1	0.999	4	5		0	5	0	0		33014.4							0	1	0	0	C4			C4	C4			26345.2			0	943.27	0	0	0	63.0811	0	0
TGME49_244690	hypothetical protein	623	1	0.999	5	6		0	6	0	0		39434.6							0	1	0	0	C4			C4	C4			26945.5			0	938.92	0	0	0	62.7902	0	0
TGME49_200320	hypoxanthine-xanthine-guanine phosphoribosyl transferase HXGPRT	279	0.9994	0.999	2	2		0	2	0	0		13121							0	1	0	0	C4			C4	C4			11526.9			0	937.213	0	0	0	62.6761	0	0
TGME49_277000	transport protein Sec24, putative	1019	1	0.999	6	6		0	6	0	0		29309.7							0	1	0	0	C4			C4	C4			16540.8			0	915.928	0	0	0	61.2526	0	0
TGME49_300140	elongation factor 1-gamma, putative	394	0.9962	0.999	3	4		0	4	0	0		19113.7							0	1	0	0	C4			C4	C4			16791.6			0	910.175	0	0	0	60.8679	0	0
TGME49_304500	hypothetical protein	262	0.9908	0.999	2	2		0	2	0	0		13627.6							0	1	0	0	C4			C4	C4			11972			0	908.504	0	0	0	60.7562	0	0
TGME49_223020	coproporphyrinogen III oxidase	364	1	0.999	3	3		0	3	0	0		19001.2							0	1	0	0	C4			C4	C4			16692.8			0	904.821	0	0	0	60.5099	0	0
TGME49_286080	elongation factor 2 family protein	1008	1	0.999	8	10		0	10	0	0		47834.6							0	1	0	0	C4			C4	C4			24853.2			0	885.826	0	0	0	59.2396	0	0
TGME49_221230	hypothetical protein	574	1	0.999	4	4		0	4	0	0		25606.1							0	1	0	0	C4			C4	C4			17983.7			0	882.969	0	0	0	59.0485	0	0
TGME49_310670	glycogen phosphorylase 1, putative	913	1	0.999	9	11		0	11	0	0		48285.2							0	1	0	0	C4			C4	C4			19843.1			0	862.235	0	0	0	57.6619	0	0
TGME49_227890	hypothetical protein	262	0.99	0.999	2	2		0	2	0	0		8574.92							0	1	0	0	C4			C4	C4			7533.17			0	857.492	0	0	0	57.3448	0	0
TGME49_273490	glutamine synthetase, type I, putative	579	1	0.999	4	7		0	7	0	0		22865.3							0	1	0	0	C4			C4	C4			16704.9			0	846.864	0	0	0	56.634	0	0
TGME49_240590	DNA-directed RNA polymerase II RPB5	205	0.9993	0.999	2	3		0	3	0	0		15898.9							0	1	0	0	C4			C4	C4			13967.4			0	836.784	0	0	0	55.9599	0	0
TGME49_261210	26s proteasome subunit p55, putative	485	1	0.999	4	4		0	4	0	0		28406.1							0	1	0	0	C4			C4	C4			18981.8			0	835.474	0	0	0	55.8723	0	0
TGME49_249970	hypothetical protein	229	0.991	0.999	2	2		0	2	0	0		9171.75							0	1	0	0	C4			C4	C4			8057.5			0	833.796	0	0	0	55.7601	0	0
TGME49_215220	hypothetical protein	629	1	0.999	4	6		0	6	0	0		36601.6							0	1	0	0	C4			C4	C4			29148.5			0	831.855	0	0	0	55.6302	0	0
TGME49_219850	prolyl-tRNA synthetase (ProRS)	830	1	0.999	6	8		0	8	0	0		41787.6							0	1	0	0	C4			C4	C4			27791.2			0	819.365	0	0	0	54.795	0	0
TGME49_263290	rhomboid protease ROM2	283	0.9995	0.999	2	2		0	2	0	0		6415.99							0	1	0	0	C4			C4	C4			5636.53			0	801.999	0	0	0	53.6337	0	0
TGME49_268590	rhomboid protease ROM4	665	0.9996	0.999	2	3		0	3	0	0		24230							0	1	0	0	C4			C4	C4			21286.4			0	757.188	0	0	0	50.6369	0	0
TGME49_250830	SAC3/GANP family protein	376	0.9999	0.999	3	3		0	3	0	0		11348.3							0	1	0	0	C4			C4	C4			9969.64			0	756.555	0	0	0	50.5946	0	0
TGME49_320220	ubiquinol cytochrome c oxidoreductase, putative	487	0.9995	0.999	2	2		0	2	0	0		21111.5							0	1	0	0	C4			C4	C4			18546.7			0	753.981	0	0	0	50.4224	0	0
TGME49_213900	regulator of chromosome condensation RCC1	1155	1	0.999	5	6		0	6	0	0		33485.4							0	1	0	0	C4			C4	C4			20413.9			0	727.944	0	0	0	48.6812	0	0
TGME49_310700	serine/threonine phosophatase PP1	306	0.9996	0.999	2	2		0	2	0	0		11587.4							0	1	0	0	C4			C4	C4			10179.7			0	724.214	0	0	0	48.4318	0	0
TGME49_286630	redoxin domain-containing protein	292	0.9994	0.999	2	2		0	2	0	0		12844.1							0	1	0	0	C4			C4	C4			11283.7			0	713.56	0	0	0	47.7193	0	0
TGME49_311310	protein phosphatase 2B catalytic subunit, calcineurin family phosphatse superfamily protein	501	0.9997	0.999	2	2		0	2	0	0		22343.7							0	1	0	0	C4			C4	C4			19629.3			0	698.242	0	0	0	46.6949	0	0
TGME49_313410	proteasome 26S regulatory subunit	1091	1	0.999	7	8		0	8	0	0		47099.8							0	1	0	0	C4			C4	C4			25959.8			0	692.644	0	0	0	46.3205	0	0
TGME49_249780	hypothetical protein	328	0.9996	0.999	2	3		0	3	0	0		11729.9							0	1	0	0	C4			C4	C4			10304.9			0	689.996	0	0	0	46.1435	0	0
TGME49_310050	RNA recognition motif-containing protein	458	0.9991	0.999	2	5		0	5	0	0		12471.9							0	1	0	0	C4			C4	C4			10956.7			0	656.418	0	0	0	43.8979	0	0
TGME49_222840	Ser/Thr phosphatase family protein	433	0.9999	0.999	3	3		0	3	0	0		13567.8							0	1	0	0	C4			C4	C4			11919.5			0	646.087	0	0	0	43.207	0	0
TGME49_221470	hypothetical protein	552	1	0.999	4	6		0	6	0	0		21706.1							0	1	0	0	C4			C4	C4			18335.8			0	638.414	0	0	0	42.6939	0	0
TGME49_218520	microneme protein MIC6	349	0.9987	0.999	2	3		0	3	0	0		9487.84							0	1	0	0	C4			C4	C4			8335.18			0	632.522	0	0	0	42.2999	0	0
TGME49_225200	hypothetical protein	1641	1	0.999	8	14		0	14	0	0		60764							0	1	0	0	C4			C4	C4			29756.2			0	626.433	0	0	0	41.8927	0	0
TGME49_262910	NADH-cytochrome b5 reductase 1, putative	339	0.995	0.999	2	2		0	2	0	0		12357.2							0	1	0	0	C4			C4	C4			10855.9			0	617.859	0	0	0	41.3193	0	0
TGME49_293440	hypothetical protein	538	0.9995	0.999	2	4		0	4	0	0		15842.6							0	1	0	0	C4			C4	C4			13917.9			0	609.329	0	0	0	40.7489	0	0
TGME49_289300	methionyl-tRNA synthetase	976	1	0.999	4	4		0	4	0	0		30274							0	1	0	0	C4			C4	C4			21932.9			0	593.609	0	0	0	39.6976	0	0
TGME49_252290	importin alpha, putative	545	0.9996	0.999	2	4		0	4	0	0		11722.1							0	1	0	0	C4			C4	C4			10298			0	586.106	0	0	0	39.1958	0	0
TGME49_216670	FUSE-binding protein 2 / KH-type splicing regulatory protein	941	1	0.999	5	8		0	8	0	0		32347.1							0	1	0	0	C4			C4	C4			20250.1			0	557.709	0	0	0	37.2968	0	0
TGME49_297940	single-strand binding protein	568	0.9752	0.9983	2	2		0	2	0	0		15954.2							0	1	0	0	C4			C4	C4			14016			0	550.145	0	0	0	36.7909	0	0
TGME49_252430	hypothetical protein	767	1	0.999	4	4		0	4	0	0		24707							0	1	0	0	C4			C4	C4			19266.1			0	549.044	0	0	0	36.7173	0	0
TGME49_230180	hypothetical protein	542	0.992	0.999	2	3		0	3	0	0		16926.2							0	1	0	0	C4			C4	C4			14869.8			0	546.005	0	0	0	36.5141	0	0
TGME49_317720	eukaryotic translation initiation factor 3 subunit 7, putative	609	0.9999	0.999	3	5		0	5	0	0		19396.7							0	1	0	0	C4			C4	C4			17040.2			0	538.796	0	0	0	36.032	0	0
TGME49_202370	T-complex protein 1, epsilon subunit (TCP-1-epsilon), putative	536	1	0.999	3	3		0	3	0	0		19172							0	1	0	0	C4			C4	C4			16842.8			0	532.555	0	0	0	35.6146	0	0
TGME49_247760	AMP-binding enzyme domain-containing protein	793	1	0.999	5	5		0	5	0	0		24663.4							0	1	0	0	C4			C4	C4			14816.6			0	524.754	0	0	0	35.0929	0	0
TGME49_215290	saccharopine dehydrogenase domain-containing protein	440	1	0.999	3	4		0	4	0	0		15002.9							0	1	0	0	C4			C4	C4			13180.2			0	517.34	0	0	0	34.5971	0	0
TGME49_310750	emp24/gp25L/p24 family protein	601	0.9995	0.9989	2	2		0	2	0	0		11730.1							0	1	0	0	C4			C4	C4			10305.1			0	488.756	0	0	0	32.6855	0	0
TGME49_256770	eukaryotic translation initiation factor 4A, isoform 3, putative	395	0.9914	0.9986	2	2		0	2	0	0		12542.7							0	1	0	0	C4			C4	C4			11018.9			0	482.412	0	0	0	32.2613	0	0
TGME49_293180	NADP-specific glutamate dehydrogenase	578	0.9945	0.999	2	3		0	3	0	0		17438.7							0	1	0	0	C4			C4	C4			15320.1			0	471.315	0	0	0	31.5192	0	0
TGME49_219630	flavodoxin domain-containing protein	949	1	0.999	5	8		0	8	0	0		25891.6							0	1	0	0	C4			C4	C4			17777.9			0	462.349	0	0	0	30.9196	0	0
TGME49_203400	hypothetical protein	580	0.9989	0.999	2	3		0	3	0	0		14235.9							0	1	0	0	C4			C4	C4			12506.4			0	459.223	0	0	0	30.7105	0	0
TGME49_266810	hypothetical protein	316	0.9988	0.999	2	2		0	2	0	0		8322.02							0	1	0	0	C4			C4	C4			7310.99			0	438.001	0	0	0	29.2913	0	0
TGME49_229990	T-complex protein 1 subunit alpha, putative	548	1	0.999	3	3		0	3	0	0		16342.4							0	1	0	0	C4			C4	C4			14357			0	430.064	0	0	0	28.7605	0	0
TGME49_216900	cytokine induced apoptosis inhibitor 1 family protein	443	0.9995	0.999	2	2		0	2	0	0		10610.2							0	1	0	0	C4			C4	C4			9321.23			0	424.41	0	0	0	28.3824	0	0
TGME49_208030	microneme protein MIC4	580	0.9948	0.9988	2	2		0	2	0	0		9133.39							0	1	0	0	C4			C4	C4			8023.79			0	415.154	0	0	0	27.7634	0	0
TGME49_257750	homocysteine s-methyltransferase domain-containing protein	434	0.989	0.9959	2	2		0	2	0	0		9471.18							0	1	0	0	C4			C4	C4			8320.54			0	411.79	0	0	0	27.5385	0	0
TGME49_313380	hypothetical protein	274	0.9905	0.999	2	2		0	2	0	0		6674.01							0	1	0	0	C4			C4	C4			5863.2			0	392.589	0	0	0	26.2544	0	0
TGME49_257340	Ras family protein	214	0.9789	0.999	2	1		0	1	0	0		5490.65							0	1	0	0	C4			C4	C4			4823.6			0	392.189	0	0	0	26.2276	0	0
TGME49_267330	fumarate hydratase	776	1	0.999	3	4		0	4	0	0		19896.2							0	1	0	0	C4			C4	C4			17479.1			0	390.122	0	0	0	26.0894	0	0
TGME49_292080	leucyl-tRNA synthetase	1259	1	0.999	5	6		0	6	0	0		26300.8							0	1	0	0	C4			C4	C4			18546.2			0	375.726	0	0	0	25.1267	0	0
TGME49_294010	yrdC domain-containing protein	828	0.9854	0.999	2	2		0	2	0	0		11316.9							0	1	0	0	C4			C4	C4			9942.04			0	365.062	0	0	0	24.4135	0	0
TGME49_249590	proteasome subunit alpha type 5-2, putative	258	0.99	0.999	2	2		0	2	0	0		4710.87							0	1	0	0	C4			C4	C4			4138.55			0	362.375	0	0	0	24.2338	0	0
TGME49_291890	microneme protein MIC1	456	0.9987	0.999	2	2		0	2	0	0		8673.01							0	1	0	0	C4			C4	C4			7619.34			0	361.375	0	0	0	24.167	0	0
TGME49_237110	replication factor C subunit 2, putative	357	0.9786	0.999	2	2		0	2	0	0		7842.28							0	1	0	0	C4			C4	C4			6889.54			0	356.467	0	0	0	23.8387	0	0
TGME49_216260	eukaryotic initiation factor-2B, gamma subunit, putative	525	0.9995	0.999	2	3		0	3	0	0		11185.8							0	1	0	0	C4			C4	C4			9826.87			0	349.557	0	0	0	23.3766	0	0
TGME49_320570	elongation factor Tu, putative	586	0.9988	0.999	3	3		0	3	0	0		12722.8							0	1	0	0	C4			C4	C4			11177.1			0	343.86	0	0	0	22.9956	0	0
TGME49_272290	pyruvate dehydrogenase complex subunit PD-HE1Beta	470	0.9995	0.999	2	2		0	2	0	0		5400.99							0	1	0	0	C4			C4	C4			4744.83			0	337.562	0	0	0	22.5744	0	0
TGME49_219590	RuvB family 1 protein	492	0.9995	0.999	2	2		0	2	0	0		8080.9							0	1	0	0	C4			C4	C4			7099.16			0	336.704	0	0	0	22.5171	0	0
TGME49_246220	hypothetical protein	812	0.9808	0.9983	3	3		0	3	0	0		14193.9							0	1	0	0	C4			C4	C4			12469.5			0	322.588	0	0	0	21.5731	0	0
TGME49_230940	hypothetical protein	1523	1	0.999	3	5		0	5	0	0		16955.5							0	1	0	0	C4			C4	C4			14895.6			0	277.96	0	0	0	18.5885	0	0
TGME49_309930	melibiase subfamily protein	982	0.9996	0.999	2	2		0	2	0	0		12489.1							0	1	0	0	C4			C4	C4			10971.8			0	277.536	0	0	0	18.5602	0	0
TGME49_305270	hypothetical protein	738	0.9948	0.9973	2	2		0	2	0	0		9030.8							0	1	0	0	C4			C4	C4			7933.67			0	273.661	0	0	0	18.301	0	0
TGME49_280370	hypothetical protein	665	1	0.999	3	3		0	3	0	0		10234.1							0	1	0	0	C4			C4	C4			8990.79			0	269.319	0	0	0	18.0107	0	0
TGME49_230350	hypothetical protein	1254	1	0.999	3	5		0	5	0	0		16768.8							0	1	0	0	C4			C4	C4			14731.6			0	246.6	0	0	0	16.4914	0	0
TGME49_241240	hypothetical protein	706	0.9996	0.999	2	2		0	2	0	0		10594.5							0	1	0	0	C4			C4	C4			9307.41			0	246.384	0	0	0	16.4769	0	0
TGME49_202630	ATP-dependent metallopeptidase HflB subfamily protein	1188	0.9995	0.999	2	4		0	4	0	0		16697.5							0	1	0	0	C4			C4	C4			14668.9			0	245.551	0	0	0	16.4212	0	0
TGME49_309752	succinate-Coenzyme A ligase, beta subunit, putative	498	0.9992	0.9987	2	2		0	2	0	0		8647.53							0	1	0	0	C4			C4	C4			7596.96			0	240.209	0	0	0	16.064	0	0
TGME49_312260	hypothetical protein	915	0.9983	0.9982	2	2		0	2	0	0		9922.27							0	1	0	0	C4			C4	C4			8716.83			0	236.245	0	0	0	15.7988	0	0
TGME49_304955	serine/threonine specific protein phosphatase	2883	1	0.999	4	5		0	5	0	0		33851							0	1	0	0	C4			C4	C4			25055.1			0	228.723	0	0	0	15.2958	0	0
TGME49_231350	glucosamine-fructose-6-phosphate aminotransferase	898	0.9993	0.999	2	3		0	3	0	0		12569.7							0	1	0	0	C4			C4	C4			11042.6			0	228.539	0	0	0	15.2835	0	0
TGME49_311400	WD domain, G-beta repeat-containing protein	1585	0.9996	0.999	2	2		0	2	0	0		14095.2							0	1	0	0	C4			C4	C4			12382.8			0	227.341	0	0	0	15.2034	0	0
TGME49_225850	peptidase, M28 family protein	1555	0.9993	0.999	2	2		0	2	0	0		16740.9							0	1	0	0	C4			C4	C4			14707.1			0	220.275	0	0	0	14.7309	0	0
TGME49_235020	COPI protein, putative	1256	0.9984	0.999	2	3		0	3	0	0		14294.4							0	1	0	0	C4			C4	C4			12557.8			0	219.914	0	0	0	14.7067	0	0
TGME49_211640	hypothetical protein	2883	1	0.999	3	4		0	4	0	0		32943.1							0	1	0	0	C4			C4	C4			28940.9			0	211.174	0	0	0	14.1222	0	0
TGME49_309600	hypothetical protein	960	0.9837	0.999	2	3		0	3	0	0		11572.1							0	1	0	0	C4			C4	C4			10166.2			0	206.645	0	0	0	13.8194	0	0
TGME49_297900	hypothetical protein	763	0.9991	0.999	2	2		0	2	0	0		10050.2							0	1	0	0	C4			C4	C4			8829.23			0	201.004	0	0	0	13.4421	0	0
TGME49_306960	phenylalanine--tRNA ligase, beta subunit protein	675	0.9995	0.999	2	2		0	2	0	0		6975.43							0	1	0	0	C4			C4	C4			6128			0	174.386	0	0	0	11.662	0	0
TGME49_229180	HEAT repeat-containing protein	1238	1	0.999	3	4		0	4	0	0		10344.9							0	1	0	0	C4			C4	C4			9088.08			0	156.74	0	0	0	10.482	0	0
TGME49_314970	root hair defective 3 gtp-binding protein (rhd3) protein	893	0.999	0.999	2	2		0	2	0	0		7857.4							0	1	0	0	C4			C4	C4			6902.82			0	154.067	0	0	0	10.3032	0	0
TGME49_291950	RNA recognition motif-containing protein	725	0.9894	0.9983	2	2		0	2	0	0		5045.43							0	1	0	0	C4			C4	C4			4432.47			0	148.395	0	0	0	9.92391	0	0
TGME49_290950	clathrin heavy chain, putative	1731	1	0.999	3	4		0	4	0	0		14019.6							0	1	0	0	C4			C4	C4			12316.4			0	144.532	0	0	0	9.66554	0	0
TGME49_290290	ubiquitin-activating enzyme E1 family protein	1092	0.9959	0.9983	2	2		0	2	0	0		8763.53							0	1	0	0	C4			C4	C4			7698.87			0	143.665	0	0	0	9.60756	0	0
TGME49_215260	carbamoylphosphate synthetase	1699	0.9994	0.999	2	2		0	2	0	0		12875.6							0	1	0	0	C4			C4	C4			11311.4			0	131.384	0	0	0	8.78629	0	0
TGME49_306060	rhoptry neck protein RON8	2980	0.9991	0.999	2	3		0	3	0	0		10784.6							0	1	0	0	C4			C4	C4			9474.36			0	68.6914	0	0	0	4.59374	0	0

## Sheet: C3 only
GN	Annotation	Protein Length	Organism	Protein Probability	Top Peptide Probability	Combined Total Peptides	Combined Spectral Count	Indistinguishable Proteins	Spectral Count C3	Spectral Count C4	Spectral Count M3	Spectral Count T2	FragI C3	FragI C4	FragI M3	FragI T2	MaxLFQ C3	MaxLFQ C4	MaxLFQ M3	MaxLFQ T2	Seen in # reps in C3	Seen in # reps in C4	Seen in # reps in M3	Seen in # reps in T2	OnOff C3 vs C4 onIn	OnOff C3 vs M3 onIn	OnOff C3 vs T2 onIn	OnOff C4 vs M3 onIn	OnOff C4 vs T2 onIn	OnOff M3 vs T2 onIn	Top3 C3	Top3 C4	Top3 M3	Top3 T2	IBAQ C3	IBAQ C4	IBAQ M3	IBAQ T2	rAbu C3	rAbu C4	rAbu M3	rAbu T2
TGME49_262690	ribosomal protein RPL27	146		1	0.999	9	33		33	0	0	0	231036								1	0	0	0	C3	C3	C3				60126.3				25670.7	0	0	0	741.395	0	0	0
TGME49_244110	nucleosome assembly protein (nap) protein	433		1	0.999	9	36		36	0	0	0	213371								1	0	0	0	C3	C3	C3				59656				11230	0	0	0	324.334	0	0	0
TGME49_309740	LSM domain-containing protein	131		0.9996	0.999	2	9		9	0	0	0	27656.7								1	0	0	0	C3	C3	C3				14983.9				3457.09	0	0	0	99.8442	0	0	0
TGME49_321520	hypothetical protein	226		1	0.9987	3	5		5	0	0	0	22133.6								1	0	0	0	C3	C3	C3				11991.5				3161.95	0	0	0	91.32	0	0	0
TGME49_279390	proliferation-associated protein 2G4, putative	462		1	0.999	7	12		12	0	0	0	66682.6								1	0	0	0	C3	C3	C3				22025.5				2778.44	0	0	0	80.244	0	0	0
TGME49_319870	ubiquitin-conjugating enzyme subfamily protein	311		0.9996	0.999	2	10		10	0	0	0	42833.3								1	0	0	0	C3	C3	C3				23206.2				2677.08	0	0	0	77.3168	0	0	0
TGME49_313560	60S ribosomal protein L7a, putative	173		0.9995	0.999	2	2		2	0	0	0	22193.4								1	0	0	0	C3	C3	C3				12023.9				2465.94	0	0	0	71.2186	0	0	0
TGME49_248810	nuclear factor NF7	497		1	0.999	4	8		8	0	0	0	54356.5								1	0	0	0	C3	C3	C3				25906.5				1874.36	0	0	0	54.1334	0	0	0
TGME49_231850	serine-threonine phosophatase 2C (PP2C)	331		1	0.999	3	10		10	0	0	0	33771.9								1	0	0	0	C3	C3	C3				17778.8				1777.47	0	0	0	51.335	0	0	0
TGME49_209170	hypothetical protein	416		1	0.999	3	7		7	0	0	0	37414.2								1	0	0	0	C3	C3	C3				20270.2				1496.57	0	0	0	43.2223	0	0	0
TGME49_272400	casein kinase ii regulatory subunit protein	361		0.9996	0.999	2	6		6	0	0	0	22132.7								1	0	0	0	C3	C3	C3				11991				1475.51	0	0	0	42.6143	0	0	0
TGME49_227810	rhoptry kinase family protein ROP11 (incomplete catalytic triad)	525		1	0.9988	3	7		7	0	0	0	32433								1	0	0	0	C3	C3	C3				17571.5				1201.22	0	0	0	34.6924	0	0	0
TGME49_256050	signal recognition particle 14kd protein	172		0.9996	0.999	2	6		6	0	0	0	14519.4								1	0	0	0	C3	C3	C3				7866.31				967.96	0	0	0	27.9556	0	0	0
TGME49_305340	corepressor complex CRC230	1916		0.9996	0.999	2	6		6	0	0	0	32022								1	0	0	0	C3	C3	C3				17348.9				320.22	0	0	0	9.24827	0	0	0

## Sheet: C3+C4
GN	Annotation	Protein Length	Protein Probability	Top Peptide Probability	Combined Total Peptides	Combined Spectral Count	Indistinguishable Proteins	Spectral Count C3	Spectral Count C4	Spectral Count M3	Spectral Count T2	FragI C3	FragI C4	FragI M3	FragI T2	MaxLFQ C3	MaxLFQ C4	MaxLFQ M3	MaxLFQ T2	Seen in # reps in C3	Seen in # reps in C4	Seen in # reps in M3	Seen in # reps in T2	OnOff C3 vs C4 onIn	OnOff C3 vs M3 onIn	OnOff C3 vs T2 onIn	OnOff C4 vs M3 onIn	OnOff C4 vs T2 onIn	OnOff M3 vs T2 onIn	Top3 C3	Top3 C4	Top3 M3	Top3 T2	IBAQ C3	IBAQ C4	IBAQ M3	IBAQ T2	rAbu C3	rAbu C4	rAbu M3	rAbu T2
TGME49_309810	ribosomal protein RPP2	113	1	0.999	9	84		69	15	0	0	593983	259666			149547	82270.4			1	1	0	0		C3	C3	C4	C4		191540	150866			118797	51933.2	0	0	3430.96	3473.03	0	0
TGME49_249250	ribosomal protein RPL35A	112	1	0.999	15	101		97	4	0	0	825491	22442			140531	14923.8			1	1	0	0		C3	C3	C4	C4		218613	19715.6			117927	3206	0	0	3405.85	214.401	0	0
TGME49_262670	ribosomal protein RPL18A	183	1	0.999	18	96		86	10	0	0	1376897	117018			292375	29729.3			1	1	0	0		C3	C3	C4	C4		341979	62055.8			91793.1	7801.21	0	0	2651.07	521.706	0	0
TGME49_313390	ribosomal protein RPL6	282	1	0.999	18	121		106	15	0	0	1.65523e+06	144248			328960	38259			1	1	0	0		C3	C3	C4	C4		464999	82647.6			82761.6	7212.39	0	0	2390.24	482.329	0	0
TGME49_261570	ribosomal protein RPL7A	276	1	0.999	30	187		169	18	0	0	1.87018e+06	127905			167292	18815.9			1	1	0	0		C3	C3	C4	C4		295827	51657.3			81312.2	5561.08	0	0	2348.38	371.897	0	0
TGME49_205340	ribosomal protein RPS12	142	1	0.999	12	76		69	7	0	0	631330	66362.3			127437	24413.4			1	1	0	0		C3	C3	C4	C4		174069	43468.9			70147.8	7373.59	0	0	2025.94	493.108	0	0
TGME49_292130	ribosomal protein RPL13A	286	1	0.999	12	75		60	15	0	0	987416	113680			158632	23765.2			1	1	0	0		C3	C3	C4	C4		311455	59032.4			58083.3	6687.04	0	0	1677.5	447.195	0	0
TGME49_238070	glutaredoxin domain-containing protein	238	1	0.999	9	13		1	12	0	0	865240	74533.8							1	1	0	0		C3	C3	C4	C4		468769	40197			57682.6	4968.92	0	0	1665.93	332.296	0	0
TGME49_267060	ribosomal protein RPL14	157	1	0.999	8	46		42	4	0	0	693389	61643			213899	24888.1			1	1	0	0		C3	C3	C4	C4		289506	54154.1			53337.6	4741.77	0	0	1540.44	317.105	0	0
TGME49_320050	ribosomal protein RPL5	310	1	0.999	18	106		98	8	0	0	1.03341e+06	66570.9			176239	15766.5			1	1	0	0		C3	C3	C4	C4		238593	35911.2			51670.7	3328.54	0	0	1492.3	222.596	0	0
TGME49_204020	ribosomal protein RPL8	260	1	0.999	12	56		49	7	0	0	772417	25556.9			181528	29105.7			1	1	0	0		C3	C3	C4	C4		313544	22452			51494.5	1703.79	0	0	1487.21	113.941	0	0
TGME49_238250	ribosomal protein RPL36	101	1	0.999	8	29		23	6	0	0	344566	54149.5			124173	24831.6			1	1	0	0		C3	C3	C4	C4		131564	41515.7			49223.8	7735.65	0	0	1421.63	517.321	0	0
TGME49_245680	ribosomal protein RPL21	157	1	0.999	13	59		55	4	0	0	471593	32679.5			114041	15542			1	1	0	0		C3	C3	C4	C4		146410	28709.4			47159.3	3267.95	0	0	1362.01	218.544	0	0
TGME49_260260	ribosomal protein RPP1	179	1	0.999	7	64		43	21	0	0	421945	337145			173933	129108			1	1	0	0		C3	C3	C4	C4		177746	211181			46882.7	37460.5	0	0	1354.02	2505.17	0	0
TGME49_314810	ribosomal protein RPL7	258	1	0.999	14	87		69	18	0	0	642200	139366			110773	33821.4			1	1	0	0		C3	C3	C4	C4		154523	69795.7			45871.4	9954.68	0	0	1324.81	665.719	0	0
TGME49_270380	ribosomal protein RPS13	151	1	0.999	10	72		48	24	0	0	481820	303590			111277	76136.3			1	1	0	0		C3	C3	C4	C4		152565	138806			43801.8	27599.1	0	0	1265.04	1845.69	0	0
TGME49_210690	ribosomal protein RPS6	256	1	0.999	15	82		65	17	0	0	515899	136267			104186	38681.6			1	1	0	0		C3	C3	C4	C4		149585	71331.5			42991.6	11355.6	0	0	1241.64	759.404	0	0
TGME49_215470	ribosomal protein RPL10A	217	1	0.999	15	72		56	16	0	0	566325	89615			120487	23408.9			1	1	0	0		C3	C3	C4	C4		164883	41805.8			37755	5974.33	0	0	1090.4	399.533	0	0
TGME49_218820	alba 2	148	1	0.999	10	54		47	7	0	0	325952	101321			114488	39724.7			1	1	0	0		C3	C3	C4	C4		100431	78780.3			36216.9	11257.9	0	0	1045.98	752.868	0	0
TGME49_232230	ribosomal protein RPL30	108	1	0.999	8	28		27	1	0	0	273080	6015.51			92006.4	6015.51			1	1	0	0		C3	C3	C4	C4		115733	5284.7			34135	751.939	0	0	985.85	50.2859	0	0
TGME49_245620	ribosomal-ubiquitin protein RPS27A	154	1	0.999	5	19		16	3	0	0	188464	19057.5			54222.4	9373.23			1	1	0	0		C3	C3	C4	C4		79720.3	16742.3			26923.4	2722.5	0	0	777.574	182.067	0	0
TGME49_250810	ribosomal protein RPL35	178	1	0.9987	5	20		13	7	0	0	215047	113562			84987.3	48107.3			1	1	0	0		C3	C3	C4	C4		96089.1	91364.7			26880.8	14195.2	0	0	776.345	949.303	0	0
TGME49_227600	ribosomal protein RPL34	134	1	0.999	4	26		23	3	0	0	222248	16072.6			90720.5	13214			1	1	0	0		C3	C3	C4	C4		109581	14119.9			24694.2	1785.84	0	0	713.192	119.428	0	0
TGME49_229670	ribosomal protein RPS23	143	1	0.999	7	33		24	9	0	0	239675	103662			90989.6	43975.8			1	1	0	0		C3	C3	C4	C4		98623.9	77228.5			23967.5	10366.2	0	0	692.204	693.24	0	0
TGME49_245460	ribosomal protein RPS8	205	1	0.999	10	41		30	11	0	0	303935	88250.7			61133.2	20396.4			1	1	0	0		C3	C3	C4	C4		82179.7	50239.8			23379.6	6788.52	0	0	675.225	453.982	0	0
TGME49_226970	ribosomal protein RPS11	161	1	0.999	10	49		34	15	0	0	211739	114546			43338.5	22520.2			1	1	0	0		C3	C3	C4	C4		82802.7	69984.2			21173.9	11454.6	0	0	611.524	766.029	0	0
TGME49_309820	ribosomal protein RPL11	175	1	0.999	6	39		24	15	0	0	183371	83658.8			61259.7	24523			1	1	0	0		C3	C3	C4	C4		80599.1	58326			20374.6	9295.43	0	0	588.437	621.631	0	0
TGME49_300000	ribosomal protein RPL18	187	1	0.999	6	35		27	8	0	0	241348	56186.1			105948	30950.1			1	1	0	0		C3	C3	C4	C4		99931.2	49360.2			20112.4	4682.17	0	0	580.864	313.12	0	0
TGME49_290040	macrophage migration inhibitory factor	116	1	0.999	7	24		19	5	0	0	137414	24788.2			28276.2	10331.6			1	1	0	0		C3	C3	C4	C4		41457.9	21776.7			17176.8	3098.52	0	0	496.081	207.213	0	0
TGME49_203630	ribosomal protein RPL44	105	1	0.999	6	14		11	3	0	0	68304.5	11288.6			24777.7	7244.11			1	1	0	0		C3	C3	C4	C4		24984	9917.14			17076.1	2822.14	0	0	493.175	188.731	0	0
TGME49_239760	ribosomal protein RPL22	133	1	0.999	6	30		20	10	0	0	131817	88777.8			38853	24415.1			1	1	0	0		C3	C3	C4	C4		55724.2	65831			16477.1	11097.2	0	0	475.873	742.127	0	0
TGME49_310640	phosphorylase family protein	303	1	0.999	25	119		52	67	0	0	292840	864617			36946.6	81731.2			1	1	0	0		C3	C3	C4	C4		55377.1	192703			16268.9	48034.3	0	0	469.861	3212.29	0	0
TGME49_318230	phosphoglycerate kinase PGKI	417	1	0.999	19	62		61	1	0	0	488895	6070.33			29751.5	9812.75			1	1	0	0		C3	C3	C4	C4		70319	5332.86			15770.8	195.817	0	0	455.476	13.0953	0	0
TGME49_215460	ribosomal protein RPS24	267	1	0.999	7	43		32	11	0	0	260386	109647			81237.7	37012.7			1	1	0	0		C3	C3	C4	C4		115307	79076.4			15316.8	6449.8	0	0	442.365	431.33	0	0
TGME49_229010	rhoptry neck protein RON4	984	1	0.999	33	140		101	39	0	0	678036	294983			66485.3	35679.4			1	1	0	0		C3	C3	C4	C4		103002	67152.1			15067.5	6555.18	0	0	435.163	438.377	0	0
TGME49_221380	alba 1	247	1	0.999	7	34		30	4	0	0	180869	20131.8			44407.5	12195.9			1	1	0	0		C3	C3	C4	C4		61721.1	17686.1			12057.9	1342.12	0	0	348.244	89.7543	0	0
TGME49_299050	ribosomal protein RPL17	195	1	0.999	6	34		30	4	0	0	130436	39166.1			34918.5	14098			1	1	0	0		C3	C3	C4	C4		64233.5	34407.9			11857.9	3560.55	0	0	342.466	238.112	0	0
TGME49_309210	peroxiredoxin 6	402	1	0.999	12	51		41	10	0	0	272690	65064			39807	16267			1	1	0	0		C3	C3	C4	C4		57488.8	34548.2			11856.1	2828.87	0	0	342.415	189.181	0	0
TGME49_267400	ribosomal protein RPL32	134	1	0.999	7	15		8	7	0	0	90442	75511.4			33291.4	28523.9			1	1	0	0		C3	C3	C4	C4		39889	54680.7			11305.3	9438.93	0	0	326.507	631.228	0	0
TGME49_229250	ribosomal protein RPL28	129	1	0.999	4	22		17	5	0	0	96571.3	34745			28422.4	14873.1			1	1	0	0		C3	C3	C4	C4		43135.7	30523.9			10730.1	3860.55	0	0	309.897	258.174	0	0
TGME49_218410	ribosomal protein RPP0	314	1	0.999	13	50		33	17	0	0	190762	187499			36726.1	45568.9			1	1	0	0		C3	C3	C4	C4		55271.5	79042.5			10597.9	10416.6	0	0	306.077	696.612	0	0
TGME49_289830	eukaryotic initiation factor-3 delta subunit	335	1	0.999	13	56		38	18	0	0	203102	122988			31542.1	20039.4			1	1	0	0		C3	C3	C4	C4		49304.8	44312.5			10155.1	6149.39	0	0	293.288	411.24	0	0
TGME49_305520	ribosomal protein RPS2	269	1	0.999	6	24		17	7	0	0	164289	61599.1			46837.2	28364.3			1	1	0	0		C3	C3	C4	C4		69003.6	39273.8			9127.18	3422.17	0	0	263.602	228.857	0	0
TGME49_211680	protein disulfide isomerase	471	1	0.999	19	74		42	32	0	0	246326	302313			32710.1	31904.4			1	1	0	0		C3	C3	C4	C4		45051.3	74707.8			8797.35	10796.9	0	0	254.076	722.041	0	0
TGME49_227360	ribosomal protein RPL3	389	1	0.999	13	48		42	6	0	0	226108	32845.4			36909.9	12971.5			1	1	0	0		C3	C3	C4	C4		57328.8	24023.8			8696.47	1263.29	0	0	251.162	84.4822	0	0
TGME49_310490	ribosomal protein RPL27A	147	1	0.999	4	11		9	2	0	0	72612.9	23905			32213	14634.2			1	1	0	0		C3	C3	C4	C4		35419.2	21000.8			8068.1	2656.11	0	0	233.015	177.627	0	0
TGME49_263050	ribosomal protein RPL13	355	1	0.999	7	45		30	15	0	0	156950	81397.4			40080.6	21283.1			1	1	0	0		C3	C3	C4	C4		66482.4	52254.4			7847.48	4069.87	0	0	226.643	272.173	0	0
TGME49_262040	SAC3/GANP family protein	269	1	0.999	9	28		13	15	0	0	98295.2	146238			27099.3	41961.8			1	1	0	0		C3	C3	C4	C4		39051.7	66698.3			7561.17	11249.1	0	0	218.374	752.284	0	0
TGME49_232710	ribosomal protein RPS3A	259	1	0.999	17	49		24	25	0	0	129990	193674			32953.6	34296.5			1	1	0	0		C3	C3	C4	C4		38346.1	72635.5			7221.67	10759.7	0	0	208.569	719.554	0	0
TGME49_229930	p25-alpha family protein	163	1	0.999	6	24		14	10	0	0	68214.3	96873.9			18627.6	22252.3			1	1	0	0		C3	C3	C4	C4		26024.2	55089.9			6821.43	9687.39	0	0	197.009	647.844	0	0
TGME49_284560	ribosomal protein RPL9	190	1	0.999	6	21		16	5	0	0	77753	17250.3			18730.9	6785.74			1	1	0	0		C3	C3	C4	C4		26714.8	15154.6			6479.42	1437.53	0	0	187.132	96.1344	0	0
TGME49_244320	ribosomal protein RPL24	291	1	0.999	5	22		18	4	0	0	107304	38216.8			29921.7	18526.5			1	1	0	0		C3	C3	C4	C4		46883	33573.9			6311.98	2248.04	0	0	182.296	150.338	0	0
TGME49_311470	rhoptry neck protein RON5	1702	1	0.999	43	161		92	69	0	0	566812	506691			53030.4	34582.4			1	1	0	0		C3	C3	C4	C4		96982.9	73173.1			5966.45	5333.59	0	0	172.317	356.684	0	0
TGME49_216880	guanine nucleotide-binding protein	321	1	0.999	14	44		17	27	0	0	108028	198104			25004.9	28858.5			1	1	0	0		C3	C3	C4	C4		27656.8	61369.7			5685.69	10426.5	0	0	164.208	697.275	0	0
TGME49_289530	ribosomal protein RPL19	187	1	0.999	4	14		10	4	0	0	54683	25928			21745.7	13780.5			1	1	0	0		C3	C3	C4	C4		26784	22778.1			5468.3	2592.8	0	0	157.93	173.393	0	0
TGME49_272660	hypothetical protein	258	1	0.999	6	14		13	1	0	0	74255.9	6949.47			18587.6	9458.76			1	1	0	0		C3	C3	C4	C4		29906.5	6105.2			5303.99	496.391	0	0	153.184	33.1961	0	0
TGME49_217890	alkyl hydroperoxide reductase/ Thiol specific antioxidant/ Mal allergen	196	1	0.999	6	36		24	12	0	0	75109.6	81146.9			16897.8	14379.8			1	1	0	0		C3	C3	C4	C4		29431.4	51635.8			5007.31	5409.79	0	0	144.616	361.78	0	0
TGME49_294670	translation initiation factor 3 subunit	277	1	0.999	3	11		9	2	0	0	59157	23509.6			31504.3	14170.4			1	1	0	0		C3	C3	C4	C4		32050.1	20653.5			4929.75	1959.14	0	0	142.376	131.017	0	0
TGME49_288720	ribosomal protein RPL10	221	1	0.999	3	9		6	3	0	0	66396.6	28515.8			32973.5	15636			1	1	0	0		C3	C3	C4	C4		35972.3	25051.5			4426.44	1901.06	0	0	127.84	127.133	0	0
TGME49_309120	ribosomal protein RPL4	448	1	0.999	4	10		8	2	0	0	122950	6822.63			33316.2	16389.2			1	1	0	0		C3	C3	C4	C4		63670	5993.76			4391.08	243.665	0	0	126.819	16.2951	0	0
TGME49_267350	LSM domain-containing protein	121	1	0.999	3	8		4	4	0	0	25411.5	13529			30509	5147.77			1	1	0	0		C3	C3	C4	C4		13767.4	11885.4			4235.24	2254.84	0	0	122.318	150.792	0	0
TGME49_207440	ribosomal protein RPS4	312	1	0.999	12	36		24	12	0	0	110102	86824.8			22085.6	15107.8			1	1	0	0		C3	C3	C4	C4		32503.9	38081.1			4234.7	3339.42	0	0	122.302	223.323	0	0
TGME49_233350	nuclear transport factor 2	125	1	0.999	5	12		4	8	0	0	19462.1	92935.5			14761.9	23735			1	1	0	0		C3	C3	C4	C4		10544.2	60464.7			3892.43	18587.1	0	0	112.417	1243.01	0	0
TGME49_223110	glycolipid transfer protein GLTP	230	1	0.999	7	8		1	7	0	0	38775.3	41338.2							1	1	0	0		C3	C3	C4	C4		21007.6	23234.7			3877.53	4133.82	0	0	111.987	276.449	0	0
TGME49_233140	deoxyuridine 5'-triphosphate nucleotidohydrolase	170	1	0.999	5	13		7	6	0	0	30918	30225			14969.8	12550.1			1	1	0	0		C3	C3	C4	C4		16750.7	25595.1			3864.75	3778.12	0	0	111.618	252.662	0	0
TGME49_270830	small nuclear ribonucleoprotein	155	1	0.999	2	7		6	1	0	0	36293.4	5369.14			12968.9	6512.27			1	1	0	0		C3	C3	C4	C4		19663	4716.85			3629.34	536.914	0	0	104.819	35.9061	0	0
TGME49_228190	eukaryotic initiation factor-3, subunit 5	346	1	0.999	10	30		15	15	0	0	77853.1	86943.4			21263	15900.1			1	1	0	0		C3	C3	C4	C4		28542	39383.1			3538.78	3951.97	0	0	102.203	264.288	0	0
TGME49_214930	hypothetical protein	138	1	0.999	9	28		11	17	0	0	35042.2	127914			15076.3	21687.3			1	1	0	0		C3	C3	C4	C4		18985.1	51778.3			3504.22	12791.4	0	0	101.205	855.427	0	0
TGME49_228470	ribosomal protein RPL15	205	1	0.999	3	15		12	3	0	0	44603.1	20251.4			18383.1	10757.8			1	1	0	0		C3	C3	C4	C4		24165	17791.1			3431.01	1557.8	0	0	99.0908	104.178	0	0
TGME49_211060	hypothetical protein	106	0.9984	0.999	2	10		4	6	0	0	13686.7	35838			13686.7	20828.3			1	1	0	0		C3	C3	C4	C4		7415.18	31484.1			3421.68	8959.49	0	0	98.8214	599.166	0	0
TGME49_275750	small nuclear ribonucleoprotein E	91	0.9996	0.999	2	8		5	3	0	0	17103.7	18860.4			12664.2	12073.3			1	1	0	0		C3	C3	C4	C4		9266.43	16569.1			3420.74	3772.09	0	0	98.7942	252.258	0	0
TGME49_263040	ribosomal protein RPS16	211	1	0.999	5	18		11	7	0	0	51691.4	58110.9			19522.1	17103			1	1	0	0		C3	C3	C4	C4		23586.6	37317.9			3230.72	3631.93	0	0	93.3061	242.885	0	0
TGME49_312090	ribosomal protein RPL23	139	1	0.999	6	12		7	5	0	0	32358.3	26472.1			16801.7	16479.4			1	1	0	0		C3	C3	C4	C4		17531.1	21262.7			2941.67	2406.56	0	0	84.9581	160.939	0	0
TGME49_248480	ribosomal protein RPS9	188	1	0.999	12	24		3	21	0	0	31871.8	238167			26236.8	49052			1	1	0	0		C3	C3	C4	C4		17267.5	107631			2897.44	21651.6	0	0	83.6808	1447.95	0	0
TGME49_290670	leucyl aminopeptidase LAP	781	1	0.999	34	78		14	64	0	0	136787	720483			36079.3	86523.8			1	1	0	0		C3	C3	C4	C4		53536.3	127144			2630.51	13855.4	0	0	75.9718	926.582	0	0
TGME49_285510	hypothetical protein	166	1	0.999	5	13		6	7	0	0	28452.4	32536.5			10195.3	11797.6			1	1	0	0		C3	C3	C4	C4		15414.9	25974.9			2586.58	2957.86	0	0	74.7029	197.807	0	0
TGME49_249270	protein disulfide isomerase-related protein (provisional)	547	1	0.999	8	17		15	2	0	0	80131.2	13018.5			21384.1	8245.85			1	1	0	0		C3	C3	C4	C4		28038.1	11436.9			2504.1	406.827	0	0	72.3209	27.2066	0	0
TGME49_223040	hypothetical protein	239	1	0.999	8	20		10	10	0	0	52496.8	62543.2			22269.2	20101.2			1	1	0	0		C3	C3	C4	C4		24639.7	32579.2			2499.85	2978.25	0	0	72.198	199.17	0	0
TGME49_239820	D-3-phosphoglycerate dehydrogenase	604	1	0.999	29	83		19	64	0	0	75856.7	808956			19351.2	57363.6			1	1	0	0		C3	C3	C4	C4		27543.5	152953			2446.99	26095.3	0	0	70.6714	1745.12	0	0
TGME49_230410	peroxiredoxin PRX3	283	1	0.999	10	30		8	22	0	0	40660.7	185872			19849.3	43992.4			1	1	0	0		C3	C3	C4	C4		22029.1	85269.6			2391.81	10933.7	0	0	69.0776	731.187	0	0
TGME49_263070	CMGC kinase CK2 family	539	1	0.999	8	25		15	10	0	0	73862.5	61551.4			14468.7	11943.5			1	1	0	0		C3	C3	C4	C4		22286	26171.6			2382.66	1985.53	0	0	68.8135	132.782	0	0
TGME49_243730	rhoptry protein ROP9	353	1	0.999	5	10		9	1	0	0	49921.5	9206.09			18392.5	9206.09			1	1	0	0		C3	C3	C4	C4		20439.8	8087.66			2377.21	438.385	0	0	68.6562	29.317	0	0
TGME49_259240	ribosomal protein RPS21	82	1	0.999	6	23		6	17	0	0	14975.2	366604			8207.87	96458.8			1	1	0	0		C3	C3	C4	C4		8113.24	274856			2139.31	52372	0	0	61.7854	3502.38	0	0
TGME49_316400	alpha tubulin TUBA1	453	1	0.999	26	66		6	60	0	0	46197.5	808351			16407.6	74779.1			1	1	0	0		C3	C3	C4	C4		21232.8	191923			2099.89	36743.2	0	0	60.6468	2457.2	0	0
TGME49_300280	LSM domain-containing protein	169	0.9995	0.999	2	8		6	2	0	0	23248.1	12683.6			14120.1	8417.16			1	1	0	0		C3	C3	C4	C4		12595.3	11142.7			1937.34	1056.97	0	0	55.9522	70.6846	0	0
TGME49_232520	brix domain-containing protein	401	1	0.999	5	15		12	3	0	0	40414.8	7922.05			11819	5843.03			1	1	0	0		C3	C3	C4	C4		16742	6959.61			1924.51	377.24	0	0	55.5818	25.2279	0	0
TGME49_263300	eukaryotic porin protein	290	1	0.999	4	9		7	2	0	0	40331.8	14086.4			21003.8	7725.92			1	1	0	0		C3	C3	C4	C4		21850.9	12375.1			1920.56	670.783	0	0	55.4676	44.8586	0	0
TGME49_232410	PDI family protein	220	1	0.999	8	15		3	12	0	0	25280.1	100349			20515.1	18220.3			1	1	0	0		C3	C3	C4	C4		13696.2	51286.3			1805.72	7167.8	0	0	52.1509	479.346	0	0
TGME49_232280	hypothetical protein	275	1	0.999	5	6		1	5	0	0	33291.3	33473.7							1	1	0	0		C3	C3	C4	C4		18036.5	26308.3			1664.57	1673.68	0	0	48.0743	111.927	0	0
TGME49_214350	GTP-binding protein	396	1	0.999	6	12		9	3	0	0	43027.9	15455.7			15652.3	6535.99			1	1	0	0		C3	C3	C4	C4		17039.8	13578			1654.92	594.449	0	0	47.7957	39.7538	0	0
TGME49_251810	translation initiation factor eIF-5A	161	1	0.999	3	6		3	3	0	0	16369.5	8228.47			10722.5	4087.96			1	1	0	0		C3	C3	C4	C4		8868.66	7228.81			1636.95	822.847	0	0	47.2767	55.0279	0	0
TGME49_246730	hypothetical protein	349	1	0.999	4	15		8	7	0	0	30478.6	31257.1			11507.3	11216.9			1	1	0	0		C3	C3	C4	C4		13937	23497.7			1604.14	1645.11	0	0	46.329	110.017	0	0
TGME49_221620	beta-tubulin	449	1	0.999	21	52		5	47	0	0	33168.3	598309			11199.1	63590.3			1	1	0	0		C3	C3	C4	C4		12557.6	159250			1579.44	28490.9	0	0	45.6158	1905.33	0	0
TGME49_216650	S15 sporozoite-expressed protein	436	1	0.999	11	22		6	16	0	0	37818.1	105300			17198.2	19779			1	1	0	0		C3	C3	C4	C4		20489.1	44266.5			1575.75	4387.5	0	0	45.5093	293.414	0	0
TGME49_284540	ATP synthase F1 delta subunit protein	252	1	0.999	5	13		8	5	0	0	29553.7	44181			13122.8	10863.6			1	1	0	0		C3	C3	C4	C4		16011.6	28261.9			1555.46	2325.31	0	0	44.9231	155.505	0	0
TGME49_289650	PEP-carboxykinase I	677	1	0.999	33	79		9	70	0	0	48694.2	880004			18632.4	91960.8			1	1	0	0		C3	C3	C4	C4		23002.7	215345			1475.58	26666.8	0	0	42.6162	1783.34	0	0
TGME49_236580	Prp31-15.5k-U4 Snrna Complex family protein	182	0.9999	0.999	3	5		3	2	0	0	15816.7	10909.5			10858.9	6678.56			1	1	0	0		C3	C3	C4	C4		8569.15	9584.09			1437.88	991.768	0	0	41.5274	66.3245	0	0
TGME49_300100	rhoptry neck protein RON2	1479	1	0.999	27	49		16	33	0	0	101808	211372			18177.9	19210.1			1	1	0	0		C3	C3	C4	C4		23377.1	45450.3			1433.92	2977.07	0	0	41.4129	199.091	0	0
TGME49_214790	glycoprotein	283	1	0.999	3	8		6	2	0	0	19766	5443.49			4214.36	11990.4			1	1	0	0		C3	C3	C4	C4		10708.8	4782.17			1411.86	388.821	0	0	40.7758	26.0024	0	0
TGME49_258060	myosin heavy chain	208	1	0.999	8	16		6	10	0	0	20727.4	63097.1			14069.1	16092.3			1	1	0	0		C3	C3	C4	C4		11229.7	32134.1			1381.83	4206.47	0	0	39.9084	281.308	0	0
TGME49_253430	asparagine synthetase	588	1	0.999	26	65		6	59	0	0	41223.9	641136			20433.8	41149.3			1	1	0	0		C3	C3	C4	C4		22334.3	136870			1212.47	18857	0	0	35.0173	1261.06	0	0
TGME49_310030	cyclase-associated protein	203	0.9996	0.999	2	8		7	1	0	0	17273.7	4867.51			7308.33	8817.96			1	1	0	0		C3	C3	C4	C4		9358.53	4276.16			1151.58	324.5	0	0	33.2587	21.701	0	0
TGME49_280560	selenide water dikinase	1298	1	0.999	9	12		2	10	0	0	73356.8	49305.8							1	1	0	0		C3	C3	C4	C4		39743.2	21779.5			1094.88	735.908	0	0	31.6211	49.2138	0	0
TGME49_215980	hypothetical protein	210	1	0.999	5	14		7	7	0	0	13422	78741.1			13422	23275.5			1	1	0	0		C3	C3	C4	C4		7271.77	51713.8			1032.46	6057.01	0	0	29.8185	405.062	0	0
TGME49_217820	PCI domain-containing protein	463	1	0.999	11	25		8	17	0	0	26643.1	82104			16056.7	11685.4			1	1	0	0		C3	C3	C4	C4		14434.7	31161.5			1024.73	3157.85	0	0	29.5953	211.181	0	0
TGME49_237180	hypothetical protein	255	1	0.999	3	3		2	1	0	0	17154.9	2749.69							1	1	0	0		C3	C3	C4	C4		9294.18	2415.64			1009.11	161.747	0	0	29.1441	10.8168	0	0
TGME49_258580	rhoptry protein ROP17	608	1	0.999	25	61		5	56	0	0	36333.7	656845			18514.3	52554.1			1	1	0	0		C3	C3	C4	C4		19684.9	122958			981.993	17752.6	0	0	28.3609	1187.2	0	0
TGME49_249390	glutamate/leucine/phenylalanine/valine dehydrogenase family protein	1206	1	0.999	38	58		1	57	0	0	66478.3	426983							1	1	0	0		C3	C3	C4	C4		36016.6	69096.5			949.691	6099.76	0	0	27.428	407.921	0	0
TGME49_313640	hypothetical protein	201	0.9995	0.999	2	6		4	2	0	0	12162.5	18278.4			13136.3	9112.18			1	1	0	0		C3	C3	C4	C4		6589.4	16057.8			868.752	1305.6	0	0	25.0904	87.3118	0	0
TGME49_226960	phosphofructokinase PFKII	1225	1	0.999	41	89		8	81	0	0	44417.5	685561			16619.5	53659.4			1	1	0	0		C3	C3	C4	C4		19128	105583			854.183	13183.9	0	0	24.6696	881.671	0	0
TGME49_231910	ATP synthase F1 gamma subunit	314	1	0.999	6	12		3	9	0	0	15318.6	78198.8			8842.28	21137.2			1	1	0	0		C3	C3	C4	C4		8299.28	42399			851.031	4344.38	0	0	24.5786	290.53	0	0
TGME49_312600	heat shock protein HSP21	195	1	0.999	6	9		1	8	0	0	8631.16	74722.8			8631.16	38131.1			1	1	0	0		C3	C3	C4	C4		4676.18	58181.5			784.651	6792.99	0	0	22.6615	454.281	0	0
TGME49_222860	eukaryotic translation initiation factor	756	1	0.999	10	16		6	10	0	0	29321.3	66019.7			18719.4	14141.9			1	1	0	0		C3	C3	C4	C4		15885.7	28486.2			771.614	1737.36	0	0	22.285	116.186	0	0
TGME49_242330	ribosomal protein RPS5	192	1	0.999	8	11		1	10	0	0	9135.51	83646.6			9135.51	28514.5			1	1	0	0		C3	C3	C4	C4		4949.43	47314.9			761.293	6970.55	0	0	21.9869	466.155	0	0
TGME49_268810	ck2 beta subunit	315	0.9996	0.999	2	5		4	1	0	0	8430.35	3448.25							1	1	0	0		C3	C3	C4	C4		4567.39	3029.33			702.529	287.354	0	0	20.2897	19.2168	0	0
TGME49_249180	bifunctional dihydrofolate reductase-thymidylate synthase	610	1	0.999	15	22		5	17	0	0	23131.8	93483.3							1	1	0	0		C3	C3	C4	C4		12532.3	32072.4			660.909	2670.95	0	0	19.0877	178.62	0	0
TGME49_225060	nucleoredoxin family protein	416	1	0.999	6	9		2	7	0	0	16181.7	46967.8			9372.85	13933.2			1	1	0	0		C3	C3	C4	C4		8766.89	24872.5			647.267	1878.71	0	0	18.6937	125.639	0	0
TGME49_246540	cytochrome c1 heme protein	398	1	0.999	4	10		4	6	0	0	14010.3	32364.8			14010.3	11319.3			1	1	0	0		C3	C3	C4	C4		7590.5	23740.1			636.833	1471.13	0	0	18.3923	98.3815	0	0
TGME49_223140	tRNA binding domain-containing protein	472	1	0.999	12	22		3	19	0	0	17106.5	134993			11695.4	22899.5			1	1	0	0		C3	C3	C4	C4		9267.93	48944.9			633.573	4999.74	0	0	18.2982	334.358	0	0
TGME49_223920	rhoptry neck protein RON3	1958	1	0.999	51	97		14	83	0	0	75720.1	496350			23221.8	28137.4			1	1	0	0		C3	C3	C4	C4		27538.1	66999.5			620.656	4068.44	0	0	17.9252	272.077	0	0
TGME49_290890	carbonyl reductase 1	401	1	0.999	4	5		3	2	0	0	18840.3	5482.7							1	1	0	0		C3	C3	C4	C4		10207.3	4816.61			607.752	176.861	0	0	17.5525	11.8276	0	0
TGME49_243910	Cof family hydrolase subfamily protein	374	1	0.999	9	22		4	18	0	0	12819.7	135095			10308	21664.4			1	1	0	0		C3	C3	C4	C4		6945.44	69470.1			582.713	6140.68	0	0	16.8293	410.657	0	0
TGME49_279420	hypothetical protein	1329	0.9999	0.999	3	3		1	2	0	0	43135.7	12437.1							1	1	0	0		C3	C3	C4	C4		23370	10926.1			575.143	165.828	0	0	16.6107	11.0897	0	0
TGME49_265450	hexokinase	468	1	0.999	25	57		3	54	0	0	16053.3	697545			9887.93	95997.4			1	1	0	0		C3	C3	C4	C4		8697.33	232775			573.331	24912.3	0	0	16.5583	1666.01	0	0
TGME49_247510	fructose-bisphospatase II	381	1	0.999	5	8		1	7	0	0	12535.3	39287.7			13309.3	10229.2			1	1	0	0		C3	C3	C4	C4		6791.36	24149.7			569.786	1785.81	0	0	16.456	119.426	0	0
TGME49_273460	eukaryotic translation initiation factor 3 subunit 6 interacting protein	639	1	0.999	13	26		5	21	0	0	22905.9	150562			13644.9	20686.7			1	1	0	0		C3	C3	C4	C4		12409.9	47358.1			545.379	3584.82	0	0	15.7511	239.735	0	0
TGME49_218260	histone H3.3	136	0.9994	0.999	5	4		2	2	0	0	3167.32	3898.12			3167.32	3898.12			1	1	0	0		C3	C3	C4	C4		1715.99	3424.54			527.886	649.686	0	0	15.2459	43.4477	0	0
TGME49_283850	peptidyl-prolyl cis-trans isomerase	503	1	0.999	12	16		1	15	0	0	16613	132993							1	1	0	0		C3	C3	C4	C4		9000.56	49862.3			519.155	4156.03	0	0	14.9937	277.934	0	0
TGME49_262480	dynein light chain roadblock-type 2	125	0.9995	0.999	2	3		1	2	0	0	3845.59	6454.43							1	1	0	0		C3	C3	C4	C4		2083.46	5670.3			480.698	806.804	0	0	13.883	53.955	0	0
TGME49_312270	rhoptry protein ROP13	400	1	0.999	14	26		1	25	0	0	9893.96	244707			11227.4	30065.6			1	1	0	0		C3	C3	C4	C4		5360.34	83520.7			471.141	11652.7	0	0	13.607	779.275	0	0
TGME49_250770	eukaryotic initiation factor-4A	412	1	0.999	6	13		3	10	0	0	10873.7	63354.9			12950.4	15409.3			1	1	0	0		C3	C3	C4	C4		5891.16	38705.3			453.072	2639.79	0	0	13.0852	176.536	0	0
TGME49_309730	thioredoxin reductase	662	1	0.999	6	7		1	6	0	0	12565	43582.6							1	1	0	0		C3	C3	C4	C4		6807.47	25401.1			448.751	1556.52	0	0	12.9604	104.092	0	0
TGME49_264040	hypothetical protein	220	1	0.999	7	10		1	9	0	0	7851.63	56254.9			7851.63	14476.6			1	1	0	0		C3	C3	C4	C4		4253.85	29894.4			436.202	3125.27	0	0	12.5979	209.002	0	0
TGME49_257090	NAC domain-containing protein	359	0.9995	0.999	2	4		2	2	0	0	10080.2	14133.2			10080.2	10806.9			1	1	0	0		C3	C3	C4	C4		5461.25	12416.2			403.209	565.327	0	0	11.6451	37.8062	0	0
TGME49_253370	hypothetical protein	1981	1	0.999	7	12		9	3	0	0	43083.5	15054.5			6434.26	17746.5			1	1	0	0		C3	C3	C4	C4		15235.3	13225.5			402.65	140.696	0	0	11.6289	9.40904	0	0
TGME49_318430	malate dehydrogenase MDH	511	1	0.999	14	31		2	29	0	0	11854.4	192763			6414.87	23407.1			1	1	0	0		C3	C3	C4	C4		6422.48	57386.2			370.451	6023.83	0	0	10.699	402.843	0	0
TGME49_222952	phosphohistidine phosphatase	386	1	0.999	5	5		1	4	0	0	6953	31552.7							1	1	0	0		C3	C3	C4	C4		3766.99	24807.9			365.947	1660.67	0	0	10.5689	111.057	0	0
TGME49_217460	glutaminyl-tRNA synthetase (GlnRS)	860	1	0.999	14	23		4	19	0	0	18253.4	148901			11814.3	21723			1	1	0	0		C3	C3	C4	C4		9889.32	52367			357.91	2919.62	0	0	10.3368	195.249	0	0
TGME49_289600	heat shock protein HSP29	272	1	0.999	10	14		1	13	0	0	5725.53	123309			6264.59	16723			1	1	0	0		C3	C3	C4	C4		3101.97	42958.6			357.846	7706.81	0	0	10.3349	515.393	0	0
TGME49_288360	tryptophanyl-tRNA synthetase (TrpRS2)	689	1	0.999	4	9		5	4	0	0	14958.8	13502.3			8459.75	5044.16			1	1	0	0		C3	C3	C4	C4		8104.37	11861.9			347.879	314.006	0	0	10.0471	20.9992	0	0
TGME49_297060	phosphoglycerate mutase PGMII	339	0.9979	0.999	3	5		1	4	0	0	5538.08	14172.4							1	1	0	0		C3	C3	C4	C4		3000.42	12450.6			276.904	708.621	0	0	7.99725	47.389	0	0
TGME49_273520	PCI domain-containing protein	601	1	0.999	10	15		1	14	0	0	9055.34	98498.8			12553	12510.7			1	1	0	0		C3	C3	C4	C4		4906	40846.3			258.724	2814.25	0	0	7.4722	188.203	0	0
TGME49_218940	hypothetical protein	325	1	0.999	4	7		2	5	0	0	4122.7	35750.7			5071.57	9634.22			1	1	0	0		C3	C3	C4	C4		2233.59	26631.9			242.512	2102.98	0	0	7.00397	140.637	0	0
TGME49_280600	histidyl-tRNA synthetase (HisRS)	1252	1	0.999	7	9		2	7	0	0	11788.6	31324.6			15675.8	7007.94			1	1	0	0		C3	C3	C4	C4		6386.83	20043.4			187.121	497.215	0	0	5.40423	33.2513	0	0
TGME49_290160	sortilin	1033	1	0.999	14	23		2	21	0	0	9705.05	124169			11121.9	13357.1			1	1	0	0		C3	C3	C4	C4		5257.99	37622.3			173.304	2217.3	0	0	5.0052	148.282	0	0
TGME49_215590	flavoprotein subunit of succinate dehydrogenase	669	1	0.999	17	29		2	27	0	0	7397.69	179025			9280.55	21030.8			1	1	0	0		C3	C3	C4	C4		4007.91	56364.6			168.129	4068.76	0	0	4.85574	272.098	0	0
TGME49_320210	WD domain G-beta repeat domain containing protein	515	1	0.999	16	25		1	24	0	0	4072.19	170068			5336.57	13259.2			1	1	0	0		C3	C3	C4	C4		2206.23	42292.8			145.435	6073.87	0	0	4.20031	406.19	0	0
TGME49_225050	adenosylhomocysteinase	588	1	0.999	11	16		1	15	0	0	4385.1	108740			6087.52	14432.6			1	1	0	0		C3	C3	C4	C4		2375.75	44600.9			141.455	3507.75	0	0	4.08535	234.58	0	0
TGME49_217680	hypothetical protein	2234	1	0.999	10	15		3	12	0	0	17480.2	63289.9			12564.7	11777.6			1	1	0	0		C3	C3	C4	C4		9470.4	29200.5			138.732	502.3	0	0	4.0067	33.5913	0	0
TGME49_224850	polyadenylate binding protein	768	1	0.999	3	6		2	4	0	0	4798.25	22010.4			4949.06	8061.06			1	1	0	0		C3	C3	C4	C4		2599.59	19336.4			137.093	628.87	0	0	3.95938	42.0557	0	0
TGME49_212300	hypothetical protein	683	1	0.999	10	14		1	13	0	0	5559.97	80001.4			5657.47	14671.4			1	1	0	0		C3	C3	C4	C4		3012.28	37460			135.609	1951.25	0	0	3.91652	130.49	0	0
TGME49_230450	bifunctional GMP synthase/glutamine amidotransferase protein	569	1	0.999	13	27		1	26	0	0	4371.2	112856			6111.62	11647.3			1	1	0	0		C3	C3	C4	C4		2368.23	40675.5			132.461	3419.88	0	0	3.82559	228.704	0	0
TGME49_307810	hypothetical protein	423	0.9996	0.999	2	2		1	1	0	0	3032.05	5880.91							1	1	0	0		C3	C3	C4	C4		1642.7	5166.45			131.828	255.692	0	0	3.80732	17.0994	0	0
TGME49_310010	rhoptry neck protein RON1	1158	1	0.999	5	7		1	6	0	0	6850.44	42406.1			7088.77	13710.1			1	1	0	0		C3	C3	C4	C4		3711.42	30805.8			100.742	623.62	0	0	2.90952	41.7045	0	0
TGME49_244560	heat shock protein 90	847	1	0.999	7	11		1	10	0	0	5336.96	44166.9			5336.96	12476.4			1	1	0	0		C3	C3	C4	C4		2891.46	24948.1			93.6309	774.859	0	0	2.70415	51.8186	0	0
TGME49_230960	splicing factor 3b, subunit 3	1233	1	0.999	7	8		1	7	0	0	6269.31	32666.9							1	1	0	0		C3	C3	C4	C4		3396.58	19937			90.8595	473.434	0	0	2.62411	31.6609	0	0
TGME49_208830	hypothetical protein	505	0.9984	0.999	2	5		1	4	0	0	2657.6	13059.4			2826.52	6517.33			1	1	0	0		C3	C3	C4	C4		1439.83	11472.8			85.729	421.27	0	0	2.47594	28.1724	0	0
TGME49_201680	eukaryotic initiation factor-3 subunit 10	1033	1	0.999	4	5		1	4	0	0	5145.24	16293.1							1	1	0	0		C3	C3	C4	C4		2787.59	14313.7			77.9583	246.865	0	0	2.25151	16.5091	0	0
TGME49_251780	heat shock protein	728	1	0.999	3	3		1	2	0	0	2973.11	10867.2							1	1	0	0		C3	C3	C4	C4		1610.77	9546.97			58.2963	213.082	0	0	1.68365	14.2499	0	0
TGME49_223390	activating signal cointegrator 1 complex subunit 3 family 1 ASCC3L1	2207	1	0.999	6	7		1	6	0	0	4862.69	23500.5							1	1	0	0		C3	C3	C4	C4		2634.5	13459.6			39.5341	191.061	0	0	1.14178	12.7772	0	0
TGME49_258870	hypothetical protein	916	1	0.999	15	24		1	23	0	0	861.551	139467			1068.43	14613.5			1	1	0	0		C3	C3	C4	C4		466.771	42641.2			15.6646	2535.77	0	0	0.452408	169.58	0	0
TGME49_278660	P-type ATPase4	1338	1	0.999	6	6		1	5	0	0	482.725	37585.4							1	1	0	0		C3	C3	C4	C4		261.53	21974.1			6.99601	544.716	0	0	0.202051	36.4278	0	0
