# Supplementary material for: Transient Adaptation of Toxoplasma gondii to Exposure by Thiosemicarbazone Drugs That Target Ribosomal Proteins Is Associated with the Upregulated Expression of Tachyzoite Transmembrane Proteins and Transporters
Source: Int J Mol Sci. 2024 Aug 21;25(16):9067. doi: 10.3390/ijms25169067 (PMC11354806; doi:10.3390/ijms25169067)
Supplement: Supplementary file 1 [file ijms-25-09067-s001.zip › Suppl.TableS2.xlsx]

## Sheet: Tabelle1
PG.ProteinGroups	PG.ProteinAccessions	PG.ProteinDescriptions	PG.Pvalue	PG.Qvalue	PG.MolecularWeight	Seen in # reps in C3_P1F3	Seen in # reps in C3_P1E5	Seen in # reps in C3_P2F5	Seen in # reps in C4_P3E2	Seen in # reps in C4_P2F3	Seen in # reps in C4_P1G10	Seen in # reps in TgMe49_WT	OnOff TgMe49_WT vs C3_P1F3 onIn	StrictOnOff TgMe49_WT vs C3_P1F3 onIn	OnOff TgMe49_WT vs C3_P1E5 onIn	StrictOnOff TgMe49_WT vs C3_P1E5 onIn	OnOff TgMe49_WT vs C3_P2F5 onIn	StrictOnOff TgMe49_WT vs C3_P2F5 onIn	OnOff TgMe49_WT vs C4_P3E2 onIn	StrictOnOff TgMe49_WT vs C4_P3E2 onIn	OnOff TgMe49_WT vs C4_P2F3 onIn	StrictOnOff TgMe49_WT vs C4_P2F3 onIn	OnOff TgMe49_WT vs C4_P1G10 onIn	StrictOnOff TgMe49_WT vs C4_P1G10 onIn	PotentialContaminant	SN Selected	SN C3_P1F3_rep1	SN C3_P1F3_rep2	SN C3_P1F3_rep3	SN C3_P1E5_rep1	SN C3_P1E5_rep2	SN C3_P1E5_rep3	SN C3_P2F5_rep1	SN C3_P2F5_rep2	SN C3_P2F5_rep3	SN C4_P3E2_rep1	SN C4_P3E2_rep2	SN C4_P3E2_rep3	SN C4_P2F3_rep1	SN C4_P2F3_rep2	SN C4_P2F3_rep3	SN C4_P1G10_rep1	SN C4_P1G10_rep2	SN C4_P1G10_rep3	SN TgMe49_WT_rep1	SN TgMe49_WT_rep2	SN TgMe49_WT_rep3	iSN C3_P1F3_rep1	iSN C3_P1F3_rep2
TGME49_200240-t26_1-p1	TGME49_200240-t26_1-p1	gene=TGME49_200240, organism=Toxoplasma_gondii_ME49, gene_product=microneme protein MIC17B, transcript_product=microneme protein MIC17B, location=TGME49_chrVIII:6757644-6758699(-), protein_length=351, sequence_SO=chromosome, SO=protein_coding_gene, is_pseudo=false	1.91525e-18	0	38883.81	3	3	3	3	3	3	3														TRUE	1322.5	1355.44	1417.46	1469.49	1389.21	1337.1	1394.41	1392.73	1479.51	1258.95	1383.73	1354.75	1565.79	1639.78	1504.88	1325.58	1397.78	1375.15	1438.1	1456.55	1456.52	1322.5	1355.44
TGME49_200250-t26_1-p1	TGME49_200250-t26_1-p1	gene=TGME49_200250, organism=Toxoplasma_gondii_ME49, gene_product=microneme protein MIC17A, transcript_product=microneme protein MIC17A, location=TGME49_chrVIII:6760497-6761552(-), protein_length=351, sequence_SO=chromosome, SO=protein_coding_gene, is_pseudo=false	3.69365e-20	0	38753.77	3	3	3	3	3	3	3														TRUE	599.526	701.435	668.22	694.827	675.157	723.366	745.717	817.821	751.319	563.77	721.262	664.961	722.189	849.749	817.704	726.615	707.414	707.443	811.726	785.378	736.16	599.526	701.435
TGME49_200280-t26_1-p1	TGME49_200280-t26_1-p1	gene=TGME49_200280, organism=Toxoplasma_gondii_ME49, gene_product=WD domain, G-beta repeat-containing protein, transcript_product=WD domain, G-beta repeat-containing protein, location=TGME49_chrVIII:6769906-6772752(-), protein_length=948, sequence_SO=chromosome, SO=protein_coding_gene, is_pseudo=false	1.44686e-17	0	101999.88	3	3	3	3	3	3	3														TRUE	237.866	263.236	261.209	237.371	235.725	222.045	212.235	244.3	240.69	252.412	266.239	228.896	256.32	288.617	245.315	231.12	228.667	209.401	234.924	240.403	248.303	237.866	263.236
TGME49_200290-t26_1-p1	TGME49_200290-t26_1-p1	gene=TGME49_200290, organism=Toxoplasma_gondii_ME49, gene_product=rhomboid protease ROM1, transcript_product=rhomboid protease ROM1, location=TGME49_chrVIII:6775554-6778473(+), protein_length=293, sequence_SO=chromosome, SO=protein_coding_gene, is_pseudo=false	7.58304e-17	0	32866.55	3	3	3	3	3	3	3														TRUE	97.3659	204.884	131.607	166.688	134.175	142.623	135.362	148.834	90.0007	106.081	107.542	153.47	146.701	163.168	138.421	130.359	156.275	141.951	145.051	142.109	172.138	97.3659	204.884
TGME49_200310-t26_1-p1	TGME49_200310-t26_1-p1	gene=TGME49_200310, organism=Toxoplasma_gondii_ME49, gene_product=hypothetical protein, transcript_product=hypothetical protein, location=TGME49_chrVIII:6793538-6795589(-), protein_length=169, sequence_SO=chromosome, SO=protein_coding_gene, is_pseudo=false	1.41729e-17	0	18815.41	3	3	3	3	3	3	3														TRUE	843.91	812.272	973.237	743.46	753.21	722.028	1055.29	812.394	871.155	713.637	918.314	790.528	823.702	734.282	1013.67	583.863	649.55	732.831	628.847	722.802	596.307	843.91	812.272
TGME49_200320-t26_1-p1	TGME49_200320-t26_1-p1	gene=TGME49_200320, organism=Toxoplasma_gondii_ME49, gene_product=hypoxanthine-xanthine-guanine phosphoribosyl transferase HXGPRT, transcript_product=hypoxanthine-xanthine-guanine phosphoribosyl transferase HXGPRT, location=TGME49_chrVIII:6796697-6798517(+), protein_length=279, sequence_SO=chromosome, SO=protein_coding_gene, is_pseudo=false	1.90271e-17	0	31484.88	3	3	3	3	3	3	3														TRUE	3935.14	3877.34	3948.23	4073.34	4119.41	3760.29	4427.98	4468.71	4508.04	4288.66	3959.27	4115.22	4335	4228.57	4207.26	4384.89	4282.2	4460.79	3652.15	4126.35	3628.64	3935.14	3877.34
TGME49_200360-t26_1-p1	TGME49_200360-t26_1-p1	gene=TGME49_200360, organism=Toxoplasma_gondii_ME49, gene_product=hypothetical protein, transcript_product=hypothetical protein, location=TGME49_chrVIII:6824629-6825189(+), protein_length=186, sequence_SO=chromosome, SO=protein_coding_gene, is_pseudo=false	7.01458e-19	0	20311.43	3	3	3	3	3	3	3														TRUE	6465.27	7497.14	6471.44	7398.86	8203.3	6845.48	5775.12	5524.28	6621.51	7050.6	6217.77	7171.49	5002.53	5120.95	5456.44	5702.59	6656.78	6010.83	5602.41	5628.11	6199.19	6465.27	7497.14
TGME49_200370-t26_1-p1	TGME49_200370-t26_1-p1	gene=TGME49_200370, organism=Toxoplasma_gondii_ME49, gene_product=prenyltransferase and squalene oxidase repeat-containing protein, transcript_product=prenyltransferase and squalene oxidase repeat-containing protein, location=TGME49_chrVIII:6826060-6831032(-), protein_length=638, sequence_SO=chromosome, SO=protein_coding_gene, is_pseudo=false	5.37566e-18	0	69875.43	3	3	3	3	3	3	3														TRUE	193.959	267.799	205.159	194.242	162.765	184.448	210.84	195.485	180.289	160.484	216.041	193.643	202.177	236.051	248.291	171.995	152.461	198.406	170.47	184.984	197.71	193.959	267.799
TGME49_200400-t26_1-p1	TGME49_200400-t26_1-p1	gene=TGME49_200400, organism=Toxoplasma_gondii_ME49, gene_product=hypothetical protein, transcript_product=hypothetical protein, location=TGME49_chrVIII:6850217-6863500(-), protein_length=1167, sequence_SO=chromosome, SO=protein_coding_gene, is_pseudo=false	1.92551e-22	0	126502.18	3	3	3	3	3	3	3														TRUE	461.893	481.52	543.864	454.383	379.121	362.439	444.026	501.56	515.465	424.081	557.397	482.166	550.062	521.375	549.123	457.028	440.078	495.836	462.744	505.31	540.361	461.893	481.52
TGME49_200430-t26_1-p1	TGME49_200430-t26_1-p1	gene=TGME49_200430, organism=Toxoplasma_gondii_ME49, gene_product=cytidine and deoxycytidylate deaminase zinc-binding region domain-containing protein, transcript_product=cytidine and deoxycytidylate deaminase zinc-binding region domain-containing protein, location=TGME49_chrVIII:6873345-6880478(-), protein_length=514, sequence_SO=chromosome, SO=protein_coding_gene, is_pseudo=false	1.13551e-16	0	54976.38	3	3	3	3	3	3	3														TRUE	339.335	308.774	382.238	314.892	309.629	311.935	301.368	338.868	332.941	328.611	345.039	342.442	362.064	393.478	401.203	351.283	334.746	338.807	321.884	405.418	310.859	339.335	308.774
TGME49_200440-t26_1-p1	TGME49_200440-t26_1-p1	gene=TGME49_200440, organism=Toxoplasma_gondii_ME49, gene_product=hypothetical protein, transcript_product=hypothetical protein, location=TGME49_chrVIII:6883172-6887049(+), protein_length=958, sequence_SO=chromosome, SO=protein_coding_gene, is_pseudo=false	0.00135117	0.00265572	104169.76	3	3	3	3	3	3	2														TRUE	32.4388	111.363	139.78	96.5049	83.8613	49.26	75.0407	117.448	104.097	79.5677	111.017	85.3424	111.234	166.737	161.295	43.7176	61.8491	31.3671	53.3049	56.9569		32.4388	111.363
TGME49_200460-t26_1-p1	TGME49_200460-t26_1-p1	gene=TGME49_200460, organism=Toxoplasma_gondii_ME49, gene_product=hypothetical protein, transcript_product=hypothetical protein, location=TGME49_chrVIII:6900394-6906365(-), protein_length=436, sequence_SO=chromosome, SO=protein_coding_gene, is_pseudo=false	3.59492e-22	0	48520.19	3	3	3	3	3	3	3														TRUE	758.979	755.779	775.984	671.022	755.845	626.449	654.167	681.745	704.547	740.173	738.143	763.315	774.364	912.084	876.886	685.967	652.069	659.044	616.476	708.188	681.158	758.979	755.779
TGME49_200470-t26_1-p1	TGME49_200470-t26_1-p1	gene=TGME49_200470, organism=Toxoplasma_gondii_ME49, gene_product=hypothetical protein, transcript_product=hypothetical protein, location=TGME49_chrVIII:6909422-6913238(+), protein_length=616, sequence_SO=chromosome, SO=protein_coding_gene, is_pseudo=false	1.11834e-20	0	65106.35	3	3	3	3	3	3	3														TRUE	940.852	975.206	969.629	959.341	918.495	957.422	928.423	942.069	935.346	958.664	973.414	961.372	927.235	1078.51	982.686	880.186	944.646	912.261	927.876	938.092	978.853	940.852	975.206
TGME49_201130-t26_1-p1	TGME49_201130-t26_1-p1	gene=TGME49_201130, organism=Toxoplasma_gondii_ME49, gene_product=rhoptry kinase family protein ROP33, transcript_product=rhoptry kinase family protein ROP33, location=TGME49_chrVIIa:4021513-4024942(+), protein_length=746, sequence_SO=chromosome, SO=protein_coding_gene, is_pseudo=false	1.54321e-23	0	80191.65	3	3	3	3	3	3	3														TRUE	1276.19	1308.39	1320.89	1438.17	1548.89	1304.39	1170.96	1211.63	1324	1329.74	1238.98	1240.38	1164.98	1341.37	1266.27	1277.73	1374.59	1208.37	1047.55	1199.42	1222.99	1276.19	1308.39
TGME49_201140-t26_1-p1	TGME49_201140-t26_1-p1	gene=TGME49_201140, organism=Toxoplasma_gondii_ME49, gene_product=hypothetical protein, transcript_product=hypothetical protein, location=TGME49_chrVIIa:4008450-4016025(+), protein_length=1051, sequence_SO=chromosome, SO=protein_coding_gene, is_pseudo=false	8.99342e-22	0	113817.28	3	3	3	3	3	3	3														TRUE	991.598	1024.28	1013.16	1074.13	961.145	1025.6	1088.69	1050.68	1044.31	1005.54	991.943	1017.47	1043.5	1060.3	1028.49	929.298	993.151	915.744	1013.52	993.764	1002.2	991.598	1024.28
TGME49_201150-t26_1-p1	TGME49_201150-t26_1-p1	gene=TGME49_201150, organism=Toxoplasma_gondii_ME49, gene_product=heavy metal translocating P-type ATPase subfamily protein, transcript_product=heavy metal translocating P-type ATPase subfamily protein, location=TGME49_chrVIIa:3994191-4004637(+), protein_length=1965, sequence_SO=chromosome, SO=protein_coding_gene, is_pseudo=false	1.10025e-24	0	206728.93	3	3	3	3	3	3	3														TRUE	558.874	583.794	591.692	613.903	561.014	615.089	622.644	603.415	623.425	616.096	644.545	642.519	573.129	628.218	553.5	534.632	598.811	593.403	561.121	610.411	573.848	558.874	583.794
TGME49_201180-t26_1-p1	TGME49_201180-t26_1-p1	gene=TGME49_201180, organism=Toxoplasma_gondii_ME49, gene_product=hypothetical protein, transcript_product=hypothetical protein, location=TGME49_chrVIIa:3984472-3988185(-), protein_length=1181, sequence_SO=chromosome, SO=protein_coding_gene, is_pseudo=false	5.04184e-25	0	126358.98	3	3	3	3	3	3	3														TRUE	706.585	617.098	555.91	778.377	856.97	798.882	675.842	635.541	632.758	739.556	593.263	698.25	605.479	690.38	601.331	627.981	755.647	702.806	532.088	592.893	535.843	706.585	617.098
TGME49_201200-t26_1-p1	TGME49_201200-t26_1-p1	gene=TGME49_201200, organism=Toxoplasma_gondii_ME49, gene_product=zinc finger (CCCH type) motif-containing protein, transcript_product=zinc finger (CCCH type) motif-containing protein, location=TGME49_chrVIIa:3977201-3980589(+), protein_length=640, sequence_SO=chromosome, SO=protein_coding_gene, is_pseudo=false	1.0878e-19	0	68064.83	3	3	3	3	3	3	3														TRUE	200.239	236.196	201.232	203.879	234.225	208.598	215.796	223.118	201.172	196.043	187.712	220.561	207.906	243.579	208.988	189.13	200.881	196.363	192.723	194.965	171.341	200.239	236.196
TGME49_201220-t26_1-p1	TGME49_201220-t26_1-p1	gene=TGME49_201220, organism=Toxoplasma_gondii_ME49, gene_product=zinc finger protein, transcript_product=zinc finger protein, location=TGME49_chrVIIa:3961047-3969642(-), protein_length=603, sequence_SO=chromosome, SO=protein_coding_gene, is_pseudo=false	6.85001e-16	0	67943.47	3	3	3	3	3	3	3														TRUE	134.687	200.049	202.406	163.824	143.465	163.675	166.916	189.643	200.914	169.232	196.491	172.441	157.234	200.497	175.15	166.906	177.097	141.935	119.797	200.405	209.211	134.687	200.049
TGME49_201250-t26_1-p1	TGME49_201250-t26_1-p1	gene=TGME49_201250, organism=Toxoplasma_gondii_ME49, gene_product=histone lysine methyltransferase, SET, putative, transcript_product=histone lysine methyltransferase, SET, putative, location=TGME49_chrVIIa:3938631-3945704(+), protein_length=1635, sequence_SO=chromosome, SO=protein_coding_gene, is_pseudo=false	2.07222e-14	0	177894.87	3	3	3	3	3	3	3														TRUE	192.683	246.818	319.48	228.2	227.248	135.937	297.459	253.985	268.567	217.766	259.874	184.076	222.909	294.423	220.537	200.263	155.691	160.202	155.24	210.28	247.108	192.683	246.818
TGME49_201270-t26_1-p1	TGME49_201270-t26_1-p1	gene=TGME49_201270, organism=Toxoplasma_gondii_ME49, gene_product=hypothetical protein, transcript_product=hypothetical protein, location=TGME49_chrVIIa:3918622-3924398(-), protein_length=964, sequence_SO=chromosome, SO=protein_coding_gene, is_pseudo=false	3.42661e-20	0	103696.52	3	3	3	3	3	3	3														TRUE	704.74	807.32	811.185	788.176	714.913	659.77	888.878	774.21	820.568	722.437	824.728	783.237	884.999	975.486	868.239	731.523	775.337	785.976	738.574	797.552	746.541	704.74	807.32
TGME49_201380-t26_1-p1	TGME49_201380-t26_1-p1	gene=TGME49_201380, organism=Toxoplasma_gondii_ME49, gene_product=chorismate synthase, putative, transcript_product=chorismate synthase, putative, location=TGME49_chrVIIa:3911782-3916769(+), protein_length=536, sequence_SO=chromosome, SO=protein_coding_gene, is_pseudo=false	1.64253e-23	0	58104.34	3	3	3	3	3	3	3														TRUE	1453.87	1404.76	1418.77	1374.93	1254.16	1357.83	1540.69	1464.68	1527.56	1448.78	1446.54	1419.07	1477.23	1483.52	1308.61	1419.93	1401.09	1454.95	1460.65	1491.51	1488.95	1453.87	1404.76
TGME49_201390-t26_1-p1	TGME49_201390-t26_1-p1	gene=TGME49_201390, organism=Toxoplasma_gondii_ME49, gene_product=hypothetical protein, transcript_product=hypothetical protein, location=TGME49_chrVIIa:3910426-3910752(-), protein_length=108, sequence_SO=chromosome, SO=protein_coding_gene, is_pseudo=false	2.33628e-13	0	11424.34	3	3	3	3	3	3	3														TRUE	11845.6	11570.8	10847.4	11128.8	9913.58	10146.8	9271.99	11179.5	7536.94	8564.88	9605.95	10983.8	10533.6	10118.9	11557.3	8611.66	8746.56	6921.73	7046.3	7221.11	8899.74	11845.6	11570.8
TGME49_201400-t26_1-p1	TGME49_201400-t26_1-p1	gene=TGME49_201400, organism=Toxoplasma_gondii_ME49, gene_product=Sin3-associated polypeptide SAP18, transcript_product=Sin3-associated polypeptide SAP18, location=TGME49_chrVIIa:3901155-3906794(-), protein_length=868, sequence_SO=chromosome, SO=protein_coding_gene, is_pseudo=false	6.42884e-24	0	97204.84	3	3	3	3	3	3	3														TRUE	1833.65	1799.77	1826.22	1844.33	1866.77	1786.59	1945.59	1931.36	1986.94	1875.1	1844.3	1847.59	1924.32	1992.94	1841.63	1847.22	1870.41	1926.18	1799.76	1846.78	1854.77	1833.65	1799.77
TGME49_201520-t26_1-p1	TGME49_201520-t26_1-p1	gene=TGME49_201520, organism=Toxoplasma_gondii_ME49, gene_product=protein phosphatase 2C domain-containing protein, transcript_product=protein phosphatase 2C domain-containing protein, location=TGME49_chrVIIa:3893030-3897733(+), protein_length=373, sequence_SO=chromosome, SO=protein_coding_gene, is_pseudo=false	4.74023e-19	0	42094.08	3	3	3	3	3	3	3														TRUE	2636.56	2378.75	2589.8	2260.16	2373.33	2369.57	2289.63	2285.59	2324.19	2472.22	2460.96	2476.09	2335.64	2304.8	2219.26	2442.87	2250.56	2360.3	2155.35	2495.45	2194.36	2636.56	2378.75
TGME49_201680-t26_1-p1	TGME49_201680-t26_1-p1	gene=TGME49_201680, organism=Toxoplasma_gondii_ME49, gene_product=eukaryotic initiation factor-3 subunit 10, putative, transcript_product=eukaryotic initiation factor-3 subunit 10, putative, location=TGME49_chrVIIa:3854159-3862560(+), protein_length=1033, sequence_SO=chromosome, SO=protein_coding_gene, is_pseudo=false	6.47117e-22	0	119126.58	3	3	3	3	3	3	3														TRUE	8051.54	8045.79	8964.43	8174.86	7948.67	8000.98	8798.63	8922.84	8721.13	8401.2	8788.79	8442.88	8946.42	9444.42	9312	8751.41	8220.17	8553.28	7978.14	8553.24	8110.88	8051.54	8045.79
TGME49_201700-t26_1-p1	TGME49_201700-t26_1-p1	gene=TGME49_201700, organism=Toxoplasma_gondii_ME49, gene_product=WD domain, G-beta repeat-containing protein, transcript_product=WD domain, G-beta repeat-containing protein, location=TGME49_chrVIIa:3840925-3844338(-), protein_length=654, sequence_SO=chromosome, SO=protein_coding_gene, is_pseudo=false	3.05269e-23	0	67437.46	3	3	3	3	3	3	3														TRUE	5182.12	4891.91	5252.37	5091.42	5408.56	5180.34	5303.11	5289.95	5360.75	5129.4	5515.07	5054.13	5254.84	5480.35	4975.6	5504.84	5311.85	5776.25	4527.39	5236.56	4636.42	5182.12	4891.91
TGME49_201710-t26_1-p1	TGME49_201710-t26_1-p1	gene=TGME49_201710, organism=Toxoplasma_gondii_ME49, gene_product=WD domain, G-beta repeat-containing protein, transcript_product=WD domain, G-beta repeat-containing protein, location=TGME49_chrVIIa:3834672-3838654(+), protein_length=555, sequence_SO=chromosome, SO=protein_coding_gene, is_pseudo=false	2.41046e-18	0	59719.67	3	3	3	3	3	3	3														TRUE	1032.7	915.763	974.609	886.765	1006.74	948.294	938.845	970.912	988.485	997.586	996.853	979.974	936.715	1028.51	942.288	969.305	931.293	976.12	917.159	997.471	882.212	1032.7	915.763
TGME49_201720-t26_1-p1	TGME49_201720-t26_1-p1	gene=TGME49_201720, organism=Toxoplasma_gondii_ME49, gene_product=protein c9orf32, putative, transcript_product=protein c9orf32, putative, location=TGME49_chrVIIa:3830475-3833311(-), protein_length=381, sequence_SO=chromosome, SO=protein_coding_gene, is_pseudo=false	7.43457e-15	0	42212.17	3	3	3	3	3	3	3														TRUE	183.569	242.706	243.179	188.797	192.286	152.819	208.147	286.51	266.941	190.397	255.01	202.516	309.586	346.722	327.475	193.68	184.437	194.465	251.066	226.66	249.995	183.569	242.706
TGME49_201760-t26_1-p1	TGME49_201760-t26_1-p1	gene=TGME49_201760, organism=Toxoplasma_gondii_ME49, gene_product=hypothetical protein, transcript_product=hypothetical protein, location=TGME49_chrVIIa:3816891-3819442(+), protein_length=336, sequence_SO=chromosome, SO=protein_coding_gene, is_pseudo=false	2.25668e-24	0	37305.17	3	3	3	3	3	3	3														TRUE	1386.61	1486.39	1467.23	1436.04	1282.24	1392.51	1573.17	1466.29	1342.44	1351.17	1391.78	1471.72	1438.27	1492.76	1577.06	1389.12	1485.03	1368.16	1442.18	1376.11	1308.96	1386.61	1486.39
TGME49_201770-t26_1-p1	TGME49_201770-t26_1-p1	gene=TGME49_201770, organism=Toxoplasma_gondii_ME49, gene_product=cullin 3, putative, transcript_product=cullin 3, putative, location=TGME49_chrVIIa:3803339-3814224(+), protein_length=929, sequence_SO=chromosome, SO=protein_coding_gene, is_pseudo=false	8.07457e-17	0	103757.52	3	3	3	3	3	3	3														TRUE	131.34	165.57	153.571	183.228	167.564	161.881	147.482	176.242	173.772	146.346	153.64	162.263	162.294	168.497	155.913	158.851	166.261	142.139	142.134	159.295	170.18	131.34	165.57
TGME49_201780-t26_1-p1	TGME49_201780-t26_1-p1	gene=TGME49_201780, organism=Toxoplasma_gondii_ME49, gene_product=microneme protein MIC2, transcript_product=microneme protein MIC2, location=TGME49_chrVIIa:3794121-3797385(-), protein_length=769, sequence_SO=chromosome, SO=protein_coding_gene, is_pseudo=false	6.29289e-19	0	82633.98	3	3	3	3	3	3	3														TRUE	16678.3	16558.8	16522.8	15110.7	15407.6	15097.3	13837.3	14897.7	14649.4	15226.2	15657.9	15155.7	15428.8	14510.8	16059.8	16945.2	15600.4	16377.8	16095.8	16079.9	16728.6	16678.3	16558.8
TGME49_201790-t26_1-p1	TGME49_201790-t26_1-p1	gene=TGME49_201790, organism=Toxoplasma_gondii_ME49, gene_product=FHA domain-containing protein, transcript_product=FHA domain-containing protein, location=TGME49_chrVIIa:3783852-3789193(-), protein_length=556, sequence_SO=chromosome, SO=protein_coding_gene, is_pseudo=false	5.51806e-16	0	62655.91	3	3	3	3	3	3	3														TRUE	188.085	167.624	169.093	169.252	205.567	159.791	143.114	188.225	207.655	171.048	143.301	175.613	156.209	206.591	180.542	176.648	153.156	204.823	144.454	129.993	201.632	188.085	167.624
TGME49_201800-t26_1-p1	TGME49_201800-t26_1-p1	gene=TGME49_201800, organism=Toxoplasma_gondii_ME49, gene_product=hypothetical protein, transcript_product=hypothetical protein, location=TGME49_chrVIIa:3779712-3781789(+), protein_length=267, sequence_SO=chromosome, SO=protein_coding_gene, is_pseudo=false	8.88634e-23	0	28527.41	3	3	3	3	3	3	3														TRUE	3132.81	2959.8	3217.45	3056.56	3117.76	3066.62	3351.05	3165.73	3386.5	3256.62	3262.6	2893.76	3399	3405.98	3033.06	3616.31	3261.54	4074.6	2912.3	3330.62	2898.5	3132.81	2959.8
TGME49_201840-t26_1-p1	TGME49_201840-t26_1-p1	gene=TGME49_201840, organism=Toxoplasma_gondii_ME49, gene_product=aspartyl protease ASP1, transcript_product=aspartyl protease ASP1, location=TGME49_chrVIIa:3748798-3754934(+), protein_length=619, sequence_SO=chromosome, SO=protein_coding_gene, is_pseudo=false	1.17381e-15	0	66901.43	3	3	3	3	3	3	3														TRUE	2653.02	2105.15	2543.97	2546.82	3165.65	2681.75	2598	2326.87	2768.86	2557.31	2466.78	2088.27	2264.99	2499.26	2122.85	2574.37	2701.33	2718.9	2123.46	2512.35	2007.85	2653.02	2105.15
TGME49_201860-t26_1-p1	TGME49_201860-t26_1-p1	gene=TGME49_201860, organism=Toxoplasma_gondii_ME49, gene_product=hypothetical protein, transcript_product=hypothetical protein, location=TGME49_chrVIIa:3741797-3742933(-), protein_length=157, sequence_SO=chromosome, SO=protein_coding_gene, is_pseudo=false	3.8409e-13	0	16968.87	3	3	3	3	3	3	3														TRUE	1379.47	1534.91	1797.12	1337.96	1320.76	1129.73	2008.37	1705.5	1948.98	1576.44	1957.01	1698.2	1928.1	1583.96	1795.78	2151.82	1777.93	2229.15	2010.5	2163.26	1729.48	1379.47	1534.91
TGME49_201880-t26_1-p1	TGME49_201880-t26_1-p1	gene=TGME49_201880, organism=Toxoplasma_gondii_ME49, gene_product=hypothetical protein, transcript_product=hypothetical protein, location=TGME49_chrVIIa:3729068-3730459(+), protein_length=128, sequence_SO=chromosome, SO=protein_coding_gene, is_pseudo=false	2.05376e-16	0	15269.57	3	3	3	3	3	3	3														TRUE	3251.72	4220.71	3716.46	4050.44	3518.9	3669.19	4388.22	4220.93	3572.29	3713.16	3276.39	4095.32	4169.35	4311.02	4147.46	4048.31	3966.51	3490.21	3564.47	3704.99	3258.79	3251.72	4220.71
TGME49_202010-t26_1-p1	TGME49_202010-t26_1-p1	gene=TGME49_202010, organism=Toxoplasma_gondii_ME49, gene_product=hypothetical protein, transcript_product=hypothetical protein, location=TGME49_chrVIIa:3709450-3712459(+), protein_length=857, sequence_SO=chromosome, SO=protein_coding_gene, is_pseudo=false	7.94934e-13	0	91159.49	3	3	3	3	3	3	3														TRUE	113.691	144.617	162.523	206.434	136.926	131.346	194.215	210.071	162.186	110.506	169.264	198.778	186.608	262.895	249.754	133.804	178.723	184.993	195.837	192.472	234.763	113.691	144.617
TGME49_202020-t26_1-p1	TGME49_202020-t26_1-p1	gene=TGME49_202020, organism=Toxoplasma_gondii_ME49, gene_product=DnAK-TPR, transcript_product=DnAK-TPR, location=TGME49_chrVIIa:3700653-3706810(+), protein_length=763, sequence_SO=chromosome, SO=protein_coding_gene, is_pseudo=false	5.59743e-15	0	83727.73	3	3	3	3	3	3	3														TRUE	190.314	171.266	174.198	111.58	98.1925	86.722	114.324	122.492	115.267	182.56	162.955	132.634	135.096	168.414	162.459	134.757	124.57	224.015	102.993	119.063	142.793	190.314	171.266
TGME49_202070-t26_1-p1	TGME49_202070-t26_1-p1	gene=TGME49_202070, organism=Toxoplasma_gondii_ME49, gene_product=hypothetical protein, transcript_product=hypothetical protein, location=TGME49_chrVIIa:3630367-3663316(-), protein_length=7892, sequence_SO=chromosome, SO=protein_coding_gene, is_pseudo=false	4.4051e-09	0	841812.51	3	3	3	3	3	3	3														TRUE	193.31	200.169	205.116	208.215	154.431	163.706	186.243	253.168	297.467	185.462	234.519	223.446	318.574	281.253	237.43	171.033	124.067	144.195	186.451	185.793	347.094	193.31	200.169
TGME49_202120-t26_1-p1	TGME49_202120-t26_1-p1	gene=TGME49_202120, organism=Toxoplasma_gondii_ME49, gene_product=hypothetical protein, transcript_product=hypothetical protein, location=TGME49_chrVIIa:3583528-3607287(-), protein_length=1322, sequence_SO=chromosome, SO=protein_coding_gene, is_pseudo=false	2.97481e-16	0	147207.49	3	3	3	3	3	3	3														TRUE	189.711	200.966	219.995	173.635	165.895	149.357	194.508	223.897	206.662	178.982	239.791	203.212	214.457	245.326	223.687	173.599	166.942	179.134	210.306	175.628	215.804	189.711	200.966
TGME49_202160-t26_1-p1	TGME49_202160-t26_1-p1	gene=TGME49_202160, organism=Toxoplasma_gondii_ME49, gene_product=ABC1 family protein, transcript_product=ABC1 family protein, location=TGME49_chrVIIa:3567436-3576615(+), protein_length=918, sequence_SO=chromosome, SO=protein_coding_gene, is_pseudo=false	1.21931e-21	0	99862.94	3	3	3	3	3	3	3														TRUE	140.807	206.003	176.423	178.248	150.614	129.483	130.765	163.22	130.766	129.634	156.317	151.798	175.154	181.458	160.656	116.067	145.172	146.321	150.54	124.204	179.537	140.807	206.003
TGME49_202170-t26_1-p1	TGME49_202170-t26_1-p1	gene=TGME49_202170, organism=Toxoplasma_gondii_ME49, gene_product=hypothetical protein, transcript_product=hypothetical protein, location=TGME49_chrVIIa:3559210-3567094(-), protein_length=863, sequence_SO=chromosome, SO=protein_coding_gene, is_pseudo=false	1.27023e-15	0	94060.63	3	3	3	3	3	3	3														TRUE	143.659	152.347	146.285	172.759	138.377	174.484	126.285	160.838	141.769	133.374	159.175	168.153	154.887	137.277	149.267	148.242	148.401	157.468	135.269	164.773	168.194	143.659	152.347
TGME49_202190-t26_1-p1	TGME49_202190-t26_1-p1	gene=TGME49_202190, organism=Toxoplasma_gondii_ME49, gene_product=hypothetical protein, transcript_product=hypothetical protein, location=TGME49_chrVIIa:3536131-3544009(-), protein_length=1024, sequence_SO=chromosome, SO=protein_coding_gene, is_pseudo=false	5.95934e-22	0	111649.74	3	3	3	3	3	3	3														TRUE	558.498	544.089	566.393	544.682	529.829	502.59	535.151	564.436	528.916	546.263	565.284	542.889	561.307	592.644	555.864	522.129	524.437	525.17	514.139	559.756	553.41	558.498	544.089
TGME49_202200-t26_1-p1	TGME49_202200-t26_1-p1	gene=TGME49_202200, organism=Toxoplasma_gondii_ME49, gene_product=hypothetical protein, transcript_product=hypothetical protein, location=TGME49_chrVIIa:3522799-3526928(-), protein_length=793, sequence_SO=chromosome, SO=protein_coding_gene, is_pseudo=false	8.43098e-22	0	87043.35	3	3	3	3	3	3	3														TRUE	3569.88	3211.16	3697.29	3236.02	3838.92	3175.15	2901.15	2792.52	3190.35	3586.6	3364.85	3125.65	3021.25	3614.92	3207.69	3169.1	2887.92	3215.46	2808.77	3408.8	3186.63	3569.88	3211.16
TGME49_202220-t26_1-p1	TGME49_202220-t26_1-p1	gene=TGME49_202220, organism=Toxoplasma_gondii_ME49, gene_product=hypothetical protein, transcript_product=hypothetical protein, location=TGME49_chrVIIa:3509970-3513416(-), protein_length=1148, sequence_SO=chromosome, SO=protein_coding_gene, is_pseudo=false	5.90337e-12	0	121998.85	3	3	3	3	3	3	3														TRUE	111.233	135.378	103.021	150.762	66.3362	146.729	138.443	156.457	97.9209	86.4054	106.864	123.647	128.284	114.947	156.113	71.5116	95.9223	73.0161	95.2437	87.641	145.569	111.233	135.378
TGME49_202230-t26_1-p1	TGME49_202230-t26_1-p1	gene=TGME49_202230, organism=Toxoplasma_gondii_ME49, gene_product=histone deacetylase HDAC5, transcript_product=histone deacetylase HDAC5, location=TGME49_chrVIIa:3498927-3508121(+), protein_length=1452, sequence_SO=chromosome, SO=protein_coding_gene, is_pseudo=false	1.07451e-20	0	154036.23	3	3	3	3	3	3	3														TRUE	295.235	365.34	316.192	348.505	348.877	320.251	274.733	308.436	285.959	342.816	303.441	322.593	344.086	333.227	340.619	257.758	298.587	285.582	300.324	273.31	384.678	295.235	365.34
TGME49_202300-t26_1-p1	TGME49_202300-t26_1-p1	gene=TGME49_202300, organism=Toxoplasma_gondii_ME49, gene_product=inosine triphosphate pyrophosphatase, putative, transcript_product=inosine triphosphate pyrophosphatase, putative, location=TGME49_chrVIIa:3434599-3437866(+), protein_length=222, sequence_SO=chromosome, SO=protein_coding_gene, is_pseudo=false	4.85958e-21	0	24247.76	3	3	3	3	3	3	3														TRUE	914.259	851.685	839.085	934.263	914.648	884.951	906.36	871.536	865.797	912.37	942.707	903.365	860.484	947.377	796.238	940.389	900.845	884.165	793.862	780.866	731.786	914.259	851.685
TGME49_202310-t26_1-p1	TGME49_202310-t26_1-p1	gene=TGME49_202310, organism=Toxoplasma_gondii_ME49, gene_product=O-sialoglycoprotein endopeptidase, transcript_product=O-sialoglycoprotein endopeptidase, location=TGME49_chrVIIa:3430094-3432691(+), protein_length=580, sequence_SO=chromosome, SO=protein_coding_gene, is_pseudo=false	1.02092e-14	0	62759.4	3	3	3	3	3	3	3														TRUE	254.93	286.427	266.297	187.914	191.362	229.045	261.714	259.785	260.738	237.438	291.353	245.614	291.337	246.858	297.556	236.828	261.036	262.865	212.381	243.621	240.542	254.93	286.427
TGME49_202360-t26_1-p1	TGME49_202360-t26_1-p1	gene=TGME49_202360, organism=Toxoplasma_gondii_ME49, gene_product=methylase, putative, transcript_product=methylase, putative, location=TGME49_chrVIIa:3395318-3402012(+), protein_length=483, sequence_SO=chromosome, SO=protein_coding_gene, is_pseudo=false	7.18959e-15	0	53819.4	3	3	3	3	3	3	3														TRUE	128.639	156.915	187.724	127.296	103.282	83.9218	132.371	201.294	208.105	141.709	192.209	161.45	177.9	207.56	202.7	150.609	130.069	134.647	144.176	168.987	92.9877	128.639	156.915
TGME49_202370-t26_1-p1	TGME49_202370-t26_1-p1	gene=TGME49_202370, organism=Toxoplasma_gondii_ME49, gene_product=T-complex protein 1, epsilon subunit (TCP-1-epsilon), putative, transcript_product=T-complex protein 1, epsilon subunit (TCP-1-epsilon), putative, location=TGME49_chrVIIa:3385945-3391970(+), protein_length=536, sequence_SO=chromosome, SO=protein_coding_gene, is_pseudo=false	1.22e-23	0	58617.6	3	3	3	3	3	3	3														TRUE	5920.89	6164.49	6668.05	6097.06	5830.46	5684.76	6523.37	6569.62	6922.4	6095.79	6628.38	6227.1	6537.15	6871.66	6675.1	6560	6194.17	6704.52	6083.05	6643.97	6409.6	5920.89	6164.49
TGME49_202380-t26_1-p1	TGME49_202380-t26_1-p1	gene=TGME49_202380, organism=Toxoplasma_gondii_ME49, gene_product=rab GDI alpha, putative, transcript_product=rab GDI alpha, putative, location=TGME49_chrVIIa:3368281-3375715(+), protein_length=456, sequence_SO=chromosome, SO=protein_coding_gene, is_pseudo=false	9.02995e-24	0	51021.4	3	3	3	3	3	3	3														TRUE	3985.71	3866.58	4261.21	4029.67	3739.34	3952.7	4218.68	4278.86	4357.84	4122.55	4213.98	3968.24	4199.13	4170.88	4038.06	4308.37	4131.34	4182.24	3998.89	4142	3780	3985.71	3866.58
TGME49_202390-t26_1-p1	TGME49_202390-t26_1-p1	gene=TGME49_202390, organism=Toxoplasma_gondii_ME49, gene_product=S15 sporozoite-expressed protein, transcript_product=S15 sporozoite-expressed protein, location=TGME49_chrVIIa:3363161-3365745(-), protein_length=587, sequence_SO=chromosome, SO=protein_coding_gene, is_pseudo=false	2.0228e-18	0	61796.78	3	3	3	3	3	3	3														TRUE	7046.2	6472.15	7001.15	7290.3	7616.05	7436.76	6979.04	6524.41	6860.76	7380.08	6907.2	7049.33	7139.9	6693.82	6453.76	6978.26	7258.08	6761.09	6534.05	7178.66	6564.76	7046.2	6472.15
TGME49_202410-t26_1-p1	TGME49_202410-t26_1-p1	gene=TGME49_202410, organism=Toxoplasma_gondii_ME49, gene_product=hypothetical protein, transcript_product=hypothetical protein, location=TGME49_chrVIIa:3342796-3350409(+), protein_length=1948, sequence_SO=chromosome, SO=protein_coding_gene, is_pseudo=false	1.51923e-06	0	209209.12	3	3	3	3	2	3	3														TRUE	43.6869	93.6675	82.0853	41.2811	30.0604	34.3852	39.9465	69.5598	73.7714	45.9476	91.9047	67.2966	81.868	77.06		36.3585	41.8058	40.9397	56.8974	50.5934	83.3556	43.6869	93.6675
TGME49_202420-t26_1-p1	TGME49_202420-t26_1-p1	gene=TGME49_202420, organism=Toxoplasma_gondii_ME49, gene_product=hypothetical protein, transcript_product=hypothetical protein, location=TGME49_chrVIIa:3338235-3339899(+), protein_length=272, sequence_SO=chromosome, SO=protein_coding_gene, is_pseudo=false	1.14422e-23	0	29642.01	3	3	3	3	3	3	3														TRUE	282.525	318.433	291.311	284.049	264.565	270.589	226.233	298.683	276.869	272.121	332.972	293.455	229.593	254.597	266.78	232.22	252.685	208.849	270.808	269.437	286.772	282.525	318.433
TGME49_202460-t26_1-p1	TGME49_202460-t26_1-p1	gene=TGME49_202460, organism=Toxoplasma_gondii_ME49, gene_product=diacylglycerol kinase accessory domain (presumed) domain-containing protein, transcript_product=diacylglycerol kinase accessory domain (presumed) domain-containing protein, location=TGME49_chrVIIa:3310141-3318017(-), protein_length=679, sequence_SO=chromosome, SO=protein_coding_gene, is_pseudo=false	2.91839e-22	0	72936.03	3	3	3	3	3	3	3														TRUE	2023.54	2139.1	2299.62	2135.31	2023.6	2139.58	2112.44	2211.59	2204.28	2055.83	2070.65	2181.34	2251.83	2287.92	2342.12	1913.81	2022.27	1919.93	2049.4	2085.24	2116.92	2023.54	2139.1
TGME49_202470-t26_1-p1	TGME49_202470-t26_1-p1	gene=TGME49_202470, organism=Toxoplasma_gondii_ME49, gene_product=rRNA metabolism protein, SBDS family protein, transcript_product=rRNA metabolism protein, SBDS family protein, location=TGME49_chrVIIa:3303361-3307497(+), protein_length=735, sequence_SO=chromosome, SO=protein_coding_gene, is_pseudo=false	2.62908e-19	0	80570.84	3	3	3	3	3	3	3														TRUE	200.246	276.136	250.374	233.262	264.26	231.897	210.718	221.616	189.091	182.698	250.427	233.263	188.074	206.419	189.12	151.517	160.558	121.406	152.56	149.59	186.275	200.246	276.136
TGME49_202480-t26_1-p1	TGME49_202480-t26_1-p1	gene=TGME49_202480, organism=Toxoplasma_gondii_ME49, gene_product=hypothetical protein, transcript_product=hypothetical protein, location=TGME49_chrVIIa:3297732-3300071(+), protein_length=430, sequence_SO=chromosome, SO=protein_coding_gene, is_pseudo=false	7.78224e-21	0	43649.14	3	3	3	3	3	3	3														TRUE	1067.46	1040.61	1084.46	1093.28	1125.51	1013.41	1231.72	1084.45	1084.36	1082.93	922.105	1114.25	1174.4	1026.38	982.286	1129	1112.78	1067.46	1012.07	1044.45	1092.35	1067.46	1040.61
TGME49_202490-t26_1-p1	TGME49_202490-t26_1-p1	gene=TGME49_202490, organism=Toxoplasma_gondii_ME49, gene_product=AP2 domain transcription factor AP2VIIa-7, transcript_product=AP2 domain transcription factor AP2VIIa-7, location=TGME49_chrVIIa:3279897-3293037(-), protein_length=3123, sequence_SO=chromosome, SO=protein_coding_gene, is_pseudo=false	3.57363e-15	0	331838.01	3	3	3	3	3	3	3														TRUE	271.61	297.126	300.894	252.165	227.894	203.754	244.731	332.247	357.107	279.842	272.682	271.023	286.134	339.897	284.153	290.428	241.966	278.682	235.563	267.161	277.581	271.61	297.126
TGME49_202500-t26_1-p1	TGME49_202500-t26_1-p1	gene=TGME49_202500, organism=Toxoplasma_gondii_ME49, gene_product=GAPM1a, transcript_product=GAPM1a, location=TGME49_chrVIIa:3274142-3276204(-), protein_length=305, sequence_SO=chromosome, SO=protein_coding_gene, is_pseudo=false	1.15078e-20	0	33534.78	3	3	3	3	3	3	3														TRUE	1653.74	1983.14	1906.2	1878.41	1695.01	1797.5	1998.56	2001.61	1859.05	1691.71	1756.88	1736.8	1992.9	1774.44	1942.13	1591.27	1790.18	1783.96	2171.1	1681.68	2222.81	1653.74	1983.14
TGME49_202510-t26_1-p1	TGME49_202510-t26_1-p1	gene=TGME49_202510, organism=Toxoplasma_gondii_ME49, gene_product=multi-pass transmembrane protein, transcript_product=multi-pass transmembrane protein, location=TGME49_chrVIIa:3268242-3270410(-), protein_length=305, sequence_SO=chromosome, SO=protein_coding_gene, is_pseudo=false	2.0044e-14	0	33629.96	3	3	3	3	3	3	3														TRUE	699.889	846.502	769.609	857.689	660.169	990.375	953.59	827.584	647.457	571.157	682.366	790.88	887.233	745.333	729.017	670.637	856.983	852.762	910.265	747.63	729.197	699.889	846.502
TGME49_202530-t26_1-p1	TGME49_202530-t26_1-p1	gene=TGME49_202530, organism=Toxoplasma_gondii_ME49, gene_product=aspartate-tRNA ligase, transcript_product=aspartate-tRNA ligase, location=TGME49_chrVIIa:3255147-3260937(-), protein_length=773, sequence_SO=chromosome, SO=protein_coding_gene, is_pseudo=false	2.38302e-21	0	86802.46	3	3	3	3	3	3	3														TRUE	6739.91	6474.23	7061.7	6713.87	6839.44	6629.02	7004.27	6875.8	7152.17	6860.66	7267.67	6700.46	7015.2	7532.01	6911.16	7007.79	6919.54	7100.55	6421.71	6838.35	6328.51	6739.91	6474.23
TGME49_202540-t26_1-p1	TGME49_202540-t26_1-p1	gene=TGME49_202540, organism=Toxoplasma_gondii_ME49, gene_product=3'5'-cyclic nucleotide phosphodiesterase domain-containing protein, transcript_product=3'5'-cyclic nucleotide phosphodiesterase domain-containing protein, location=TGME49_chrVIIa:3237484-3249254(-), protein_length=1670, sequence_SO=chromosome, SO=protein_coding_gene, is_pseudo=false	2.13227e-19	0	182500.09	3	3	3	3	3	3	3														TRUE	734.926	798.242	831.598	843.913	860.156	784.711	751.245	769.524	743.495	799.938	809.213	809.877	785.145	974.234	880.478	734.447	772.23	741.213	750.552	821.348	808.486	734.926	798.242
TGME49_202550-t26_1-p1	TGME49_202550-t26_1-p1	gene=TGME49_202550, organism=Toxoplasma_gondii_ME49, gene_product=NLI interacting factor family phosphatase, transcript_product=NLI interacting factor family phosphatase, location=TGME49_chrVIIa:3226399-3234381(+), protein_length=2212, sequence_SO=chromosome, SO=protein_coding_gene, is_pseudo=false	2.04189e-22	0	233107.43	3	3	3	3	3	3	3														TRUE	808.437	876.399	838.024	807.469	819.78	776.398	836.634	821.408	884.408	832.482	844.527	882.761	846.229	949.777	892.942	866.29	837.748	874.336	774.093	803.609	776.24	808.437	876.399
TGME49_202572-t26_1-p1	TGME49_202572-t26_1-p1	gene=TGME49_202572, organism=Toxoplasma_gondii_ME49, gene_product=ribophorin i protein, transcript_product=ribophorin i protein, location=TGME49_chrVIIa:3207915-3216124(-), protein_length=959, sequence_SO=chromosome, SO=protein_coding_gene, is_pseudo=false	5.28386e-23	0	106456.94	3	3	3	3	3	3	3														TRUE	670.455	789.153	809.264	729.873	682.372	649.685	758.593	770.704	870.329	656.705	765.974	741.733	736.349	969.87	854.271	650.455	695.719	739.431	741.798	806.519	822.767	670.455	789.153
TGME49_202610-t26_1-p1	TGME49_202610-t26_1-p1	gene=TGME49_202610, organism=Toxoplasma_gondii_ME49, gene_product=protein phosphatase 2C domain-containing protein, transcript_product=protein phosphatase 2C domain-containing protein, location=TGME49_chrVIIa:3171762-3179268(+), protein_length=852, sequence_SO=chromosome, SO=protein_coding_gene, is_pseudo=false	4.59622e-23	0	94070.41	3	3	3	3	3	3	3														TRUE	691.677	695.637	633.003	730.807	790.88	739.608	717.674	687.798	702.838	695.818	618.484	645.102	594.765	614.432	676.219	660.907	705.217	679.319	632.17	668.982	664.016	691.677	695.637
TGME49_202620-t26_1-p1	TGME49_202620-t26_1-p1	gene=TGME49_202620, organism=Toxoplasma_gondii_ME49, gene_product=hypothetical protein, transcript_product=hypothetical protein, location=TGME49_chrVIIa:3165122-3166114(-), protein_length=330, sequence_SO=chromosome, SO=protein_coding_gene, is_pseudo=false	3.95015e-22	0	36092.64	3	3	3	3	3	3	3														TRUE	1808.93	1958.35	1641.51	2348.84	2609.73	2443.61	1933.37	1954.11	1765.27	1959.61	1759.31	1789.99	1708.06	1869.83	1782.03	1599.19	1986.05	1807.71	1595.6	1456.35	1861.74	1808.93	1958.35
TGME49_202630-t26_1-p1	TGME49_202630-t26_1-p1	gene=TGME49_202630, organism=Toxoplasma_gondii_ME49, gene_product=ATP-dependent metallopeptidase HflB subfamily protein, transcript_product=ATP-dependent metallopeptidase HflB subfamily protein, location=TGME49_chrVIIa:3150365-3162135(-), protein_length=1188, sequence_SO=chromosome, SO=protein_coding_gene, is_pseudo=false	1.2654e-21	0	128443.88	3	3	3	3	3	3	3														TRUE	755.178	845.165	830.993	787.653	763.841	739.439	793.724	849.086	863.453	786.715	827.102	799.817	878.727	922.292	905.524	799.696	771.083	812.764	804.75	848.734	842.562	755.178	845.165
TGME49_202680-t26_1-p1	TGME49_202680-t26_1-p1	gene=TGME49_202680, organism=Toxoplasma_gondii_ME49, gene_product=peptidase M16, alpha subunit, putative, transcript_product=peptidase M16, alpha subunit, putative, location=TGME49_chrVIIa:3107806-3114116(-), protein_length=563, sequence_SO=chromosome, SO=protein_coding_gene, is_pseudo=false	5.88226e-20	0	62203.58	3	3	3	3	3	3	3														TRUE	7506.03	6882.79	7767.34	7099.56	7489.93	6856.54	7587.29	7651.73	8036.85	7613.07	7616.03	7101.37	7723.51	7804.28	7171.6	7995.68	7439.56	8372.8	6535.93	7767.89	6254.08	7506.03	6882.79
TGME49_202690-t26_1-p1	TGME49_202690-t26_1-p1	gene=TGME49_202690, organism=Toxoplasma_gondii_ME49, gene_product=DNA-directed RNA polymerase II RPB9, transcript_product=DNA-directed RNA polymerase II RPB9, location=TGME49_chrVIIa:3102935-3105655(+), protein_length=250, sequence_SO=chromosome, SO=protein_coding_gene, is_pseudo=false	3.32863e-17	0	28169.85	3	3	3	3	3	3	3														TRUE	912.701	975.676	985.756	961.019	912.665	832.264	1060.41	1023.02	1085.46	990.123	949.09	1004.4	1115.27	1081.35	1021.3	1095.94	977.79	1131.45	927.889	1095.34	1003.86	912.701	975.676
TGME49_202750-t26_1-p1	TGME49_202750-t26_1-p1	gene=TGME49_202750, organism=Toxoplasma_gondii_ME49, gene_product=3' exoribonuclease family, domain 1 domain-containing protein, transcript_product=3' exoribonuclease family, domain 1 domain-containing protein, location=TGME49_chrVIIa:3057043-3062315(+), protein_length=350, sequence_SO=chromosome, SO=protein_coding_gene, is_pseudo=false	5.3977e-17	0	36306.42	3	3	3	3	3	3	3														TRUE	135.199	155.36	142.433	143.644	149.66	129.733	133.848	145.075	146.565	139.612	154.561	148.932	142.502	160.272	183.51	121.81	112.715	117.023	133.269	151.231	127.953	135.199	155.36
TGME49_202760-t26_1-p1	TGME49_202760-t26_1-p1	gene=TGME49_202760, organism=Toxoplasma_gondii_ME49, gene_product=hypothetical protein, transcript_product=hypothetical protein, location=TGME49_chrVIIa:3051475-3055087(-), protein_length=364, sequence_SO=chromosome, SO=protein_coding_gene, is_pseudo=false	6.39955e-21	0	38625.91	3	3	3	3	3	3	3														TRUE	712.325	762.091	722.105	780.255	710.574	754.111	762.195	736.967	711.946	746.129	713.338	706.811	734.712	803.597	767.237	678.224	744.253	693.573	739.019	710.877	745.881	712.325	762.091
TGME49_202770-t26_1-p1	TGME49_202770-t26_1-p1	gene=TGME49_202770, organism=Toxoplasma_gondii_ME49, gene_product=RNA recognition motif-containing protein, transcript_product=RNA recognition motif-containing protein, location=TGME49_chrVIIa:3041523-3048240(+), protein_length=532, sequence_SO=chromosome, SO=protein_coding_gene, is_pseudo=false	9.9025e-25	0	55868.21	3	3	3	3	3	3	3														TRUE	11341.1	10695.2	11252.2	11218.3	10777	11564.9	10902.4	10971.8	10966.5	11428.6	11390	10735.4	10596.3	10132.5	10345.8	10770.4	10702.1	10456.6	9817.32	9942.73	9784.74	11341.1	10695.2
TGME49_202780-t26_1-p1	TGME49_202780-t26_1-p1	gene=TGME49_202780, organism=Toxoplasma_gondii_ME49, gene_product=rhoptry kinase family protein ROP25, transcript_product=rhoptry kinase family protein ROP25, location=TGME49_chrVIIa:3034592-3037960(-), protein_length=1122, sequence_SO=chromosome, SO=protein_coding_gene, is_pseudo=false	3.16612e-24	0	120369.59	3	3	3	3	3	3	3														TRUE	529.229	559.155	468.992	577.775	628.18	574.535	502.301	515.762	546.001	538.57	520.823	491.913	467.984	555.127	614.172	456.538	536.033	490.548	521.922	491.726	567.918	529.229	559.155
TGME49_202820-t26_1-p1	TGME49_202820-t26_1-p1	gene=TGME49_202820, organism=Toxoplasma_gondii_ME49, gene_product=ubiquitin-conjugating enzyme subfamily protein, transcript_product=ubiquitin-conjugating enzyme subfamily protein, location=TGME49_chrVIIa:3010620-3012602(+), protein_length=168, sequence_SO=chromosome, SO=protein_coding_gene, is_pseudo=false	2.87855e-19	0	18933.66	3	3	3	3	3	3	3														TRUE	1787.58	1764.67	1834.48	1575.45	1743.2	1674.06	1645.6	1665.82	1690.69	1567.34	1813.38	1582.42	1742.06	1846.93	1638.04	1668.27	1504	1663.98	1478.88	1758.81	1498.31	1787.58	1764.67
TGME49_202830-t26_1-p1	TGME49_202830-t26_1-p1	gene=TGME49_202830, organism=Toxoplasma_gondii_ME49, gene_product=Elicitor-responsive protein, putative, transcript_product=Elicitor-responsive protein, putative, location=TGME49_chrVIIa:3006004-3007574(-), protein_length=306, sequence_SO=chromosome, SO=protein_coding_gene, is_pseudo=false	1.70465e-17	0	33033.02	3	3	3	3	3	3	3														TRUE	5319.99	5455.24	5271.65	5399.9	5483.16	5670.12	5357.13	5223.66	5031.53	5546.83	5056.31	5236.3	5042.63	5075.05	5114.41	4862.43	4894.14	4638.31	4744.63	4972.31	4833.39	5319.99	5455.24
TGME49_202840-t26_1-p1	TGME49_202840-t26_1-p1	gene=TGME49_202840, organism=Toxoplasma_gondii_ME49, gene_product=FHA domain-containing protein, transcript_product=FHA domain-containing protein, location=TGME49_chrVIIa:2991534-2997998(-), protein_length=1044, sequence_SO=chromosome, SO=protein_coding_gene, is_pseudo=false	2.32842e-25	0	106108.63	3	3	3	3	3	3	3														TRUE	978.254	954.627	1032.77	920.372	918.468	830.773	994.362	1026.91	1078.01	983.86	1090.15	990.823	1032	1089.92	1085.39	1094.37	1016.47	1102.71	906.992	922.728	979.235	978.254	954.627
TGME49_202850-t26_1-p1	TGME49_202850-t26_1-p1	gene=TGME49_202850, organism=Toxoplasma_gondii_ME49, gene_product=ATP-binding domain-containing protein, transcript_product=ATP-binding domain-containing protein, location=TGME49_chrVIIa:2981829-2989889(+), protein_length=1918, sequence_SO=chromosome, SO=protein_coding_gene, is_pseudo=false	3.99927e-12	0	207900.56	3	3	3	3	3	3	3														TRUE	109.641	115.042	122.647	89.8584	106.333	86.5408	111.604	113.039	117.211	130.217	122.476	114.043	115.469	164.116	139.386	100.483	97.8683	107.851	133.31	122.852	116.503	109.641	115.042
TGME49_202870-t26_1-p1	TGME49_202870-t26_1-p1	gene=TGME49_202870, organism=Toxoplasma_gondii_ME49, gene_product=SAP domain-containing protein, transcript_product=SAP domain-containing protein, location=TGME49_chrVIIa:2971521-2975842(+), protein_length=506, sequence_SO=chromosome, SO=protein_coding_gene, is_pseudo=false	1.19972e-24	0	55645.12	3	3	3	3	3	3	3														TRUE	2948.54	2580	2555.88	2745.27	2839.96	2959.65	2527.12	2841.66	2724.67	2824.06	3236.91	2578.77	2799.86	2821.83	2480.67	2676.36	2622.51	2715.98	2295.36	2690.59	2398.13	2948.54	2580
TGME49_202890-t26_1-p1	TGME49_202890-t26_1-p1	gene=TGME49_202890, organism=Toxoplasma_gondii_ME49, gene_product=hypothetical protein, transcript_product=hypothetical protein, location=TGME49_chrVIIa:2959845-2960978(-), protein_length=377, sequence_SO=chromosome, SO=protein_coding_gene, is_pseudo=false	1.11586e-18	0	39432.51	3	3	3	3	3	3	3														TRUE	1618.34	1753.58	1663.02	1650.25	1615.72	1502.93	1576.22	1582.39	1576.56	1641.78	1751.61	1697.39	1699.27	1860.98	1772.89	1511.33	1617.6	1606.45	1636.47	1612.02	1657.19	1618.34	1753.58
TGME49_202900-t26_1-p1	TGME49_202900-t26_1-p1	gene=TGME49_202900, organism=Toxoplasma_gondii_ME49, gene_product=zinc finger (CCCH type) motif-containing protein, transcript_product=zinc finger (CCCH type) motif-containing protein, location=TGME49_chrVIIa:2950755-2954840(+), protein_length=1298, sequence_SO=chromosome, SO=protein_coding_gene, is_pseudo=false	2.09224e-22	0	137329.54	3	3	3	3	3	3	3														TRUE	664.21	791.657	812.472	817.844	842.384	781.81	757.366	810.398	794.138	728.806	821.304	766.936	837.913	869.152	880.832	664.224	729.105	694.678	728.208	804.338	839.377	664.21	791.657
TGME49_202920-t26_1-p1	TGME49_202920-t26_1-p1	gene=TGME49_202920, organism=Toxoplasma_gondii_ME49, gene_product=p-aminobenzoic acid synthase, transcript_product=p-aminobenzoic acid synthase, location=TGME49_chrVIIa:2943542-2947543(-), protein_length=988, sequence_SO=chromosome, SO=protein_coding_gene, is_pseudo=false	1.03505e-16	0	107112.07	3	3	3	3	3	3	3														TRUE	108.189	136.844	144.751	125.199	111.723	119.472	120.721	120.914	139.108	120.925	150.243	144.96	132.099	120.27	115.362	101.002	107.266	90.1673	127.284	119.027	110.147	108.189	136.844
TGME49_202940-t26_1-p1	TGME49_202940-t26_1-p1	gene=TGME49_202940, organism=Toxoplasma_gondii_ME49, gene_product=hypothetical protein, transcript_product=hypothetical protein, location=TGME49_chrVIIa:2937496-2938659(-), protein_length=387, sequence_SO=chromosome, SO=protein_coding_gene, is_pseudo=false	9.74094e-18	0	42916.53	3	3	3	3	3	3	3														TRUE	124.982	47.6298	71.9384	98.274	113.17	138.836	73.9659	78.5009	77.9491	68.4427	56.122	43.8028	69.7593	64.897	25.9209	69.2137	76.2891	119.261	48.4502	56.1506	68.9907	124.982	47.6298
TGME49_202950-t26_1-p1	TGME49_202950-t26_1-p1	gene=TGME49_202950, organism=Toxoplasma_gondii_ME49, gene_product=hypothetical protein, transcript_product=hypothetical protein, location=TGME49_chrVIIa:2923051-2935206(+), protein_length=1414, sequence_SO=chromosome, SO=protein_coding_gene, is_pseudo=false	3.44139e-20	0	151799.61	3	3	3	3	3	3	3														TRUE	1623.32	1728.38	1850.07	1580.72	1582.72	1529.92	1619.45	1698.21	1747.91	1656.64	1786.14	1656.33	1729.56	1919.39	1780.21	1583.97	1548.09	1699.02	1572.87	1829.91	1731.23	1623.32	1728.38
TGME49_202980-t26_1-p1	TGME49_202980-t26_1-p1	gene=TGME49_202980, organism=Toxoplasma_gondii_ME49, gene_product=hypothetical protein, transcript_product=hypothetical protein, location=TGME49_chrVIIa:2888157-2901415(-), protein_length=1915, sequence_SO=chromosome, SO=protein_coding_gene, is_pseudo=false	2.1245e-23	0	210470.37	3	3	3	3	3	3	3														TRUE	440.547	485.422	566.182	474.473	450.802	446.748	541.836	545.992	556.623	472.842	534.58	526.15	521.943	625.628	642.61	527.96	519.605	602.846	504.703	520.753	577.299	440.547	485.422
TGME49_203060-t26_1-p1	TGME49_203060-t26_1-p1	gene=TGME49_203060, organism=Toxoplasma_gondii_ME49, gene_product=hypothetical protein, transcript_product=hypothetical protein, location=TGME49_chrVIIa:2821422-2824543(-), protein_length=496, sequence_SO=chromosome, SO=protein_coding_gene, is_pseudo=false	1.23088e-14	0	53919.93	3	3	3	3	3	3	3														TRUE	357.839	335.643	442.37	401.221	360.853	289.679	223.825	309.222	316.818	461.213	311.231	246.507	284.081	417.752	306.087	308.234	206.389	313.034	198.149	312.285	266.951	357.839	335.643
TGME49_203080-t26_1-p1	TGME49_203080-t26_1-p1	gene=TGME49_203080, organism=Toxoplasma_gondii_ME49, gene_product=RNA recognition motif-containing protein, transcript_product=RNA recognition motif-containing protein, location=TGME49_chrVIIa:2814910-2817117(+), protein_length=302, sequence_SO=chromosome, SO=protein_coding_gene, is_pseudo=false	3.1189e-19	0	32684.45	3	3	3	3	3	3	3														TRUE	699.515	686.621	712.718	639.6	672.846	671.777	715.831	706.927	713.763	723.262	677.523	686.357	714.723	674.547	694.981	689.058	691.49	694.881	657.705	736.468	634.215	699.515	686.621
TGME49_203150-t26_1-p1	TGME49_203150-t26_1-p1	gene=TGME49_203150, organism=Toxoplasma_gondii_ME49, gene_product=hypothetical protein, transcript_product=hypothetical protein, location=TGME49_chrVIIa:2737936-2744061(+), protein_length=1798, sequence_SO=chromosome, SO=protein_coding_gene, is_pseudo=false	2.60973e-22	0	187612.93	3	3	3	3	3	3	3														TRUE	52.1524	48.2416	57.1108	48.5625	44.7632	44.5401	50.4616	52.4802	54.9259	53.7336	54.5094	52.9886	53.5998	65.6122	57.8378	49.9742	45.1871	45.9807	64.2	47.1357	63.1431	52.1524	48.2416
TGME49_203160-t26_1-p1	TGME49_203160-t26_1-p1	gene=TGME49_203160, organism=Toxoplasma_gondii_ME49, gene_product=hypothetical protein, transcript_product=hypothetical protein, location=TGME49_chrVIIa:2722556-2732434(-), protein_length=666, sequence_SO=chromosome, SO=protein_coding_gene, is_pseudo=false	6.17058e-21	0	74783.5	3	3	3	3	3	3	3														TRUE	572.314	546.018	550.29	630.23	617.986	629.751	543.276	599.335	539.514	612.042	509.886	582.606	526.676	551.299	614.302	520.447	560.866	468.238	511.043	502.917	505.534	572.314	546.018
TGME49_203170-t26_1-p1	TGME49_203170-t26_1-p1	gene=TGME49_203170, organism=Toxoplasma_gondii_ME49, gene_product=OB-fold nucleic acid binding domain-containing protein, transcript_product=OB-fold nucleic acid binding domain-containing protein, location=TGME49_chrVIIa:2711017-2721076(+), protein_length=732, sequence_SO=chromosome, SO=protein_coding_gene, is_pseudo=false	2.92624e-20	0	81853.38	3	3	3	3	3	3	3														TRUE	596.292	792.47	918.069	624.327	442.906	444.026	775.771	931.595	913.591	518.419	869.138	710.017	885.486	958.269	987.507	697.627	578.892	792.904	793.356	644.34	847.857	596.292	792.47
TGME49_203220-t26_1-p1	TGME49_203220-t26_1-p1	gene=TGME49_203220, organism=Toxoplasma_gondii_ME49, gene_product=DEAD/DEAH box helicase domain-containing protein, transcript_product=DEAD/DEAH box helicase domain-containing protein, location=TGME49_chrVIIa:2662935-2672115(+), protein_length=1144, sequence_SO=chromosome, SO=protein_coding_gene, is_pseudo=false	2.44612e-24	0	122543.62	3	3	3	3	3	3	3														TRUE	1603.88	1683.34	1610.16	1602.4	1699.15	1566.22	1599.32	1600.84	1818.68	1647.05	1650.08	1567.65	1616.85	1954.12	1749.68	1546.91	1559.31	1551.57	1438.55	1579.3	1539.68	1603.88	1683.34
TGME49_203240-t26_1-p1	TGME49_203240-t26_1-p1	gene=TGME49_203240, organism=Toxoplasma_gondii_ME49, gene_product=hypothetical protein, transcript_product=hypothetical protein, location=TGME49_chrVIIa:2649304-2656803(-), protein_length=739, sequence_SO=chromosome, SO=protein_coding_gene, is_pseudo=false	4.65142e-22	0	80262.86	3	3	3	3	3	3	3														TRUE	1767.18	1716.87	1871.13	1669.87	1800.37	1793.25	1799.06	1775.71	1912.75	1797.04	1792.55	1799.09	1824.46	2061.92	1807.9	1795.9	1769.37	1900.99	1823.28	1928.49	1840.61	1767.18	1716.87
TGME49_203290-t26_1-p1	TGME49_203290-t26_1-p1	gene=TGME49_203290, organism=Toxoplasma_gondii_ME49, gene_product=hypothetical protein, transcript_product=hypothetical protein, location=TGME49_chrVIIa:2618495-2619487(-), protein_length=330, sequence_SO=chromosome, SO=protein_coding_gene, is_pseudo=false	9.12747e-18	0	35957.15	3	3	3	3	3	3	3														TRUE	4066	4836.71	3468.04	5394.22	5453.52	5203.26	3865.7	3611.47	3376.34	4436.62	3226.59	4023.87	2890.42	3387.24	3592.44	3723.9	4128.08	3326.8	3122.71	3033.67	3661.48	4066	4836.71
TGME49_203300-t26_1-p1	TGME49_203300-t26_1-p1	gene=TGME49_203300, organism=Toxoplasma_gondii_ME49, gene_product=hypothetical protein, transcript_product=hypothetical protein, location=TGME49_chrVIIa:2607636-2617368(+), protein_length=1401, sequence_SO=chromosome, SO=protein_coding_gene, is_pseudo=false	2.98159e-11	0	149702.99	3	3	3	3	3	3	3														TRUE	118.387	156.024	135.381	128.445	144.882	112.653	129.87	115.495	138.298	119.223	130.273	119.229	111.04	146.867	151.623	111.504	104.755	116.029	143.842	110.147	135.689	118.387	156.024
TGME49_203310-t26_1-p1	TGME49_203310-t26_1-p1	gene=TGME49_203310, organism=Toxoplasma_gondii_ME49, gene_product=dense granule protein GRA7, transcript_product=dense granule protein GRA7, location=TGME49_chrVIIa:2604424-2605134(+), protein_length=236, sequence_SO=chromosome, SO=protein_coding_gene, is_pseudo=false	4.26875e-22	0	25918.9	3	3	3	3	3	3	3														TRUE	34414	33413.6	28690.1	38115.9	40345.6	38352.5	28722.2	28666.8	29485.6	35433.5	30365.9	30505.4	25345.4	26026.1	28262.7	28309.9	33185	25837.1	25153.6	25301.2	28861.1	34414	33413.6
TGME49_203320-t26_1-p1	TGME49_203320-t26_1-p1	gene=TGME49_203320, organism=Toxoplasma_gondii_ME49, gene_product=zinc finger in N-recognin protein, transcript_product=zinc finger in N-recognin protein, location=TGME49_chrVIIa:2574423-2599438(-), protein_length=5356, sequence_SO=chromosome, SO=protein_coding_gene, is_pseudo=false	8.33373e-18	0	573090.75	3	3	3	3	3	3	3														TRUE	351.236	359.835	361.268	337.845	362.965	314.287	302.444	331.23	362.383	339.521	373.489	312.188	321.884	442.551	346.452	324.273	322.176	327.458	318.069	329.083	366.424	351.236	359.835
TGME49_203358-t26_1-p1	TGME49_203358-t26_1-p1	gene=TGME49_203358, organism=Toxoplasma_gondii_ME49, gene_product=hypothetical protein, transcript_product=hypothetical protein, location=TGME49_chrVIIa:2550802-2555209(+), protein_length=395, sequence_SO=chromosome, SO=protein_coding_gene, is_pseudo=false	3.73732e-23	0	43000.1	3	3	3	3	3	3	3														TRUE	186.522	195.846	197.096	178.444	173.926	181.057	203.878	203.492	178.884	162.076	216.34	218.402	191.105	186.81	201.524	155.979	186.963	146.33	202.656	158.006	208.199	186.522	195.846
TGME49_203362-t26_1-p1	TGME49_203362-t26_1-p1	gene=TGME49_203362, organism=Toxoplasma_gondii_ME49, gene_product=hypothetical protein, transcript_product=hypothetical protein, location=TGME49_chrVIIa:2543938-2546274(+), protein_length=220, sequence_SO=chromosome, SO=protein_coding_gene, is_pseudo=false	2.13967e-18	0	24667.18	3	3	3	3	3	3	3														TRUE	155.471	120.703	160.471	141.419	126.396	121.588	133.534	131.303	182.409	144.643	119.976	127.659	123.898	136.5	163.214	122.106	119.999	111.037	113.562	128.172	169.3	155.471	120.703
TGME49_203370-t26_1-p1	TGME49_203370-t26_1-p1	gene=TGME49_203370, organism=Toxoplasma_gondii_ME49, gene_product=hypothetical protein, transcript_product=hypothetical protein, location=TGME49_chrVIIa:2539835-2542159(-), protein_length=774, sequence_SO=chromosome, SO=protein_coding_gene, is_pseudo=false	8.30157e-23	0	81062.29	3	3	3	3	3	3	3														TRUE	1854.28	1775.39	1829.89	1853.33	1895.58	1907.53	1913.69	1907.33	1923.82	1809.72	1930.5	1793.86	1909.11	1898.89	1843.69	1848.5	1905.56	2019.08	1782.55	1874.14	1689.03	1854.28	1775.39
TGME49_203380-t26_1-p1	TGME49_203380-t26_1-p1	gene=TGME49_203380, organism=Toxoplasma_gondii_ME49, gene_product=DnaJ domain-containing protein, transcript_product=DnaJ domain-containing protein, location=TGME49_chrVIIa:2527928-2535836(+), protein_length=714, sequence_SO=chromosome, SO=protein_coding_gene, is_pseudo=false	3.86024e-23	0	81364.23	3	3	3	3	3	3	3														TRUE	927.568	999.664	1014.11	923.494	851.931	878.51	1003.05	1042.14	969.705	864.817	989.085	1008.5	1070.6	1125.33	1121.57	906.843	953.22	922.886	969.133	969.058	1041.52	927.568	999.664
TGME49_203390-t26_1-p1	TGME49_203390-t26_1-p1	gene=TGME49_203390, organism=Toxoplasma_gondii_ME49, gene_product=CRAL/TRIO domain-containing protein, transcript_product=CRAL/TRIO domain-containing protein, location=TGME49_chrVIIa:2521694-2523724(-), protein_length=456, sequence_SO=chromosome, SO=protein_coding_gene, is_pseudo=false	5.58197e-21	0	50481.04	3	3	3	3	3	3	3														TRUE	1208.04	1290.26	1313.04	1135.17	1170.8	1069.67	1214.52	1328.42	1315.22	1268.99	1419.04	1222.83	1255.08	1433.31	1329.76	1247.61	1164.44	1324.87	1187.16	1241.52	1202.97	1208.04	1290.26
TGME49_203400-t26_1-p1	TGME49_203400-t26_1-p1	gene=TGME49_203400, organism=Toxoplasma_gondii_ME49, gene_product=hypothetical protein, transcript_product=hypothetical protein, location=TGME49_chrVIIa:2515244-2518894(+), protein_length=580, sequence_SO=chromosome, SO=protein_coding_gene, is_pseudo=false	1.29516e-18	0	64619.87	3	3	3	3	3	3	3														TRUE	653.752	579.502	674.704	660.624	646.692	590.103	620.36	657.669	667.374	643.933	665.101	568.506	622.649	711.757	732.277	642.44	614.679	686.376	641.02	595.603	600.328	653.752	579.502
TGME49_203450-t26_1-p1	TGME49_203450-t26_1-p1	gene=TGME49_203450, organism=Toxoplasma_gondii_ME49, gene_product=DUF3228 domain-containing protein, transcript_product=DUF3228 domain-containing protein, location=TGME49_chrVIIa:2494693-2500255(-), protein_length=465, sequence_SO=chromosome, SO=protein_coding_gene, is_pseudo=false	1.27053e-18	0	50685.68	3	3	3	3	3	3	3														TRUE	3606.6	3599	3523.24	3807.73	3410.68	3760.19	3477.19	3580.93	3130.54	3250.07	3597.44	3354.39	3575.37	3355.67	3284.23	3319.88	3441.43	2991.66	3911.97	3361.44	3673.97	3606.6	3599
TGME49_203460-t26_1-p1	TGME49_203460-t26_1-p1	gene=TGME49_203460, organism=Toxoplasma_gondii_ME49, gene_product=hypothetical protein, transcript_product=hypothetical protein, location=TGME49_chrVIIa:2492772-2493651(+), protein_length=119, sequence_SO=chromosome, SO=protein_coding_gene, is_pseudo=false	9.06242e-17	0	13146.52	3	3	3	3	3	3	3														TRUE	277.312	266.877	272.196	306.774	273.229	229.278	271.717	281.528	272.063	245.698	251.801	262.129	290.353	358.661	266.881	247.487	243.666	216.956	209.503	247.685	301.972	277.312	266.877
TGME49_203480-t26_1-p1	TGME49_203480-t26_1-p1	gene=TGME49_203480, organism=Toxoplasma_gondii_ME49, gene_product=hypothetical protein, transcript_product=hypothetical protein, location=TGME49_chrVIIa:2481267-2490731(-), protein_length=1403, sequence_SO=chromosome, SO=protein_coding_gene, is_pseudo=false	1.49435e-20	0	145523.78	3	3	3	3	3	3	3														TRUE	588.719	524.514	534.349	562.955	601.904	567.121	533.316	524.541	568.191	557.104	558.81	559.1	531.873	552.353	555.398	515.802	561.307	570.18	556.025	591.88	538.074	588.719	524.514
TGME49_203490-t26_1-p1	TGME49_203490-t26_1-p1	gene=TGME49_203490, organism=Toxoplasma_gondii_ME49, gene_product=GNL3L/Grn1 GTPase, transcript_product=GNL3L/Grn1 GTPase, location=TGME49_chrVIIa:2472989-2479668(+), protein_length=702, sequence_SO=chromosome, SO=protein_coding_gene, is_pseudo=false	3.6475e-17	0	76488.41	3	3	3	3	3	3	3														TRUE	1135.93	1143.78	1210.46	1160.53	1111.38	1109.96	1227.96	1302.96	1298.89	1108.54	1331.18	1165.1	1280.47	1337.3	1334.68	1246.14	1195.47	1318.77	1242.07	1296.24	1305.91	1135.93	1143.78
TGME49_203510-t26_1-p1	TGME49_203510-t26_1-p1	gene=TGME49_203510, organism=Toxoplasma_gondii_ME49, gene_product=zinc finger, C3HC4 type (RING finger) domain-containing protein, transcript_product=zinc finger, C3HC4 type (RING finger) domain-containing protein, location=TGME49_chrVIIa:2456953-2461760(+), protein_length=801, sequence_SO=chromosome, SO=protein_coding_gene, is_pseudo=false	4.6921e-17	0	87491.79	3	3	3	3	3	3	3														TRUE	390.597	435.827	375.308	349.84	375.271	353.382	422.211	425.366	376.259	366.059	431.775	417.896	372.769	433.79	403.176	409.505	373.022	419.026	409.451	402.25	436.176	390.597	435.827
TGME49_203540-t26_1-p1	TGME49_203540-t26_1-p1	gene=TGME49_203540, organism=Toxoplasma_gondii_ME49, gene_product=RNA binding protein, putative, transcript_product=RNA binding protein, putative, location=TGME49_chrVIIa:2433624-2441166(-), protein_length=1127, sequence_SO=chromosome, SO=protein_coding_gene, is_pseudo=false	2.08491e-24	0	118796	3	3	3	3	3	3	3														TRUE	2252.94	2105.14	1986.46	2202.46	2445.37	2346.83	1790.02	1840.53	1837.51	2348.44	1948.24	2165.99	1902.2	1998.12	1995.74	1917.26	2033.68	1873	1897.53	1884.48	1947.89	2252.94	2105.14
TGME49_203600-t26_1-p1	TGME49_203600-t26_1-p1	gene=TGME49_203600, organism=Toxoplasma_gondii_ME49, gene_product=hypothetical protein, transcript_product=hypothetical protein, location=TGME49_chrVIIa:2407865-2409184(-), protein_length=439, sequence_SO=chromosome, SO=protein_coding_gene, is_pseudo=false	1.76928e-19	0	47214.75	3	3	3	3	3	3	3														TRUE	1928.01	2461.68	2284.26	2352.12	2218.71	1762.25	2070.32	2139.16	2185.34	2098.47	1837.2	2157.91	1909.76	2218.69	2388.28	2087.29	2154.96	1992.1	1860.35	1845.73	2371.84	1928.01	2461.68
TGME49_203610-t26_1-p1	TGME49_203610-t26_1-p1	gene=TGME49_203610, organism=Toxoplasma_gondii_ME49, gene_product=3'-5' exoribonuclease csl4, putative, transcript_product=3'-5' exoribonuclease csl4, putative, location=TGME49_chrVIIa:2401178-2404417(+), protein_length=269, sequence_SO=chromosome, SO=protein_coding_gene, is_pseudo=false	4.13227e-17	0	28395.43	3	3	3	3	3	3	3														TRUE	204.838	213.256	191.565	228.396	210.349	226.504	234.394	234.587	187.225	169.639	178.894	228.246	203.612	208.921	222.977	205.044	246.005	194.212	221.055	178.611	206.84	204.838	213.256
TGME49_203630-t26_1-p1	TGME49_203630-t26_1-p1	gene=TGME49_203630, organism=Toxoplasma_gondii_ME49, gene_product=ribosomal protein RPL44, transcript_product=ribosomal protein RPL44, location=TGME49_chrVIIa:2392791-2393820(-), protein_length=105, sequence_SO=chromosome, SO=protein_coding_gene, is_pseudo=false	3.09563e-11	0	12062.53	3	3	3	3	3	3	3														TRUE	1311.89	907.896	844.738	820.518	750.05	1235	533.118	1074.9	700.008	1174.45	5715.33	711.063	636.37	671.494	591.276	395.915	432.01	500.462	319.819	296.006	551.826	1311.89	907.896
TGME49_203690-t26_1-p1	TGME49_203690-t26_1-p1	gene=TGME49_203690, organism=Toxoplasma_gondii_ME49, gene_product=AP2 domain transcription factor AP2VIIa-5, transcript_product=AP2 domain transcription factor AP2VIIa-5, location=TGME49_chrVIIa:2320772-2329952(-), protein_length=2597, sequence_SO=chromosome, SO=protein_coding_gene, is_pseudo=false	4.4354e-18	0	266615.9	3	3	3	3	3	3	3														TRUE	163.243	180.999	151.329	166.552	137.931	170.28	196.013	175.495	154.759	157.436	162.703	176.735	177.329	125.545	162.781	135.249	171.53	164.858	174.429	147.037	190.941	163.243	180.999
TGME49_203710-t26_1-p1	TGME49_203710-t26_1-p1	gene=TGME49_203710, organism=Toxoplasma_gondii_ME49, gene_product=AP2 domain transcription factor AP2VIIa-4, transcript_product=AP2 domain transcription factor AP2VIIa-4, location=TGME49_chrVIIa:2297684-2309559(-), protein_length=3431, sequence_SO=chromosome, SO=protein_coding_gene, is_pseudo=false	9.87084e-24	0	360057.1	3	3	3	3	3	3	3														TRUE	234.037	293.605	311.838	246.323	216.027	211.88	285.662	298.399	265.128	217.103	243.972	270.347	360.746	366.408	363.535	259.854	241.507	266.305	304.519	285.598	339.133	234.037	293.605
TGME49_203720-t26_1-p1	TGME49_203720-t26_1-p1	gene=TGME49_203720, organism=Toxoplasma_gondii_ME49, gene_product=vitamin k epoxide reductase family protein, transcript_product=vitamin k epoxide reductase family protein, location=TGME49_chrVIIa:2292314-2294910(+), protein_length=184, sequence_SO=chromosome, SO=protein_coding_gene, is_pseudo=false	3.58201e-18	0	20479.88	3	3	3	3	3	3	3														TRUE	1190.12	1571.31	1275.64	1533.66	1452.53	1736.76	1390.85	1484.17	1197.56	1238.02	1287.45	1434.94	1362.5	1038.59	1361.3	1135.69	1432.15	1157.59	1449.51	1011.58	1574.06	1190.12	1571.31
TGME49_203740-t26_1-p1	TGME49_203740-t26_1-p1	gene=TGME49_203740, organism=Toxoplasma_gondii_ME49, gene_product=hypothetical protein, transcript_product=hypothetical protein, location=TGME49_chrVIIa:2279146-2279952(-), protein_length=268, sequence_SO=chromosome, SO=protein_coding_gene, is_pseudo=false	2.1107e-27	0	28156.18	3	3	3	3	3	3	3														TRUE	473.686	402.032	450.17	494.922	540.395	457.529	382.399	442.515	382.697	430.232	431.601	368.61	453.614	514.612	437.831	444.432	425.186	409.043	348.617	279.688	462.529	473.686	402.032
TGME49_203750-t26_1-p1	TGME49_203750-t26_1-p1	gene=TGME49_203750, organism=Toxoplasma_gondii_ME49, gene_product=hypothetical protein, transcript_product=hypothetical protein, location=TGME49_chrVIIa:2263591-2278190(+), protein_length=1382, sequence_SO=chromosome, SO=protein_coding_gene, is_pseudo=false	7.84724e-22	0	149765.83	3	3	3	3	3	3	3														TRUE	1010.7	1072.07	1146.74	983.671	981.058	986.82	1068.31	1139.14	1094.87	1002.65	1077.44	1037.82	1051.84	1120.91	1151.3	928.149	1033.54	970.219	966.544	1040.92	1200.07	1010.7	1072.07
TGME49_203760-t26_1-p1	TGME49_203760-t26_1-p1	gene=TGME49_203760, organism=Toxoplasma_gondii_ME49, gene_product=hypothetical protein, transcript_product=hypothetical protein, location=TGME49_chrVIIa:2251120-2261027(-), protein_length=1396, sequence_SO=chromosome, SO=protein_coding_gene, is_pseudo=false	2.45048e-05	0.000246002	151203.7	3	3	3	3	3	3	3														TRUE	229.024	222.548	268.083	190.845	226.916	175.07	217.956	251.652	215.402	197.887	239.743	208.601	204.096	278.656	227.918	207.831	188.88	187.642	206.913	180.013	173.959	229.024	222.548
TGME49_203780-t26_1-p1	TGME49_203780-t26_1-p1	gene=TGME49_203780, organism=Toxoplasma_gondii_ME49, gene_product=hypothetical protein, transcript_product=hypothetical protein, location=TGME49_chrVIIa:2240842-2245269(+), protein_length=1475, sequence_SO=chromosome, SO=protein_coding_gene, is_pseudo=false	2.01002e-25	0	145087.95	3	3	3	3	3	3	3														TRUE	940.513	923.692	951.99	925.455	943.345	916.349	962.486	961.687	1037.01	937.433	983.24	954.045	1008.89	1009.5	961.854	991.556	994.675	979.391	924.41	946.81	928.771	940.513	923.692
TGME49_203790-t26_1-p1	TGME49_203790-t26_1-p1	gene=TGME49_203790, organism=Toxoplasma_gondii_ME49, gene_product=hypothetical protein, transcript_product=hypothetical protein, location=TGME49_chrVIIa:2234261-2238866(+), protein_length=302, sequence_SO=chromosome, SO=protein_coding_gene, is_pseudo=false	6.20115e-15	0	34133.19	3	3	3	3	3	3	3														TRUE	233.935	256.99	264.478	269.291	306.947	245.773	240.436	263.775	236.935	244.707	277.282	260.993	287.407	274.288	260.074	266.493	238.105	249.749	273.194	276.422	227.526	233.935	256.99
TGME49_203810-t26_1-p1	TGME49_203810-t26_1-p1	gene=TGME49_203810, organism=Toxoplasma_gondii_ME49, gene_product=kelch repeat-containing protein, transcript_product=kelch repeat-containing protein, location=TGME49_chrVIIa:2216404-2220438(-), protein_length=531, sequence_SO=chromosome, SO=protein_coding_gene, is_pseudo=false	6.56861e-21	0	58060.3	3	3	3	3	3	3	3														TRUE	1516.97	1424.66	1597.84	1536.32	1537.94	1491.38	1547.58	1514.62	1622.78	1548.52	1542.54	1459.75	1544.06	1610.85	1569.43	1636.8	1524.67	1527.4	1477.09	1605.03	1445.3	1516.97	1424.66
TGME49_203820-t26_1-p1	TGME49_203820-t26_1-p1	gene=TGME49_203820, organism=Toxoplasma_gondii_ME49, gene_product=hypothetical protein, transcript_product=hypothetical protein, location=TGME49_chrVIIa:2202277-2207067(-), protein_length=1267, sequence_SO=chromosome, SO=protein_coding_gene, is_pseudo=false	3.79913e-16	0	136014.58	3	3	3	3	3	3	3														TRUE	113.707	144.507	156.692	138.476	111.075	100.106	136.223	147.731	145.219	121.181	172.393	125.827	154.06	185.843	191.051	125.667	114.065	127.175	119.329	159.163	177.933	113.707	144.507
TGME49_203860-t26_1-p1	TGME49_203860-t26_1-p1	gene=TGME49_203860, organism=Toxoplasma_gondii_ME49, gene_product=hypothetical protein, transcript_product=hypothetical protein, location=TGME49_chrVIIa:2176513-2178513(-), protein_length=495, sequence_SO=chromosome, SO=protein_coding_gene, is_pseudo=false	8.19995e-18	0	51338.7	3	3	3	3	3	3	3														TRUE	217.941	218.046	232.278	217.886	211.549	194.799	218.744	209.564	197.884	203.292	219.995	220.359	164.818	207.975	195.941	167.277	184.831	192.875	189.077	162.209	198.857	217.941	218.046
TGME49_203870-t26_1-p1	TGME49_203870-t26_1-p1	gene=TGME49_203870, organism=Toxoplasma_gondii_ME49, gene_product=RAB43, member RAS oncogene family protein, transcript_product=RAB43, member RAS oncogene family protein, location=TGME49_chrVIIa:2170270-2173780(-), protein_length=285, sequence_SO=chromosome, SO=protein_coding_gene, is_pseudo=false	8.1785e-19	0	32236.25	3	3	3	3	3	3	3														TRUE	255.323	232.132	266.451	257.073	267.682	238.989	293.801	278.72	279.553	257.023	271.259	252.256	247.181	234.381	236.497	236.735	264.235	251.548	249.432	263.296	219.545	255.323	232.132
TGME49_203910-t26_1-p1	TGME49_203910-t26_1-p1	gene=TGME49_203910, organism=Toxoplasma_gondii_ME49, gene_product=TBC domain-containing protein, transcript_product=TBC domain-containing protein, location=TGME49_chrVIIa:2130162-2139638(-), protein_length=2113, sequence_SO=chromosome, SO=protein_coding_gene, is_pseudo=false	3.50168e-19	0	228840.94	3	3	3	3	3	3	3														TRUE	160.948	175.269	173.024	177.76	159.186	145.552	181.577	193.363	200.012	153.278	183.578	155.656	198.764	246.924	202.077	160.625	176.844	203.099	169.327	160.255	163.916	160.948	175.269
TGME49_203940-t26_1-p1	TGME49_203940-t26_1-p1	gene=TGME49_203940, organism=Toxoplasma_gondii_ME49, gene_product=ABC1 protein, transcript_product=ABC1 protein, location=TGME49_chrVIIa:2109453-2121339(-), protein_length=1395, sequence_SO=chromosome, SO=protein_coding_gene, is_pseudo=false	0.00168197	0.00288948	151016.27	3	3	3	3	3	3	3														TRUE	5073.98	9692.06	10802.3	7398.6	8929.37	2431.32	2056.06	3926.59	5024.96	6201.46	7695.16	6097.34	9653.05	15090.5	11046.9	3004.64	4414.82	6006.41	1557.08	5522.97	8852.63	5073.98	9692.06
TGME49_203950-t26_1-p1	TGME49_203950-t26_1-p1	gene=TGME49_203950, organism=Toxoplasma_gondii_ME49, gene_product=Myb family DNA-binding domain-containing protein, transcript_product=Myb family DNA-binding domain-containing protein, location=TGME49_chrVIIa:2095749-2107525(+), protein_length=2518, sequence_SO=chromosome, SO=protein_coding_gene, is_pseudo=false	1.15524e-23	0	264434.55	3	3	3	3	3	3	3														TRUE	448.844	511.385	548.572	471.551	435.08	466.723	546.242	557.272	538.4	498.068	537.118	523.342	515.399	599.31	572.378	461.103	494.525	504.579	554.537	520.671	606.207	448.844	511.385
TGME49_203960-t26_1-p1	TGME49_203960-t26_1-p1	gene=TGME49_203960, organism=Toxoplasma_gondii_ME49, gene_product=hypothetical protein, transcript_product=hypothetical protein, location=TGME49_chrVIIa:2085868-2091731(-), protein_length=808, sequence_SO=chromosome, SO=protein_coding_gene, is_pseudo=false	0.000742163	0.000969697	90663.98	3	3	3	3	3	3	3														TRUE	204.962	335.442	241.868	190.029	142.169	173.327	261.303	268.801	225.073	182.06	186.058	253.348	228.219	232.393	247.757	147.702	150.83	133.823	97.3222	192.063	234.958	204.962	335.442
TGME49_203970-t26_1-p1	TGME49_203970-t26_1-p1	gene=TGME49_203970, organism=Toxoplasma_gondii_ME49, gene_product=dolichyl-diphosphooligosaccharide--protein glycosyltransferase, transcript_product=dolichyl-diphosphooligosaccharide--protein glycosyltransferase, location=TGME49_chrVIIa:2076930-2084067(+), protein_length=680, sequence_SO=chromosome, SO=protein_coding_gene, is_pseudo=false	6.07591e-21	0	74987.35	3	3	3	3	3	3	3														TRUE	485.329	534.328	534.419	447.248	408.088	445.214	533.682	551.307	539.085	458.695	546.127	526.957	610.658	618.398	577.604	512.912	487.134	488.233	514.784	525.216	533.186	485.329	534.328
TGME49_203980-t26_1-p1	TGME49_203980-t26_1-p1	gene=TGME49_203980, organism=Toxoplasma_gondii_ME49, gene_product=hypothetical protein, transcript_product=hypothetical protein, location=TGME49_chrVIIa:2062064-2074174(+), protein_length=1919, sequence_SO=chromosome, SO=protein_coding_gene, is_pseudo=false	1.44132e-23	0	201279.54	3	3	3	3	3	3	3														TRUE	2631.72	2624.97	2598.04	2718.74	2710.66	2699.68	2697.33	2765.57	2762.09	2681.09	2609.57	2740.66	2695.47	2705.26	2735.58	2570.43	2721.39	2579.14	2578.32	2641.17	2789.41	2631.72	2624.97
TGME49_203990-t26_1-p1	TGME49_203990-t26_1-p1	gene=TGME49_203990, organism=Toxoplasma_gondii_ME49, gene_product=rhoptry protein ROP12, transcript_product=rhoptry protein ROP12, location=TGME49_chrVIIa:2055545-2057386(-), protein_length=236, sequence_SO=chromosome, SO=protein_coding_gene, is_pseudo=false	1.88062e-18	0	25482.58	3	3	3	3	3	3	3														TRUE	11180.1	12842.3	11552.8	12252.2	11727.1	12195.8	12469	13006.9	11222.1	11006.5	10628.3	11900.1	12944.1	11371.8	13208.1	10828.6	11748.1	10839.6	12675	11640.1	12615.7	11180.1	12842.3
TGME49_204020-t26_1-p1	TGME49_204020-t26_1-p1	gene=TGME49_204020, organism=Toxoplasma_gondii_ME49, gene_product=ribosomal protein RPL8, transcript_product=ribosomal protein RPL8, location=TGME49_chrVIIa:2046086-2048555(+), protein_length=260, sequence_SO=chromosome, SO=protein_coding_gene, is_pseudo=false	4.57656e-22	0	28254.7	3	3	3	3	3	3	3														TRUE	31339	28126	33869.6	28600.7	27807.8	27762.4	32317.2	33659	33298.7	29820	33795.1	28900.3	34694.2	35647.2	31971.9	30848.4	29228.5	31339.7	26868.2	29995.4	29318.8	31339	28126
TGME49_204050-t26_1-p1	TGME49_204050-t26_1-p1	gene=TGME49_204050, organism=Toxoplasma_gondii_ME49, gene_product=subtilisin SUB1, transcript_product=subtilisin SUB1, location=TGME49_chrVIIa:2030677-2036482(+), protein_length=761, sequence_SO=chromosome, SO=protein_coding_gene, is_pseudo=false	6.88205e-22	0	81777.05	3	3	3	3	3	3	3														TRUE	18535.1	15801.2	14569.5	17435.3	19553.7	17396.6	12964.5	12537.1	13594.8	17814.6	12298.3	15655.7	11832.2	11700.4	13043.8	15600.3	16729.9	14585.7	12523.7	13745.1	12466.2	18535.1	15801.2
TGME49_204060-t26_1-p1	TGME49_204060-t26_1-p1	gene=TGME49_204060, organism=Toxoplasma_gondii_ME49, gene_product=SNARE domain-containing protein, transcript_product=SNARE domain-containing protein, location=TGME49_chrVIIa:2021297-2027499(+), protein_length=494, sequence_SO=chromosome, SO=protein_coding_gene, is_pseudo=false	9.61868e-19	0	53565.8	3	3	3	3	3	3	3														TRUE	321.58	375.21	364.999	330.983	344.584	342.397	332.051	349.748	301.463	285.011	364.107	336.632	391.785	392.675	354.193	273.072	325.552	332.684	365.425	331.663	409.335	321.58	375.21
TGME49_204080-t26_1-p1	TGME49_204080-t26_1-p1	gene=TGME49_204080, organism=Toxoplasma_gondii_ME49, gene_product=histidine acid phosphatase superfamily protein, transcript_product=histidine acid phosphatase superfamily protein, location=TGME49_chrVIIa:2004830-2010931(+), protein_length=1318, sequence_SO=chromosome, SO=protein_coding_gene, is_pseudo=false	3.0318e-19	0	143851.76	3	3	3	3	3	3	3														TRUE	263.38	350.685	324.563	296.785	285.845	319.994	230.686	280.203	284.171	253.086	363.729	260.781	280.866	277.686	278.013	225.492	256.179	234.638	286.981	297.259	351.797	263.38	350.685
TGME49_204100-t26_1-p1	TGME49_204100-t26_1-p1	gene=TGME49_204100, organism=Toxoplasma_gondii_ME49, gene_product=eIF2 kinase IF2K-C, transcript_product=eIF2 kinase IF2K-C, location=TGME49_chrVIIa:1982845-2000440(-), protein_length=3271, sequence_SO=chromosome, SO=protein_coding_gene, is_pseudo=false	3.20486e-09	0	349041.17	3	3	3	3	3	3	3														TRUE	44.4767	53.8224	41.277	37.3748	43.0474	31.7981	39.6003	47.5692	54.8407	39.952	53.7934	52.7966	51.6135	53.8571	115.591	38.7829	42.3669	33.9244	46.5637	38.6812	42.7741	44.4767	53.8224
TGME49_204120-t26_1-p1	TGME49_204120-t26_1-p1	gene=TGME49_204120, organism=Toxoplasma_gondii_ME49, gene_product=hypothetical protein, transcript_product=hypothetical protein, location=TGME49_chrVIIa:1974228-1979278(-), protein_length=601, sequence_SO=chromosome, SO=protein_coding_gene, is_pseudo=false	6.38644e-20	0	68425.87	3	3	3	3	3	3	3														TRUE	261.748	259.361	268.595	248.908	278.507	246.046	251.814	262.903	310.862	238.474	288.341	263.05	277.951	399.335	298.281	243.493	253.322	257.204	237.141	255.08	282.351	261.748	259.361
TGME49_204130-t26_1-p1	TGME49_204130-t26_1-p1	gene=TGME49_204130, organism=Toxoplasma_gondii_ME49, gene_product=perforin-like protein PLP1, transcript_product=perforin-like protein PLP1, location=TGME49_chrVIIa:1962608-1971451(-), protein_length=1161, sequence_SO=chromosome, SO=protein_coding_gene, is_pseudo=false	1.15388e-23	0	125506.36	3	3	3	3	3	3	3														TRUE	1710.69	1591.16	1553.26	1478.33	1549.43	1443.18	1315.77	1366.44	1431.99	1568.2	1373.34	1472.06	1278.69	1457.05	1448.19	1556.73	1506.4	1404.26	1495.96	1473.9	1513.98	1710.69	1591.16
TGME49_204160-t26_1-p1	TGME49_204160-t26_1-p1	gene=TGME49_204160, organism=Toxoplasma_gondii_ME49, gene_product=GYF domain-containing protein, transcript_product=GYF domain-containing protein, location=TGME49_chrVIIa:1936339-1945229(-), protein_length=1821, sequence_SO=chromosome, SO=protein_coding_gene, is_pseudo=false	4.76743e-26	0	189982.41	3	3	3	3	3	3	3														TRUE	1822.93	1812.47	2024.29	1866.71	1857.35	1801.65	1926.65	1950.97	1943.7	1901.41	1997.16	1862.02	1984.44	2151.05	1999.39	1935.52	1797.29	1949.05	1827.27	1934.55	1937.79	1822.93	1812.47
TGME49_204310-t26_1-p1	TGME49_204310-t26_1-p1	gene=TGME49_204310, organism=Toxoplasma_gondii_ME49, gene_product=hypothetical protein, transcript_product=hypothetical protein, location=TGME49_chrVIIa:1887392-1908600(+), protein_length=2209, sequence_SO=chromosome, SO=protein_coding_gene, is_pseudo=false	3.06549e-23	0	242594.85	3	3	3	3	3	3	3														TRUE	1073.28	1123.76	1332.97	1066.58	1029.56	951.972	1144.83	1282.99	1275.42	1038.76	1361.18	1097.37	1392.81	1551.95	1413.36	1192.27	1097.85	1227.75	1146.2	1241.52	1251.07	1073.28	1123.76
TGME49_204320-t26_1-p1	TGME49_204320-t26_1-p1	gene=TGME49_204320, organism=Toxoplasma_gondii_ME49, gene_product=hypothetical protein, transcript_product=hypothetical protein, location=TGME49_chrVIIa:1883178-1884041(+), protein_length=287, sequence_SO=chromosome, SO=protein_coding_gene, is_pseudo=false	8.59289e-21	0	32123.69	3	3	3	3	3	3	3														TRUE	456.476	405	409.227	466.036	569.463	442.528	364.292	352.194	432.503	447.302	381.384	416.748	353.927	294.908	358.311	383.449	445.205	381.87	366.168	431.566	378.269	456.476	405
TGME49_204340-t26_1-p1	TGME49_204340-t26_1-p1	gene=TGME49_204340, organism=Toxoplasma_gondii_ME49, gene_product=hypothetical protein, transcript_product=hypothetical protein, location=TGME49_chrVIIa:1869394-1873887(-), protein_length=877, sequence_SO=chromosome, SO=protein_coding_gene, is_pseudo=false	1.05125e-23	0	97094.57	3	3	3	3	3	3	3														TRUE	2798.52	2965.23	2651.18	3301.09	3466.95	2949.02	2703.47	2751.15	2739.16	2970.73	2504.61	2743.92	2297.25	2486.21	2748.97	2693.21	3010.92	2637.66	2413.97	2302.69	2698.26	2798.52	2965.23
TGME49_204370-t26_1-p1	TGME49_204370-t26_1-p1	gene=TGME49_204370, organism=Toxoplasma_gondii_ME49, gene_product=WD-40 repeat protein, transcript_product=WD-40 repeat protein, location=TGME49_chrVIIa:1845988-1847956(+), protein_length=135, sequence_SO=chromosome, SO=protein_coding_gene, is_pseudo=false	2.1107e-27	0	14857.43	3	3	3	3	3	3	3														TRUE	3696.02	3660.36	4289.39	3499.72	3429.64	3712.2	4178.83	4050.51	4031.72	3495.18	3396.6	3748.58	4510.79	4670.41	4082.05	3970.73	3804.17	4194.34	3608.95	3843.28	3882.84	3696.02	3660.36
TGME49_204390-t26_1-p1	TGME49_204390-t26_1-p1	gene=TGME49_204390, organism=Toxoplasma_gondii_ME49, gene_product=hypothetical protein, transcript_product=hypothetical protein, location=TGME49_chrVIIa:1827582-1829150(+), protein_length=370, sequence_SO=chromosome, SO=protein_coding_gene, is_pseudo=false	3.93149e-22	0	39701.69	3	3	3	3	3	3	3														TRUE	350.106	367.999	347.387	312.589	289.884	318.605	317.344	324.491	355.919	317.839	344.496	347.931	327.694	339.901	367.656	363.944	310.845	331.189	287	293.101	302.899	350.106	367.999
TGME49_204400-t26_1-p1	TGME49_204400-t26_1-p1	gene=TGME49_204400, organism=Toxoplasma_gondii_ME49, gene_product=ATPase synthase subunit alpha, putative, transcript_product=ATPase synthase subunit alpha, putative, location=TGME49_chrVIIa:1815332-1822685(+), protein_length=577, sequence_SO=chromosome, SO=protein_coding_gene, is_pseudo=false	2.08459e-21	0	62146.23	3	3	3	3	3	3	3														TRUE	29665.4	28360.7	35672.1	30394.8	29977.6	26143.8	31842	32107.8	34167	30814.9	34942.7	29238	34289	37210	32036.7	30936.8	28867.8	31962.6	27114.5	31480.3	27734.5	29665.4	28360.7
TGME49_204410-t26_1-p1	TGME49_204410-t26_1-p1	gene=TGME49_204410, organism=Toxoplasma_gondii_ME49, gene_product=endonuclease/exonuclease/phosphatase family protein, transcript_product=endonuclease/exonuclease/phosphatase family protein, location=TGME49_chrVIIa:1804010-1811584(-), protein_length=1132, sequence_SO=chromosome, SO=protein_coding_gene, is_pseudo=false	4.97908e-20	0	121575.68	3	3	3	3	3	3	3														TRUE	303.963	280.987	281.695	301.033	294.391	261.113	252.245	302.297	314.957	315.244	238.326	265.971	277.107	322.469	322.539	255.576	259.659	272.787	236.036	264.25	296.315	303.963	280.987
TGME49_204480-t26_1-p1	TGME49_204480-t26_1-p1	gene=TGME49_204480, organism=Toxoplasma_gondii_ME49, gene_product=thioredoxin domain-containing protein, transcript_product=thioredoxin domain-containing protein, location=TGME49_chrVIIa:1756017-1763926(-), protein_length=659, sequence_SO=chromosome, SO=protein_coding_gene, is_pseudo=false	1.36139e-20	0	72202.66	3	3	3	3	3	3	3														TRUE	3743.33	3534.6	3981.17	3555.48	3815.46	3712.91	3732.88	3792.7	4060.37	3746.28	4001.22	3527.5	3823.48	3843.51	3609.16	3868.8	3841.37	3865.74	3878.55	4012.1	3665.28	3743.33	3534.6
TGME49_204530-t26_1-p1	TGME49_204530-t26_1-p1	gene=TGME49_204530, organism=Toxoplasma_gondii_ME49, gene_product=microneme protein MIC11, transcript_product=microneme protein MIC11, location=TGME49_chrVIIa:1731533-1732483(-), protein_length=204, sequence_SO=chromosome, SO=protein_coding_gene, is_pseudo=false	7.16358e-21	0	22432.66	3	3	3	3	3	3	3														TRUE	16786.9	17259.1	16423.1	16728.9	16502.4	18284.3	14794	16333.2	15092.9	16451.2	15675.4	15364.7	16002.3	15654.4	16331.8	13539.3	16022.6	15358.3	15332.2	14117.4	16978.8	16786.9	17259.1
TGME49_205000-t26_1-p1	TGME49_205000-t26_1-p1	gene=TGME49_205000, organism=Toxoplasma_gondii_ME49, gene_product=phosphoglycerate mutase family protein, transcript_product=phosphoglycerate mutase family protein, location=TGME49_chrVIIa:1681517-1684886(+), protein_length=673, sequence_SO=chromosome, SO=protein_coding_gene, is_pseudo=false	1.39927e-10	0	74514.78	3	3	3	3	3	3	3														TRUE	95.2256	105.984	77.6413	93.139	78.614	60.5019	85.9645	90.9373	76.467	73.2987	104.672	67.1503	52.0675	104.611	73.851	74.4124	73.1168	65.7039	67.4285	55.7869	66.204	95.2256	105.984
TGME49_205010-t26_1-p1	TGME49_205010-t26_1-p1	gene=TGME49_205010, organism=Toxoplasma_gondii_ME49, gene_product=U2 small nuclear ribonucleoprotein family protein, putative, transcript_product=U2 small nuclear ribonucleoprotein family protein, putative, location=TGME49_chrVIIa:1671126-1679563(-), protein_length=1386, sequence_SO=chromosome, SO=protein_coding_gene, is_pseudo=false	2.18013e-23	0	150781.79	3	3	3	3	3	3	3														TRUE	2443.31	2549.14	2585.98	2595.04	2691.53	2506.03	2597.14	2607.41	2644.01	2626.28	2600.42	2516.16	2702.91	2987.65	2849	2503.06	2546.75	2473.54	2439.59	2490.36	2557.27	2443.31	2549.14
TGME49_205030-t26_1-p1	TGME49_205030-t26_1-p1	gene=TGME49_205030, organism=Toxoplasma_gondii_ME49, gene_product=hypothetical protein, transcript_product=hypothetical protein, location=TGME49_chrVIIa:1666170-1667676(+), protein_length=113, sequence_SO=chromosome, SO=protein_coding_gene, is_pseudo=false	1.59798e-16	0	13135.09	3	3	3	3	3	3	3														TRUE	210.121	253.485	206.702	219.835	237.847	227.136	234.886	205.562	237.375	237.512	201.249	248.487	207.941	186.973	198.225	208.594	217.415	199.977	216.062	222.498	218.242	210.121	253.485
TGME49_205040-t26_1-p1	TGME49_205040-t26_1-p1	gene=TGME49_205040, organism=Toxoplasma_gondii_ME49, gene_product=PGAP1 family protein, transcript_product=PGAP1 family protein, location=TGME49_chrVIIa:1657073-1664628(-), protein_length=2110, sequence_SO=chromosome, SO=protein_coding_gene, is_pseudo=false	1.1878e-21	0	228416.87	3	3	3	3	3	3	3														TRUE	1413.16	1406.79	1461.75	1380.75	1432.28	1399.28	1429.51	1389.62	1466.34	1444.26	1529.72	1457.51	1383.85	1486.01	1487.87	1370.12	1356.81	1412.16	1319.02	1408.36	1411.72	1413.16	1406.79
TGME49_205100-t26_1-p1	TGME49_205100-t26_1-p1	gene=TGME49_205100, organism=Toxoplasma_gondii_ME49, gene_product=hypothetical protein, transcript_product=hypothetical protein, location=TGME49_chrVIIa:1633362-1637561(-), protein_length=556, sequence_SO=chromosome, SO=protein_coding_gene, is_pseudo=false	2.39776e-07	0	60125.62	3	3	3	3	3	3	3														TRUE	89.5323	94.3424	115.561	73.4897	85.6459	64.457	79.3006	91.3954	96.101	99.4799	74.3933	84.4332	114.522	120.385	96.3527	81.3222	67.2038	94.4209	100.241	84.8945	76.7274	89.5323	94.3424
TGME49_205130-t26_1-p1	TGME49_205130-t26_1-p1	gene=TGME49_205130, organism=Toxoplasma_gondii_ME49, gene_product=hypothetical protein, transcript_product=hypothetical protein, location=TGME49_chrVIIa:1595654-1621704(+), protein_length=4817, sequence_SO=chromosome, SO=protein_coding_gene, is_pseudo=false	9.56142e-21	0	518663.03	3	3	3	3	3	3	3														TRUE	695.896	723.326	737.607	700.574	698.97	632.457	676.194	724.239	753.07	710.769	758.06	715.049	723.408	805.833	720.146	718.456	678.436	707.003	696.406	700.219	786.377	695.896	723.326
TGME49_205180-t26_1-p1	TGME49_205180-t26_1-p1	gene=TGME49_205180, organism=Toxoplasma_gondii_ME49, gene_product=RNA recognition motif-containing protein, transcript_product=RNA recognition motif-containing protein, location=TGME49_chrVIIa:1562827-1563867(-), protein_length=274, sequence_SO=chromosome, SO=protein_coding_gene, is_pseudo=false	2.07421e-23	0	32010.9	3	3	3	3	3	3	3														TRUE	2606.52	2573.55	2761.66	2617.79	2606.23	2642.59	2593.25	2585.28	2548.2	2745.63	2534.52	2478.65	2659.83	2820.17	2638.58	2604.11	2421.88	2516.6	2434.27	2450.95	2548.02	2606.52	2573.55
TGME49_205220-t26_1-p1	TGME49_205220-t26_1-p1	gene=TGME49_205220, organism=Toxoplasma_gondii_ME49, gene_product=U5 snRNP-associated subunit, putative, transcript_product=U5 snRNP-associated subunit, putative, location=TGME49_chrVIIa:1532428-1540273(+), protein_length=1113, sequence_SO=chromosome, SO=protein_coding_gene, is_pseudo=false	2.73887e-20	0	122775.17	3	3	3	3	3	3	3														TRUE	1879.32	1830.37	1934.68	1895.01	1916.65	1789.4	1864.43	1845.94	1947.51	1952.53	1939.62	1855.58	1908.11	2043.29	2015.37	1961.62	1922.2	1833.91	1839.45	1954.54	1827.19	1879.32	1830.37
TGME49_205240-t26_1-p1	TGME49_205240-t26_1-p1	gene=TGME49_205240, organism=Toxoplasma_gondii_ME49, gene_product=cleft lip and palate transmembrane protein 1 (clptm1) protein, transcript_product=cleft lip and palate transmembrane protein 1 (clptm1) protein, location=TGME49_chrVIIa:1516961-1526161(-), protein_length=794, sequence_SO=chromosome, SO=protein_coding_gene, is_pseudo=false	3.11761e-20	0	88328.6	3	3	3	3	3	3	3														TRUE	2158.06	2396.6	2314.38	2299.89	1984.98	2299.25	2562.7	2551.4	2460.39	2118.67	2310.57	2395.87	2613.29	2553.15	2520.87	2218.9	2369.69	2367.77	2488.52	2239.95	2429.16	2158.06	2396.6
TGME49_205250-t26_1-p1	TGME49_205250-t26_1-p1	gene=TGME49_205250, organism=Toxoplasma_gondii_ME49, gene_product=rhoptry protein ROP18, transcript_product=rhoptry protein ROP18, location=TGME49_chrVIIa:1514449-1516113(-), protein_length=554, sequence_SO=chromosome, SO=protein_coding_gene, is_pseudo=false	5.62233e-24	0	62665.51	3	3	3	3	3	3	3														TRUE	16668.8	17177.3	17297.1	17630.1	17238.7	17982.7	16414.6	16727.9	16299	16647.4	16470.3	16368.5	17574.2	18298.2	18181.5	16598.4	15619.2	16556.2	17144.1	16744.9	20074	16668.8	17177.3
TGME49_205290-t26_1-p1	TGME49_205290-t26_1-p1	gene=TGME49_205290, organism=Toxoplasma_gondii_ME49, gene_product=serine/threonine specific protein phosphatase, transcript_product=serine/threonine specific protein phosphatase, location=TGME49_chrVIIa:1489880-1492960(-), protein_length=523, sequence_SO=chromosome, SO=protein_coding_gene, is_pseudo=false	2.05013e-17	0	57918.56	3	3	3	3	3	3	3														TRUE	143.228	191.587	123.142	164.536	120.243	153.71	105.256	155.453	100.641	138.096	116.208	142.424	106.504	95.7788	130.66	94.2485	129.401	90.3797	124.133	139.657	136.916	143.228	191.587
TGME49_205300-t26_1-p1	TGME49_205300-t26_1-p1	gene=TGME49_205300, organism=Toxoplasma_gondii_ME49, gene_product=hypothetical protein, transcript_product=hypothetical protein, location=TGME49_chrVIIa:1480687-1486724(-), protein_length=697, sequence_SO=chromosome, SO=protein_coding_gene, is_pseudo=false	3.32432e-10	0	75241.73	3	3	3	3	3	3	3														TRUE	790.085	807.74	547.143	742.311	790.21	805.081	515.369	598.869	606.808	631.783	551.164	733.642	546.862	1138.13	828.156	550.444	545.062	453.017	507.342	506.133	648.622	790.085	807.74
TGME49_205320-t26_1-p1	TGME49_205320-t26_1-p1	gene=TGME49_205320, organism=Toxoplasma_gondii_ME49, gene_product=hypothetical protein, transcript_product=hypothetical protein, location=TGME49_chrVIIa:1473570-1476738(+), protein_length=655, sequence_SO=chromosome, SO=protein_coding_gene, is_pseudo=false	6.59086e-21	0	70849.82	3	3	3	3	3	3	3														TRUE	1680.71	1689.62	1704.71	1608.15	1512.03	1579.4	1713.49	1742.31	1769.38	1760.43	1806.98	1795.34	1841.49	1892.46	1708.4	1782.75	1605.57	1732.4	1833.34	1875.01	1871.95	1680.71	1689.62
TGME49_205330-t26_1-p1	TGME49_205330-t26_1-p1	gene=TGME49_205330, organism=Toxoplasma_gondii_ME49, gene_product=hypothetical protein, transcript_product=hypothetical protein, location=TGME49_chrVIIa:1470367-1471730(-), protein_length=331, sequence_SO=chromosome, SO=protein_coding_gene, is_pseudo=false	3.10585e-19	0	35281.54	3	3	3	3	3	3	3														TRUE	65.959	114.371	103.181	134.234	87.5322	88.6594	104.052	93.4912	97.574	96.216	77.8438	113.263	71.367	138.051	125.18	102.735	142.606	82.9874	144.403	109.836	129.373	65.959	114.371
TGME49_205340-t26_1-p1	TGME49_205340-t26_1-p1	gene=TGME49_205340, organism=Toxoplasma_gondii_ME49, gene_product=ribosomal protein RPS12, transcript_product=ribosomal protein RPS12, location=TGME49_chrVIIa:1467654-1468859(+), protein_length=142, sequence_SO=chromosome, SO=protein_coding_gene, is_pseudo=false	4.24053e-16	0	15398.66	3	3	3	3	3	3	3														TRUE	15888.8	15771.7	17133.2	15099.7	14446	14993.2	16688.2	18524.4	16728	15386.8	17819	15769.6	18478.8	17025.1	16922.5	15696.7	15607.7	16363.3	16270.9	15094.9	15179.5	15888.8	15771.7
TGME49_205350-t26_1-p1	TGME49_205350-t26_1-p1	gene=TGME49_205350, organism=Toxoplasma_gondii_ME49, gene_product=integral membrane protein, GNS1/SUR4 family protein, putative, transcript_product=integral membrane protein, GNS1/SUR4 family protein, putative, location=TGME49_chrVIIa:1460890-1462693(-), protein_length=318, sequence_SO=chromosome, SO=protein_coding_gene, is_pseudo=false	5.03696e-20	0	37794.22	3	3	3	3	3	3	3														TRUE	2715.7	3016.43	2928.88	2740.73	2631.3	2409.9	2690.53	2651.77	2765	2808.88	2944.76	3058.85	3028.28	3239.03	2993.28	2801.38	2537.8	2714.64	2807.26	3047.05	2905.21	2715.7	3016.43
TGME49_205360-t26_1-p1	TGME49_205360-t26_1-p1	gene=TGME49_205360, organism=Toxoplasma_gondii_ME49, gene_product=hypothetical protein, transcript_product=hypothetical protein, location=TGME49_chrVIIa:1442993-1459115(+), protein_length=2607, sequence_SO=chromosome, SO=protein_coding_gene, is_pseudo=false	1.93512e-22	0	293161.76	3	3	3	3	3	3	3														TRUE	847.792	942.207	936.752	851.284	838.938	824.962	858.412	888.302	881.766	901.708	914.523	906.034	962.139	1060.22	957.204	844.905	823.733	776.025	878.457	902.116	1020.13	847.792	942.207
TGME49_205380-t26_1-p1	TGME49_205380-t26_1-p1	gene=TGME49_205380, organism=Toxoplasma_gondii_ME49, gene_product=fructose-bisphospatase I, transcript_product=fructose-bisphospatase I, location=TGME49_chrVIIa:1430809-1433953(+), protein_length=388, sequence_SO=chromosome, SO=protein_coding_gene, is_pseudo=false	1.29612e-20	0	42245.77	3	3	3	3	3	3	3														TRUE	7497.21	7033.73	7885.11	6964.65	6938.52	6943.84	7507.1	7943.5	8262.2	7251.47	7990.05	7317.56	7705.26	8306.04	7662.82	7872.6	7502.82	7840.63	7327.4	7743.87	7178.33	7497.21	7033.73
TGME49_205440-t26_1-p1	TGME49_205440-t26_1-p1	gene=TGME49_205440, organism=Toxoplasma_gondii_ME49, gene_product=CCT chaperonin gamma subunit, transcript_product=CCT chaperonin gamma subunit, location=TGME49_chrVIIa:1397504-1403332(+), protein_length=556, sequence_SO=chromosome, SO=protein_coding_gene, is_pseudo=false	1.0425e-22	0	60612.78	3	3	3	3	3	3	3														TRUE	7960.79	7807.1	8606.3	7874.56	7470.34	7224.55	8917.71	8973.18	8746.64	8039.74	8454.33	8033.64	9038.05	8768.74	8302.93	8809.02	8217.61	8691.37	8169.12	8494.08	8200.89	7960.79	7807.1
TGME49_205460-t26_1-p1	TGME49_205460-t26_1-p1	gene=TGME49_205460, organism=Toxoplasma_gondii_ME49, gene_product=AN1 family Zinc finger domain-containing protein, transcript_product=AN1 family Zinc finger domain-containing protein, location=TGME49_chrVIIa:1391236-1393725(-), protein_length=211, sequence_SO=chromosome, SO=protein_coding_gene, is_pseudo=false	9.56693e-21	0	23866.15	3	3	3	3	3	3	3														TRUE	217.526	192.32	230.009	205.138	205.573	192.899	203.445	248.084	195.269	185.248	202.165	201.122	224.65	226.091	248.467	187.66	195.664	185.11	177.081	181.329	200.114	217.526	192.32
TGME49_205470-t26_1-p1	TGME49_205470-t26_1-p1	gene=TGME49_205470, organism=Toxoplasma_gondii_ME49, gene_product=translation elongation factor 2 family protein, putative, transcript_product=translation elongation factor 2 family protein, putative, location=TGME49_chrVIIa:1385098-1389126(+), protein_length=952, sequence_SO=chromosome, SO=protein_coding_gene, is_pseudo=false	9.30717e-20	0	106572.26	3	3	3	3	3	3	3														TRUE	25354.5	25842.1	27363.6	25900.1	24488.1	25804.6	25656.4	26845.2	25522.1	25016	26905.7	26520.2	26983	26513.4	27333.4	25405.7	25658.5	25074.3	24828.2	24842.7	24858.7	25354.5	25842.1
TGME49_205500-t26_1-p1	TGME49_205500-t26_1-p1	gene=TGME49_205500, organism=Toxoplasma_gondii_ME49, gene_product=hypothetical protein, transcript_product=hypothetical protein, location=TGME49_chrVIIa:1366359-1373406(+), protein_length=1037, sequence_SO=chromosome, SO=protein_coding_gene, is_pseudo=false	5.08704e-24	0	116859.02	3	3	3	3	3	3	3														TRUE	352.107	393.938	358.476	343.211	356.267	315.976	337.437	381.275	397.567	357.613	381.857	383.909	424.347	429.974	384.923	349.882	356.149	385.483	414.835	380.77	442.744	352.107	393.938
TGME49_205510-t26_1-p1	TGME49_205510-t26_1-p1	gene=TGME49_205510, organism=Toxoplasma_gondii_ME49, gene_product=nucleolar protein 5, putative, transcript_product=nucleolar protein 5, putative, location=TGME49_chrVIIa:1360707-1364682(-), protein_length=490, sequence_SO=chromosome, SO=protein_coding_gene, is_pseudo=false	1.73356e-24	0	54348.67	3	3	3	3	3	3	3														TRUE	7197.03	6729.26	6966.1	6862.77	7505.03	7122.02	6778.87	6749.18	7044.41	7435.72	6967.53	6892.41	6759.64	7150.14	6949.49	7042.42	7137.63	6935.8	6452.97	6812.94	6715.34	7197.03	6729.26
TGME49_205540-t26_1-p1	TGME49_205540-t26_1-p1	gene=TGME49_205540, organism=Toxoplasma_gondii_ME49, gene_product=DEAD/DEAH box helicase domain-containing protein, transcript_product=DEAD/DEAH box helicase domain-containing protein, location=TGME49_chrVIIa:1346394-1353413(+), protein_length=1069, sequence_SO=chromosome, SO=protein_coding_gene, is_pseudo=false	2.52863e-20	0	116586.39	3	3	3	3	3	3	3														TRUE	577.506	537.541	554.22	520.016	614.873	506.358	490.892	514.521	559.544	573.689	568.563	544.252	541.132	647.833	573.323	535.919	539.864	563.927	531.112	563.472	509.761	577.506	537.541
TGME49_205550-t26_1-p1	TGME49_205550-t26_1-p1	gene=TGME49_205550, organism=Toxoplasma_gondii_ME49, gene_product=AGC kinase, transcript_product=AGC kinase, location=TGME49_chrVIIa:1340199-1344487(-), protein_length=698, sequence_SO=chromosome, SO=protein_coding_gene, is_pseudo=false	1.35569e-14	0	75854.51	3	3	3	3	3	3	3														TRUE	323.263	394.108	424.249	367.919	360.924	345.519	415.136	437.837	409.735	357.864	399.236	388.441	425.626	437.348	481.271	377.648	383.939	384.898	359.212	404.312	412.366	323.263	394.108
TGME49_205558-t26_1-p1	TGME49_205558-t26_1-p1	gene=TGME49_205558, organism=Toxoplasma_gondii_ME49, gene_product=NAC domain-containing protein, transcript_product=NAC domain-containing protein, location=TGME49_chrVIIa:1334559-1336332(+), protein_length=189, sequence_SO=chromosome, SO=protein_coding_gene, is_pseudo=false	1.69133e-15	0	20506.91	3	3	3	3	3	3	3														TRUE	19195.5	17785	20047.2	18105.3	17689.7	17548.2	20888.6	20208.2	20692.2	19286.4	20012.8	18979.4	21694.5	21453.3	19275.6	21782.7	19314.6	22237.8	18771.3	20200.5	18501	19195.5	17785
TGME49_205562-t26_1-p1	TGME49_205562-t26_1-p1	gene=TGME49_205562, organism=Toxoplasma_gondii_ME49, gene_product=hypothetical protein, transcript_product=hypothetical protein, location=TGME49_chrVIIa:1307040-1330896(+), protein_length=5843, sequence_SO=chromosome, SO=protein_coding_gene, is_pseudo=false	0.00919512	0.00928129	627148.52	3	3	3	3	3	3	3														TRUE	148.82	157.122	84.7736	127.046	110.549	97.7721	130.112	130.605	126.786	127.819	106.813	118.378	116.469	83.5681	141.201	92.8443	122.833	94.0351	123.665	101.106	141.137	148.82	157.122
TGME49_205570-t26_1-p1	TGME49_205570-t26_1-p1	gene=TGME49_205570, organism=Toxoplasma_gondii_ME49, gene_product=hypothetical protein, transcript_product=hypothetical protein, location=TGME49_chrVIIa:1302505-1305173(-), protein_length=644, sequence_SO=chromosome, SO=protein_coding_gene, is_pseudo=false	2.84706e-20	0	68156.73	3	3	3	3	3	3	3														TRUE	1425.68	1338.29	1523.98	1315.47	1476.87	1163.53	1372.9	1391.81	1501.32	1400.51	1543.58	1399.44	1407.54	1673.61	1484.09	1553.75	1366.31	1524.68	1334.92	1475.67	1338.35	1425.68	1338.29
TGME49_205580-t26_1-p1	TGME49_205580-t26_1-p1	gene=TGME49_205580, organism=Toxoplasma_gondii_ME49, gene_product=nuclear factor NF4, transcript_product=nuclear factor NF4, location=TGME49_chrVIIa:1293654-1297697(+), protein_length=497, sequence_SO=chromosome, SO=protein_coding_gene, is_pseudo=false	2.38369e-22	0	51221.1	3	3	3	3	3	3	3														TRUE	3239.66	2760.59	2982.43	2902.06	3417.69	2851.84	2670.21	2732.35	3124.98	3300.84	3221.97	2867.39	2643.99	2995.86	2782.29	3066.4	2942.81	3282.07	2745.04	3171.91	2654.93	3239.66	2760.59
TGME49_205625-t26_1-p1	TGME49_205625-t26_1-p1	gene=TGME49_205625, organism=Toxoplasma_gondii_ME49, gene_product=hypothetical protein, transcript_product=hypothetical protein, location=TGME49_chrVIIa:1252994-1259192(-), protein_length=962, sequence_SO=chromosome, SO=protein_coding_gene, is_pseudo=false	2.31598e-19	0	101770.27	2	3	3	3	3	3	3														TRUE	140.385		141.648	118.774	166.339	113.292	131.345	111.147	140.641	129.974	209.138	160.604	107.789	184.317	186.053	111.893	106.675	130.59	73.6425	134.818	121.864	140.385	179.611
TGME49_205650-t26_1-p1	TGME49_205650-t26_1-p1	gene=TGME49_205650, organism=Toxoplasma_gondii_ME49, gene_product=AP2 domain transcription factor AP2VIIa-3, transcript_product=AP2 domain transcription factor AP2VIIa-3, location=TGME49_chrVIIa:1234222-1238665(-), protein_length=998, sequence_SO=chromosome, SO=protein_coding_gene, is_pseudo=false	2.12443e-14	0	105797.94	3	3	3	3	3	3	3														TRUE	124.673	153.867	128.778	89.4691	83.0557	70.8131	124.669	127.893	136.951	90.5931	126.074	123.134	124.053	183.653	163.142	104.848	110.846	81.7012	91.6258	107.769	137.352	124.673	153.867
TGME49_205680-t26_1-p1	TGME49_205680-t26_1-p1	gene=TGME49_205680, organism=Toxoplasma_gondii_ME49, gene_product=hypothetical protein, transcript_product=hypothetical protein, location=TGME49_chrVIIa:1215181-1219032(-), protein_length=805, sequence_SO=chromosome, SO=protein_coding_gene, is_pseudo=false	6.91363e-16	0	79066.13	3	3	3	3	3	3	3														TRUE	634.294	578.872	488.635	570.492	667.279	738.144	354.027	350.459	353.231	547.594	443.865	489.949	272.011	180.029	390.92	367.469	450.993	278.216	308.462	311.032	398.449	634.294	578.872
TGME49_205700-t26_1-p1	TGME49_205700-t26_1-p1	gene=TGME49_205700, organism=Toxoplasma_gondii_ME49, gene_product=cyclophilin precursor, transcript_product=cyclophilin precursor, location=TGME49_chrVIIa:1209729-1210775(+), protein_length=348, sequence_SO=chromosome, SO=protein_coding_gene, is_pseudo=false	4.14261e-19	0	38196.74	3	3	3	3	3	3	3														TRUE	51011.8	52667.4	50526.6	55872.4	55768.2	58733.8	59254	55528.1	52184.6	50412.4	52169.9	53521.8	52035.6	48046	50750.2	53562.3	57802.8	52600.2	48906	48485.8	48850.8	51011.8	52667.4
TGME49_205710-t26_1-p1	TGME49_205710-t26_1-p1	gene=TGME49_205710, organism=Toxoplasma_gondii_ME49, gene_product=lysine-tRNA ligase, transcript_product=lysine-tRNA ligase, location=TGME49_chrVIIa:1202972-1207613(+), protein_length=658, sequence_SO=chromosome, SO=protein_coding_gene, is_pseudo=false	1.3251e-19	0	74394.86	3	3	3	3	3	3	3														TRUE	4150.64	4216.64	4289.46	4229.87	3997.59	4171.36	4149.56	4275.86	4251.49	4172.65	4144.94	4304.17	4223.42	4186.89	4272.88	4099.24	4158.96	3956.69	4296.58	4236.13	4425.8	4150.64	4216.64
TGME49_205720-t26_1-p1	TGME49_205720-t26_1-p1	gene=TGME49_205720, organism=Toxoplasma_gondii_ME49, gene_product=Adenosine/AMP deaminase domain-containing protein, transcript_product=Adenosine/AMP deaminase domain-containing protein, location=TGME49_chrVIIa:1198247-1201484(-), protein_length=366, sequence_SO=chromosome, SO=protein_coding_gene, is_pseudo=false	3.76568e-22	0	41153.15	3	3	3	3	3	3	3														TRUE	437.64	456.753	389.841	425.228	454.618	414.469	407.957	392.465	447.731	412.754	371.516	368.272	412.651	414.094	440.644	382.491	361.232	324.02	392.518	362.167	422.897	437.64	456.753
TGME49_205730-t26_1-p1	TGME49_205730-t26_1-p1	gene=TGME49_205730, organism=Toxoplasma_gondii_ME49, gene_product=hypothetical protein, transcript_product=hypothetical protein, location=TGME49_chrVIIa:1194781-1196633(+), protein_length=152, sequence_SO=chromosome, SO=protein_coding_gene, is_pseudo=false	5.05213e-12	0	17361.8	3	3	3	3	3	3	3														TRUE	1158.68	840.63	1098.81	915.825	1160.72	923.792	826.427	824.772	968.839	899.778	1106.8	867.104	898.69	968.313	697.457	1045.38	920.474	1014.72	814.021	1059.14	691.693	1158.68	840.63
TGME49_205740-t26_1-p1	TGME49_205740-t26_1-p1	gene=TGME49_205740, organism=Toxoplasma_gondii_ME49, gene_product=hypothetical protein, transcript_product=hypothetical protein, location=TGME49_chrVIIa:1179955-1192576(-), protein_length=1306, sequence_SO=chromosome, SO=protein_coding_gene, is_pseudo=false	2.86527e-22	0	140939.11	3	3	3	3	3	3	3														TRUE	1132.55	1323.13	1476.4	1128.35	1058.99	1094.06	1354.89	1405.71	1421.41	1161.03	1441.72	1241.75	1463.42	1551.81	1551.23	1276.31	1113.97	1370.16	1222.41	1392.86	1387.99	1132.55	1323.13
TGME49_205750-t26_1-p1	TGME49_205750-t26_1-p1	gene=TGME49_205750, organism=Toxoplasma_gondii_ME49, gene_product=histone deacetylase complex subunit Sin3, transcript_product=histone deacetylase complex subunit Sin3, location=TGME49_chrVIIa:1173218-1178033(+), protein_length=769, sequence_SO=chromosome, SO=protein_coding_gene, is_pseudo=false	7.32133e-16	0	87091.75	3	3	3	3	3	3	3														TRUE	198.78	215.903	203.606	191.955	183.663	196.188	205.827	204.194	157.6	183.6	208.956	200.439	223.528	247.376	234.857	147.696	189.641	156.399	185.467	182.643	199.048	198.78	215.903
TGME49_206300-t26_1-p1	TGME49_206300-t26_1-p1	gene=TGME49_206300, organism=Toxoplasma_gondii_ME49, gene_product=hypothetical protein, transcript_product=hypothetical protein, location=TGME49_chrVIIa:1075912-1078389(-), protein_length=825, sequence_SO=chromosome, SO=protein_coding_gene, is_pseudo=false	1.88573e-16	0	90007.33	3	3	3	3	3	3	3														TRUE	183.559	195.62	192.987	192.212	190.405	159.86	158.375	159.215	193.908	165.217	178.016	183.088	203.427	187.455	228.613	161.139	171.36	169.509	209.353	180.01	222.322	183.559	195.62
TGME49_206320-t26_1-p1	TGME49_206320-t26_1-p1	gene=TGME49_206320, organism=Toxoplasma_gondii_ME49, gene_product=hypothetical protein, transcript_product=hypothetical protein, location=TGME49_chrVIIa:1063141-1066017(+), protein_length=294, sequence_SO=chromosome, SO=protein_coding_gene, is_pseudo=false	5.19965e-17	0	32301.18	3	3	3	3	3	3	3														TRUE	1994.86	1971.92	2161.31	1740.05	1872.14	1693.21	2092.06	2055.81	2153.27	2036.49	2122.5	1875.81	2216.67	2363.14	2205.07	2104.39	1842.92	2118.03	1685.84	2157.69	1996.14	1994.86	1971.92
TGME49_206340-t26_1-p1	TGME49_206340-t26_1-p1	gene=TGME49_206340, organism=Toxoplasma_gondii_ME49, gene_product=hypothetical protein, transcript_product=hypothetical protein, location=TGME49_chrVIIa:1054024-1055163(-), protein_length=187, sequence_SO=chromosome, SO=protein_coding_gene, is_pseudo=false	1.93706e-19	0	19986.49	3	3	3	3	3	3	3														TRUE	1180.3	1270.54	1040.27	1416.52	1362.86	1675.21	1199.58	1142.94	1119.66	1205.35	928.206	1245.28	1052.11	906.552	1024.55	1113.64	1398.63	1161.23	1131.79	969.449	1068.75	1180.3	1270.54
TGME49_206430-t26_1-p1	TGME49_206430-t26_1-p1	gene=TGME49_206430, organism=Toxoplasma_gondii_ME49, gene_product=formin FRM1, transcript_product=formin FRM1, location=TGME49_chrVIIa:973851-990948(-), protein_length=5009, sequence_SO=chromosome, SO=protein_coding_gene, is_pseudo=false	1.05846e-11	0	547394.25	3	3	3	3	3	3	3														TRUE	16.5622	15.4523	15.1099	14.9089	22.892	17.8226	12.834	22.195	13.112	14.9604	8.93974	19.3561	17.6164	21.2623	6.68357	16.1815	3.49602	13.4804	13.3042	16.1545	6.54452	16.5622	15.4523
TGME49_206450-t26_1-p1	TGME49_206450-t26_1-p1	gene=TGME49_206450, organism=Toxoplasma_gondii_ME49, gene_product=autophagy-related cysteine peptidase atg4, putative, transcript_product=autophagy-related cysteine peptidase atg4, putative, location=TGME49_chrVIIa:958417-970566(-), protein_length=3752, sequence_SO=chromosome, SO=protein_coding_gene, is_pseudo=false	3.29388e-23	0	397388.03	3	3	3	3	3	3	3														TRUE	552.386	551.829	553.312	551.255	548.372	509.772	575.42	631.273	582.104	535.507	556.767	569.169	586.955	660.596	605.918	534.289	516.816	541.153	592.926	556.568	660.672	552.386	551.829
TGME49_206470-t26_1-p1	TGME49_206470-t26_1-p1	gene=TGME49_206470, organism=Toxoplasma_gondii_ME49, gene_product=pyruvate dehydrogenase complex subunit PDH-E3II, transcript_product=pyruvate dehydrogenase complex subunit PDH-E3II, location=TGME49_chrVIIa:947003-953655(+), protein_length=519, sequence_SO=chromosome, SO=protein_coding_gene, is_pseudo=false	1.95462e-19	0	55121.36	3	3	3	3	3	3	3														TRUE	4961.98	4527.48	4881.32	4830.82	4796.33	4699.71	4925.92	4913.87	4954.01	4832.5	4734.54	4650.81	4696.25	4831.84	4555.42	5001.54	4901.09	4950.92	4291.89	4703.05	4253.63	4961.98	4527.48
TGME49_206480-t26_1-p1	TGME49_206480-t26_1-p1	gene=TGME49_206480, organism=Toxoplasma_gondii_ME49, gene_product=hypothetical protein, transcript_product=hypothetical protein, location=TGME49_chrVIIa:943946-945669(-), protein_length=207, sequence_SO=chromosome, SO=protein_coding_gene, is_pseudo=false	1.19127e-12	0	22522.16	3	3	3	3	3	3	3														TRUE	3788.62	3833.61	4051.67	4013.53	4182.5	3913.43	4096.66	4064.38	4427.27	4078.26	3204.7	3898.09	4116.76	4176.54	3856.36	4291.39	4384.92	4242.77	3750.15	3643.35	3791.35	3788.62	3833.61
TGME49_206490-t26_1-p1	TGME49_206490-t26_1-p1	gene=TGME49_206490, organism=Toxoplasma_gondii_ME49, gene_product=ICE family protease (caspase) p20 domain-containing protein, transcript_product=ICE family protease (caspase) p20 domain-containing protein, location=TGME49_chrVIIa:933358-941548(+), protein_length=742, sequence_SO=chromosome, SO=protein_coding_gene, is_pseudo=false	1.63895e-20	0	80268.41	3	3	3	3	3	3	3														TRUE	280.053	327.163	312.091	288.968	273.891	327.929	322.649	311.227	289.885	242.511	293.796	365.19	268.268	323.586	291.462	253.564	235.846	302.05	306.269	286.298	322.792	280.053	327.163
TGME49_206510-t26_1-p1	TGME49_206510-t26_1-p1	gene=TGME49_206510, organism=Toxoplasma_gondii_ME49, gene_product=toxolysin TLN4, transcript_product=toxolysin TLN4, location=TGME49_chrVIIa:903405-917753(+), protein_length=2340, sequence_SO=chromosome, SO=protein_coding_gene, is_pseudo=false	2.1107e-27	0	246741.16	3	3	3	3	3	3	3														TRUE	2126.61	2093.97	2175.44	1984.79	2019.23	1955.05	1790.01	1880.51	1934.82	2001.62	2004.02	2021.36	1993.31	2156.88	2103.2	2096.57	2032.24	1927.92	1972.1	2024.52	2106.25	2126.61	2093.97
TGME49_206540-t26_1-p1	TGME49_206540-t26_1-p1	gene=TGME49_206540, organism=Toxoplasma_gondii_ME49, gene_product=hypothetical protein, transcript_product=hypothetical protein, location=TGME49_chrVIIa:894012-901698(-), protein_length=1255, sequence_SO=chromosome, SO=protein_coding_gene, is_pseudo=false	6.88717e-15	0	131049.43	3	3	3	3	3	3	3														TRUE	570.247	497.661	542.844	632.374	603.093	554.841	551.566	555.536	632.331	586.411	626.871	621.695	609.894	539.913	512.477	531.083	535.996	566.454	519.977	585.069	513.92	570.247	497.661
TGME49_206580-t26_1-p1	TGME49_206580-t26_1-p1	gene=TGME49_206580, organism=Toxoplasma_gondii_ME49, gene_product=formin FRM2, transcript_product=formin FRM2, location=TGME49_chrVIIa:813203-830394(+), protein_length=4709, sequence_SO=chromosome, SO=protein_coding_gene, is_pseudo=false	6.61396e-18	0	491677.67	3	3	3	3	3	3	3														TRUE	672.375	600.032	587.099	574.25	622.948	497.874	635.809	618.46	606.771	585.394	670.826	604.549	556.577	608.077	608.281	574.382	586.894	608.134	630.1	606.361	628.875	672.375	600.032
TGME49_206590-t26_1-p1	TGME49_206590-t26_1-p1	gene=TGME49_206590, organism=Toxoplasma_gondii_ME49, gene_product=calcium-dependent protein kinase CDPK2A, transcript_product=calcium-dependent protein kinase CDPK2A, location=TGME49_chrVIIa:800544-807261(-), protein_length=786, sequence_SO=chromosome, SO=protein_coding_gene, is_pseudo=false	4.09433e-22	0	86377.5	3	3	3	3	3	3	3														TRUE	2878.26	2815.45	2659.34	3027.88	3187.19	3154.56	2796.09	2678.86	2790.12	3066.04	2628.81	2856.27	2597.88	2693.73	2656.98	2739.61	2970.77	2634.52	2663.78	2788.73	2729.72	2878.26	2815.45
TGME49_206610-t26_1-p1	TGME49_206610-t26_1-p1	gene=TGME49_206610, organism=Toxoplasma_gondii_ME49, gene_product=pyruvate dehydrogenase complex subunit PDH-E2, transcript_product=pyruvate dehydrogenase complex subunit PDH-E2, location=TGME49_chrVIIa:781130-789026(-), protein_length=929, sequence_SO=chromosome, SO=protein_coding_gene, is_pseudo=false	3.79998e-24	0	96879.53	3	3	3	3	3	3	3														TRUE	2799.98	2722.36	2865.68	2609.36	2602.24	2572.49	2686.09	2737.44	2752.35	2678.19	2786.35	2788.58	2960.1	2883.97	2820.42	2924.76	2688.29	2823.58	2630.01	2777.73	2543.1	2799.98	2722.36
TGME49_206640-t26_1-p1	TGME49_206640-t26_1-p1	gene=TGME49_206640, organism=Toxoplasma_gondii_ME49, gene_product=hypothetical protein, transcript_product=hypothetical protein, location=TGME49_chrVIIa:758005-767256(+), protein_length=1282, sequence_SO=chromosome, SO=protein_coding_gene, is_pseudo=false	2.49554e-10	0	144097.06	3	3	3	3	3	3	3														TRUE	144.9	222.924	258.87	138.312	124.759	121.302	133.892	189.68	170.514	141.026	202.762	174.301	153.836	280.39	209.395	115.765	116.842	130.224	145.703	172.999	139.947	144.9	222.924
TGME49_206670-t26_1-p1	TGME49_206670-t26_1-p1	gene=TGME49_206670, organism=Toxoplasma_gondii_ME49, gene_product=hypothetical protein, transcript_product=hypothetical protein, location=TGME49_chrVIIa:730293-739354(-), protein_length=2071, sequence_SO=chromosome, SO=protein_coding_gene, is_pseudo=false	2.37419e-21	0	218498.23	3	3	3	3	3	3	3														TRUE	3092.24	3107.1	3187.59	3140.67	3247.61	3133.47	3227.92	3227.23	3273.48	3241.69	3280.79	3196.24	3302.59	3408.79	3274.22	3174.68	3175.87	3169.15	3056.66	3153.99	3138.29	3092.24	3107.1
TGME49_206680-t26_1-p1	TGME49_206680-t26_1-p1	gene=TGME49_206680, organism=Toxoplasma_gondii_ME49, gene_product=hypothetical protein, transcript_product=hypothetical protein, location=TGME49_chrVIIa:725683-727356(-), protein_length=216, sequence_SO=chromosome, SO=protein_coding_gene, is_pseudo=false	3.91517e-07	0	23897.63	3	3	3	3	3	3	3														TRUE	56.9975	73.6826	137.6	64.8873	67.115	44.6238	70.1792	70.8565	91.8356	72.9574	95.7204	66.0361	112.701	163.435	104.56	68.8157	57.8022	65.755	68.4944	70.7814	100.603	56.9975	73.6826
TGME49_206690-t26_1-p1	TGME49_206690-t26_1-p1	gene=TGME49_206690, organism=Toxoplasma_gondii_ME49, gene_product=glideosome-associated protein with multiple-membrane spans GAPM2B, transcript_product=glideosome-associated protein with multiple-membrane spans GAPM2B, location=TGME49_chrVIIa:722626-724443(+), protein_length=426, sequence_SO=chromosome, SO=protein_coding_gene, is_pseudo=false	3.4262e-19	0	46788.9	3	3	3	3	3	3	3														TRUE	1533.53	1510.66	1655.46	1442.45	1451.23	1255.23	1324.61	1573.33	1782.6	1633.87	1600.51	1580.2	1746.13	1865.4	1626.47	1680.02	1482.21	1860.2	1466.69	1781.63	1427.63	1533.53	1510.66
TGME49_207060-t26_1-p1	TGME49_207060-t26_1-p1	gene=TGME49_207060, organism=Toxoplasma_gondii_ME49, gene_product=ribonucleoside-diphosphate reductase small subunit, transcript_product=ribonucleoside-diphosphate reductase small subunit, location=TGME49_chrX:7363116-7366485(-), protein_length=391, sequence_SO=chromosome, SO=protein_coding_gene, is_pseudo=false	1.90642e-18	0	44585.27	3	3	3	3	3	3	3														TRUE	3754.69	4194.36	4911.03	3678.03	3192.93	3476.23	4164.64	4617.53	4333.43	3514.35	5017.14	4140.32	5223.49	5777.53	5254.16	4445.2	3558.91	4958.91	4117.59	4537.54	4315.41	3754.69	4194.36
TGME49_207120-t26_1-p1	TGME49_207120-t26_1-p1	gene=TGME49_207120, organism=Toxoplasma_gondii_ME49, gene_product=Sad1/UNC family protein, transcript_product=Sad1/UNC family protein, location=TGME49_chrX:7399781-7410678(+), protein_length=3396, sequence_SO=chromosome, SO=protein_coding_gene, is_pseudo=false	0.00499706	0.0064547	360480.38	3	3	3	2	2	3	2														TRUE	39.9278	15.0802	29.9418	25.2978	14.5419	9.34566	19.0184	9.39771	17.2519	20.4623	12.9193		21.4282		23.3111	15.1929	13.9418	13.7114		13.673	14.4229	39.9278	15.0802
TGME49_207170-t26_1-p1	TGME49_207170-t26_1-p1	gene=TGME49_207170, organism=Toxoplasma_gondii_ME49, gene_product=hypothetical protein, transcript_product=hypothetical protein, location=TGME49_chrX:7425356-7427581(+), protein_length=141, sequence_SO=chromosome, SO=protein_coding_gene, is_pseudo=false	5.67607e-22	0	15231.61	3	3	3	3	3	3	3														TRUE	2648.14	2832.09	2661.46	2693.32	2377.51	2740.97	2526.42	2460.96	2565.96	2656.92	2104.56	2699.4	2596.29	2418.65	2456.66	2288.41	2406.63	2624	2502.38	2643.76	2123.92	2648.14	2832.09
TGME49_207210-t26_1-p1	TGME49_207210-t26_1-p1	gene=TGME49_207210, organism=Toxoplasma_gondii_ME49, gene_product=hypothetical protein, transcript_product=hypothetical protein, location=TGME49_chrX:7452428-7452760(+), protein_length=110, sequence_SO=chromosome, SO=protein_coding_gene, is_pseudo=false	3.54912e-17	0	13038.71	3	3	3	3	3	3	3														TRUE	326.022	262.876	298.326	160.917	144.979	127.009	229.413	169.392	164.851	228.227	230.379	212.502	230.694	284.77	242.33	153.853	203.841	309.914	261.672	205.812	279.969	326.022	262.876
TGME49_207240-t26_1-p1	TGME49_207240-t26_1-p1	gene=TGME49_207240, organism=Toxoplasma_gondii_ME49, gene_product=hypothetical protein, transcript_product=hypothetical protein, location=TGME49_chrX:7459980-7460668(+), protein_length=108, sequence_SO=chromosome, SO=protein_coding_gene, is_pseudo=false	6.864e-16	0	11947.69	3	3	3	3	3	3	3														TRUE	4828.8	4815.66	5276.3	4320.86	4273.95	4309.18	4667.67	4893.44	5048.56	4791.88	5050.12	4765.88	5329.34	5404.5	4859.21	4809.76	4387.67	4648.42	4130.83	4581.47	4280.74	4828.8	4815.66
TGME49_207370-t26_1-p1	TGME49_207370-t26_1-p1	gene=TGME49_207370, organism=Toxoplasma_gondii_ME49, gene_product=hypothetical protein, transcript_product=hypothetical protein, location=TGME49_chrIb:11951-16550(-), protein_length=1373, sequence_SO=chromosome, SO=protein_coding_gene, is_pseudo=false	2.1107e-27	0	143073.41	3	3	3	3	3	3	3														TRUE	1987.41	1964.29	2023.84	2061.85	2068	1966.91	2161.2	2144.77	2148.58	2015.66	2204.54	2040.69	2271.33	2114.6	2067.62	2046.56	2184.64	2115.33	2018.78	2065.35	2026.06	1987.41	1964.29
TGME49_207390-t26_1-p1	TGME49_207390-t26_1-p1	gene=TGME49_207390, organism=Toxoplasma_gondii_ME49, gene_product=coatomer protein complex, gamma sub-unit, putative, transcript_product=coatomer protein complex, gamma sub-unit, putative, location=TGME49_chrIb:21138-28256(-), protein_length=517, sequence_SO=chromosome, SO=protein_coding_gene, is_pseudo=false	1.06277e-22	0	56058.31	3	3	3	3	3	3	3														TRUE	930.332	923.159	1005.09	927.245	888.573	846.682	955.86	1008.03	1028.4	899.056	1026.26	907.912	974.173	1092.58	987.038	937.557	825.641	933.441	872.512	937.709	993.117	930.332	923.159
TGME49_207400-t26_1-p1	TGME49_207400-t26_1-p1	gene=TGME49_207400, organism=Toxoplasma_gondii_ME49, gene_product=hypothetical protein, transcript_product=hypothetical protein, location=TGME49_chrIb:29823-33741(+), protein_length=436, sequence_SO=chromosome, SO=protein_coding_gene, is_pseudo=false	7.68211e-14	0	49517.63	3	3	3	3	3	3	3														TRUE	218.04	301.181	346.078	241.495	216.496	179.612	313.673	335.334	302.128	208.097	346.734	255.287	448.066	565.383	456.026	186.945	222.288	282.365	250.85	268.903	410.652	218.04	301.181
TGME49_207430-t26_1-p1	TGME49_207430-t26_1-p1	gene=TGME49_207430, organism=Toxoplasma_gondii_ME49, gene_product=ATP-dependent RNA helicase DDX1, putative, transcript_product=ATP-dependent RNA helicase DDX1, putative, location=TGME49_chrIb:49268-60612(+), protein_length=768, sequence_SO=chromosome, SO=protein_coding_gene, is_pseudo=false	1.21061e-21	0	82792.02	3	3	3	3	3	3	3														TRUE	1222.81	1166.48	1296.27	1206.86	1174.68	1165.83	1280.05	1310.39	1307.38	1273.49	1314.85	1221.76	1277.13	1373.23	1259.59	1249.14	1172.87	1289.63	1232.92	1368.06	1177.76	1222.81	1166.48
TGME49_207440-t26_1-p1	TGME49_207440-t26_1-p1	gene=TGME49_207440, organism=Toxoplasma_gondii_ME49, gene_product=ribosomal protein RPS4, transcript_product=ribosomal protein RPS4, location=TGME49_chrIb:62583-65733(-), protein_length=312, sequence_SO=chromosome, SO=protein_coding_gene, is_pseudo=false	2.32193e-18	0	35506.95	3	3	3	3	3	3	3														TRUE	21468.3	21463.5	23218.9	21888	21715.8	22476.3	23576.5	24870.5	24003.6	21557.1	23139.3	21725.1	23756.5	24430.7	24171.3	23199.2	22139.2	23459.2	22824.8	21677	23267	21468.3	21463.5
TGME49_207450-t26_1-p1	TGME49_207450-t26_1-p1	gene=TGME49_207450, organism=Toxoplasma_gondii_ME49, gene_product=DNA segment, Chr 10, Wayne State University 52, expressed family protein, transcript_product=DNA segment, Chr 10, Wayne State University 52, expressed family protein, location=TGME49_chrIb:69592-75449(+), protein_length=519, sequence_SO=chromosome, SO=protein_coding_gene, is_pseudo=false	5.22861e-22	0	56365.31	3	3	3	3	3	3	3														TRUE	411.092	418.533	437.177	432.978	414.086	425.252	432.362	416.037	389.862	428.293	450.312	426.546	367.11	423.387	372.08	378.246	408.351	386.732	407.427	398.796	397.749	411.092	418.533
TGME49_207460-t26_1-p1	TGME49_207460-t26_1-p1	gene=TGME49_207460, organism=Toxoplasma_gondii_ME49, gene_product=Rab5B protein, transcript_product=Rab5B protein, location=TGME49_chrIb:76632-81878(-), protein_length=228, sequence_SO=chromosome, SO=protein_coding_gene, is_pseudo=false	9.49643e-20	0	24676.88	3	3	3	3	3	3	3														TRUE	2983.44	3006.24	3294.53	3100.95	3003.86	2986.84	3260.6	3392.43	3532.96	2977.29	3047.58	2944.04	3480.62	3304.47	2998.76	3339.34	3207.61	3296.64	3022.53	3185.62	3063.53	2983.44	3006.24
TGME49_207590-t26_1-p1	TGME49_207590-t26_1-p1	gene=TGME49_207590, organism=Toxoplasma_gondii_ME49, gene_product=protein phosphatase 2C domain-containing protein, transcript_product=protein phosphatase 2C domain-containing protein, location=TGME49_chrIb:142474-145083(+), protein_length=533, sequence_SO=chromosome, SO=protein_coding_gene, is_pseudo=false	1.30801e-18	0	57826.97	3	3	3	3	3	3	3														TRUE	507.793	528.388	547.103	520.125	488.581	468.975	514.892	476.396	494.164	532.674	530.625	488.957	464.087	615.155	555.978	491.655	466.507	475.865	453.723	518.751	472.858	507.793	528.388
TGME49_207620-t26_1-p1	TGME49_207620-t26_1-p1	gene=TGME49_207620, organism=Toxoplasma_gondii_ME49, gene_product=pyridine nucleotide-disulfide oxidoreductase domain-containing protein, transcript_product=pyridine nucleotide-disulfide oxidoreductase domain-containing protein, location=TGME49_chrIb:156062-163682(-), protein_length=664, sequence_SO=chromosome, SO=protein_coding_gene, is_pseudo=false	1.35486e-22	0	71158.66	3	3	3	3	3	3	3														TRUE	8143.58	7873.54	8235.42	8002.44	8068.2	8007.02	8370.46	8175.37	8506.12	7805.89	8179.78	7917.42	8796.28	8775.18	8171.46	8205.33	8245.03	8538.06	8425.5	8459.94	8084.43	8143.58	7873.54
TGME49_207640-t26_1-p1	TGME49_207640-t26_1-p1	gene=TGME49_207640, organism=Toxoplasma_gondii_ME49, gene_product=isoleucyl-tRNA synthetase family protein, transcript_product=isoleucyl-tRNA synthetase family protein, location=TGME49_chrIb:171397-186668(-), protein_length=1242, sequence_SO=chromosome, SO=protein_coding_gene, is_pseudo=false	2.69567e-20	0	141532.03	3	3	3	3	3	3	3														TRUE	6314.13	6815.11	7016.69	6678.19	6250.74	6775.35	7018.53	7238.31	6899.03	6704.86	6735.4	6780.22	6994.5	7400.08	6927.37	6701.92	6824.07	6912.52	6676.17	6687.76	7077.84	6314.13	6815.11
TGME49_207680-t26_1-p1	TGME49_207680-t26_1-p1	gene=TGME49_207680, organism=Toxoplasma_gondii_ME49, gene_product=suppressor of kinetochore protein 1, putative, transcript_product=suppressor of kinetochore protein 1, putative, location=TGME49_chrIb:208394-210255(-), protein_length=170, sequence_SO=chromosome, SO=protein_coding_gene, is_pseudo=false	1.02691e-22	0	19424.03	3	3	3	3	3	3	3														TRUE	389.513	392.98	392.426	392.238	363.578	441.797	326.262	432.548	380.612	435.321	485.926	371.378	401.533	390.608	424.466	313.014	330.353	344.424	359.347	334.96	368.038	389.513	392.98
TGME49_207710-t26_1-p1	TGME49_207710-t26_1-p1	gene=TGME49_207710, organism=Toxoplasma_gondii_ME49, gene_product=phosphatidylinositol synthase, putative, transcript_product=phosphatidylinositol synthase, putative, location=TGME49_chrIb:224471-229190(+), protein_length=258, sequence_SO=chromosome, SO=protein_coding_gene, is_pseudo=false	4.3255e-17	0	27857.33	3	3	3	3	3	3	3														TRUE	141.493	113.929	120.703	124.743	126.239	108.952	85.1345	92.6192	120.555	127.325	134.131	94.1287	93.1868	126.414	96.8895	169.143	128.164	168.514	118.509	136.617	166.87	141.493	113.929
TGME49_207720-t26_1-p1	TGME49_207720-t26_1-p1	gene=TGME49_207720, organism=Toxoplasma_gondii_ME49, gene_product=hypothetical protein, transcript_product=hypothetical protein, location=TGME49_chrIb:232708-244511(+), protein_length=1628, sequence_SO=chromosome, SO=protein_coding_gene, is_pseudo=false	3.42487e-21	0	177013.15	3	3	3	3	3	3	3														TRUE	747.398	778.705	811.288	731.844	801.295	681.583	728.823	777.183	842.008	780.956	828.493	770.961	836.574	945.125	881.217	769.378	703.288	852.728	793.288	816.458	830.92	747.398	778.705
TGME49_207760-t26_1-p1	TGME49_207760-t26_1-p1	gene=TGME49_207760, organism=Toxoplasma_gondii_ME49, gene_product=DnaJ C terminal region domain-containing protein, transcript_product=DnaJ C terminal region domain-containing protein, location=TGME49_chrIb:266961-276137(+), protein_length=1519, sequence_SO=chromosome, SO=protein_coding_gene, is_pseudo=false	3.50996e-20	0	161644.4	3	3	3	3	3	3	3														TRUE	914.147	998.756	988.171	925.143	914.565	863.361	965.644	996.591	983.907	871.234	997.233	901.327	1034.55	1050.89	1032.88	851.091	940.84	914.315	959.045	939.514	1102.82	914.147	998.756
TGME49_207770-t26_1-p1	TGME49_207770-t26_1-p1	gene=TGME49_207770, organism=Toxoplasma_gondii_ME49, gene_product=PCI domain-containing protein, transcript_product=PCI domain-containing protein, location=TGME49_chrIb:277983-284153(-), protein_length=511, sequence_SO=chromosome, SO=protein_coding_gene, is_pseudo=false	4.04093e-25	0	55462.93	3	3	3	3	3	3	3														TRUE	3207.36	3330.19	3494.34	3255.35	3149.21	3144.72	3327.87	3298.39	3270.08	3239.33	3512.77	3346.25	3575.36	3575.11	3485.13	3188.1	3186.68	3216.54	3172.09	3392.25	3295.12	3207.36	3330.19
TGME49_207820-t26_1-p1	TGME49_207820-t26_1-p1	gene=TGME49_207820, organism=Toxoplasma_gondii_ME49, gene_product=cell-cycle-associated protein kinase MAPK, putative, transcript_product=cell-cycle-associated protein kinase MAPK, putative, location=TGME49_chrIb:313374-317963(+), protein_length=548, sequence_SO=chromosome, SO=protein_coding_gene, is_pseudo=false	5.05099e-10	0	62242.47	3	3	3	3	3	3	3														TRUE	43.4111	93.3139	104.572	54.0585	37.8756	50.6836	79.981	66.1867	74.1804	40.1846	81.928	63.4584	95.2118	52.0825	65.5566	82.3501	62.6953	74.0934	67.7385	56.5103	59.716	43.4111	93.3139
TGME49_207830-t26_1-p1	TGME49_207830-t26_1-p1	gene=TGME49_207830, organism=Toxoplasma_gondii_ME49, gene_product=MORN repeat-containing protein, transcript_product=MORN repeat-containing protein, location=TGME49_chrIb:322320-325476(+), protein_length=366, sequence_SO=chromosome, SO=protein_coding_gene, is_pseudo=false	1.34242e-21	0	39833.61	3	3	3	3	3	3	3														TRUE	2336.55	2243.74	2149.8	2234.82	2332.67	2388	2239.41	2195.86	2165.91	2370.84	2281.09	2229.32	2201.48	2102.42	2128.68	2289.42	2363.13	2146.07	2044.17	2134.76	2063.58	2336.55	2243.74
TGME49_207840-t26_1-p1	TGME49_207840-t26_1-p1	gene=TGME49_207840, organism=Toxoplasma_gondii_ME49, gene_product=ribosomal protein RPS17, transcript_product=ribosomal protein RPS17, location=TGME49_chrIb:327322-329024(-), protein_length=132, sequence_SO=chromosome, SO=protein_coding_gene, is_pseudo=false	5.73613e-18	0	15228.63	3	3	3	3	3	3	3														TRUE	15462.2	16478.7	17355.9	16015.1	14833.2	15723.1	17135.4	18115.8	16797.2	15569.1	18492.5	16197.7	17633.6	18023.9	18182.3	15431.7	15762.3	15933.7	15663	14118.9	16205.8	15462.2	16478.7
TGME49_207910-t26_1-p1	TGME49_207910-t26_1-p1	gene=TGME49_207910, organism=Toxoplasma_gondii_ME49, gene_product=manganese resistance 1 protein, putative, transcript_product=manganese resistance 1 protein, putative, location=TGME49_chrIb:425657-435483(-), protein_length=501, sequence_SO=chromosome, SO=protein_coding_gene, is_pseudo=false	2.80816e-19	0	53442.14	3	3	3	3	3	3	3														TRUE	246.525	279.798	252.091	261.18	290.021	211.411	323.181	270.984	274.834	265.277	277.702	274.214	308.634	276.088	234.87	250.334	284.234	271.662	258.18	266.376	232.324	246.525	279.798
TGME49_207920-t26_1-p1	TGME49_207920-t26_1-p1	gene=TGME49_207920, organism=Toxoplasma_gondii_ME49, gene_product=hypothetical protein, transcript_product=hypothetical protein, location=TGME49_chrIb:438130-442091(+), protein_length=726, sequence_SO=chromosome, SO=protein_coding_gene, is_pseudo=false	2.33138e-12	0	80495.2	3	3	3	3	3	3	3														TRUE	232.849	216.169	202.264	209.475	218.555	228.137	213.718	217.26	188.962	239.054	198.052	224.923	192.437	242.219	225.115	203.134	234.424	175.086	201.303	196.934	171.626	232.849	216.169
TGME49_207930-t26_1-p1	TGME49_207930-t26_1-p1	gene=TGME49_207930, organism=Toxoplasma_gondii_ME49, gene_product=phosphatidylethanolamine-binding protein, transcript_product=phosphatidylethanolamine-binding protein, location=TGME49_chrIb:443959-446581(-), protein_length=207, sequence_SO=chromosome, SO=protein_coding_gene, is_pseudo=false	1.21598e-18	0	22599.85	3	3	3	3	3	3	3														TRUE	2510.09	2247.39	2143.56	2855.56	3039.59	2941.91	2271.76	2275.36	2228.13	2614.47	2208.36	2382.38	2148.05	2194.86	2092.65	2356.28	2701.74	2260.21	2004.07	2183.21	1958.37	2510.09	2247.39
TGME49_207960-t26_1-p1	TGME49_207960-t26_1-p1	gene=TGME49_207960, organism=Toxoplasma_gondii_ME49, gene_product=hypothetical protein, transcript_product=hypothetical protein, location=TGME49_chrIb:463230-472357(-), protein_length=839, sequence_SO=chromosome, SO=protein_coding_gene, is_pseudo=false	6.48253e-19	0	90950.19	3	3	3	3	3	3	3														TRUE	314.5	348.555	363.455	265.23	242.025	230.268	265.462	307.325	263.712	232.493	297.02	302.685	315.355	243.032	223.741	181.048	245.788	165.107	236.357	188.926	232.323	314.5	348.555
TGME49_207990-t26_1-p1	TGME49_207990-t26_1-p1	gene=TGME49_207990, organism=Toxoplasma_gondii_ME49, gene_product=ribosomal RNA large subunit methyltransferase J protein, transcript_product=ribosomal RNA large subunit methyltransferase J protein, location=TGME49_chrIb:500176-508930(-), protein_length=981, sequence_SO=chromosome, SO=protein_coding_gene, is_pseudo=false	6.85647e-19	0	109459.13	3	3	3	3	3	3	3														TRUE	529.207	612.636	621.395	581.948	528.921	565.59	651.473	690.957	680.774	555.216	639.668	587.72	717.246	708.057	691.759	587.651	594.714	644.405	642.996	626.333	668.458	529.207	612.636
TGME49_208030-t26_1-p1	TGME49_208030-t26_1-p1	gene=TGME49_208030, organism=Toxoplasma_gondii_ME49, gene_product=microneme protein MIC4, transcript_product=microneme protein MIC4, location=TGME49_chrIb:531695-533437(+), protein_length=580, sequence_SO=chromosome, SO=protein_coding_gene, is_pseudo=false	8.24509e-21	0	63021.15	3	3	3	3	3	3	3														TRUE	12576.5	11978.8	15072.5	11321.6	11297.8	10730	13740.5	14788.1	14397.6	11673.5	13522.1	11796.4	13811.5	13534.3	13543.9	14682.5	13087.6	15105.9	14146.2	15591.3	13688.6	12576.5	11978.8
TGME49_208070-t26_1-p1	TGME49_208070-t26_1-p1	gene=TGME49_208070, organism=Toxoplasma_gondii_ME49, gene_product=inositol polyphosphate kinase, transcript_product=inositol polyphosphate kinase, location=TGME49_chrIb:576844-587870(-), protein_length=2851, sequence_SO=chromosome, SO=protein_coding_gene, is_pseudo=false	1.36383e-22	0	306179.59	3	3	3	3	3	3	3														TRUE	175.812	186.082	214.133	198.135	182.068	165.171	184.398	174.217	195.827	162.82	186.42	187.102	219.749	241.492	218.639	186.612	175.93	162.844	205.653	179.068	211.558	175.812	186.082
TGME49_208200-t26_1-p1	TGME49_208200-t26_1-p1	gene=TGME49_208200, organism=Toxoplasma_gondii_ME49, gene_product=PHD-finger domain-containing protein, transcript_product=PHD-finger domain-containing protein, location=TGME49_chrIb:596233-601374(-), protein_length=497, sequence_SO=chromosome, SO=protein_coding_gene, is_pseudo=false	1.3689e-24	0	50544.77	3	3	3	3	3	3	3														TRUE	350.865	358.627	398.191	329.015	318.221	330.972	347.894	336.028	352.359	323.715	351.188	348.096	398.467	379.564	384.693	319.004	315.581	286.925	331.594	315.595	355.263	350.865	358.627
TGME49_208300-t26_1-p1	TGME49_208300-t26_1-p1	gene=TGME49_208300, organism=Toxoplasma_gondii_ME49, gene_product=hypothetical protein, transcript_product=hypothetical protein, location=TGME49_chrIb:603218-603983(+), protein_length=105, sequence_SO=chromosome, SO=protein_coding_gene, is_pseudo=false	2.20225e-13	0	11948.33	3	3	3	3	3	3	3														TRUE	426.884	416.37	447.243	395.093	339.918	437.114	360.716	413.508	353.802	342.557	303.69	337.984	468.011	431.762	406.494	338.878	283.926	259.48	318.069	280.634	387.63	426.884	416.37
TGME49_208310-t26_1-p1	TGME49_208310-t26_1-p1	gene=TGME49_208310, organism=Toxoplasma_gondii_ME49, gene_product=hypothetical protein, transcript_product=hypothetical protein, location=TGME49_chrIb:604908-607119(-), protein_length=589, sequence_SO=chromosome, SO=protein_coding_gene, is_pseudo=false	2.86922e-17	0	64683.4	3	3	3	3	3	3	3														TRUE	652.412	679.216	693.763	656.719	716.102	687.328	638.028	637.764	683.589	678.805	665.479	617.746	653.305	682.893	554.013	667.35	657.342	678.632	625.769	710.811	658.69	652.412	679.216
TGME49_208320-t26_1-p1	TGME49_208320-t26_1-p1	gene=TGME49_208320, organism=Toxoplasma_gondii_ME49, gene_product=polynucleotide kinase 3 phosphatase, transcript_product=polynucleotide kinase 3 phosphatase, location=TGME49_chrIb:608427-610971(+), protein_length=703, sequence_SO=chromosome, SO=protein_coding_gene, is_pseudo=false	3.29526e-17	0	77293.56	3	3	3	3	3	3	3														TRUE	683.287	754.607	791.441	759.409	655.909	627.078	796.044	818.908	821.559	705.706	839.793	808.566	842.699	891.694	866.494	783.304	727.756	688.122	764.308	823.494	790.892	683.287	754.607
TGME49_208340-t26_1-p1	TGME49_208340-t26_1-p1	gene=TGME49_208340, organism=Toxoplasma_gondii_ME49, gene_product=hypothetical protein, transcript_product=hypothetical protein, location=TGME49_chrIb:614107-622612(+), protein_length=1285, sequence_SO=chromosome, SO=protein_coding_gene, is_pseudo=false	1.36465e-21	0	143921.4	3	3	3	3	3	3	3														TRUE	279.939	265.979	267.362	242.943	243.898	212.849	228.157	283.025	287.368	230.14	257.918	232.468	272.59	361.149	298.513	232.527	233.26	232.284	239.223	221.777	233.884	279.939	265.979
TGME49_208350-t26_1-p1	TGME49_208350-t26_1-p1	gene=TGME49_208350, organism=Toxoplasma_gondii_ME49, gene_product=hypothetical protein, transcript_product=hypothetical protein, location=TGME49_chrIb:624573-627070(-), protein_length=369, sequence_SO=chromosome, SO=protein_coding_gene, is_pseudo=false	3.505e-21	0	40043.19	3	3	3	3	3	3	3														TRUE	904.594	941.835	952.984	1012.23	933.625	909.619	970.372	1000.45	952.525	910.037	896.754	858.873	1030.08	1085.05	978.395	886.941	923.297	954.948	880.581	967.296	952.404	904.594	941.835
TGME49_208370-t26_1-p1	TGME49_208370-t26_1-p1	gene=TGME49_208370, organism=Toxoplasma_gondii_ME49, gene_product=myosin heavy chain, putative, transcript_product=myosin heavy chain, putative, location=TGME49_chrIb:636374-641145(+), protein_length=1124, sequence_SO=chromosome, SO=protein_coding_gene, is_pseudo=false	2.66545e-20	0	124812.91	3	3	3	3	3	3	3														TRUE	5995.31	4991.33	4565.94	6215.87	7516.46	6456.07	4391.38	4054.6	4517.69	6328.57	4474.71	5046.64	4228.06	4363.74	4233.8	5113.09	5564.23	4590.93	3807.29	4174.88	3847.22	5995.31	4991.33
TGME49_208390-t26_1-p1	TGME49_208390-t26_1-p1	gene=TGME49_208390, organism=Toxoplasma_gondii_ME49, gene_product=hypothetical protein, transcript_product=hypothetical protein, location=TGME49_chrIb:647064-651635(+), protein_length=424, sequence_SO=chromosome, SO=protein_coding_gene, is_pseudo=false	4.10553e-18	0	47053.03	3	3	3	3	3	3	3														TRUE	454.537	438.362	514.069	435.104	476.325	398.678	405.507	370.125	492.198	455.621	496.51	407.756	417.874	496.829	515.747	415.237	424.56	456.815	488.383	497.518	465.887	454.537	438.362
TGME49_208400-t26_1-p1	TGME49_208400-t26_1-p1	gene=TGME49_208400, organism=Toxoplasma_gondii_ME49, gene_product=hypothetical protein, transcript_product=hypothetical protein, location=TGME49_chrIb:655609-666554(-), protein_length=2067, sequence_SO=chromosome, SO=protein_coding_gene, is_pseudo=false	4.93954e-26	0	226391.87	3	3	3	3	3	3	3														TRUE	646.299	703.587	644.602	675.581	683.197	646.405	654.366	682.208	674.333	693.21	684.539	692.272	642.544	701.564	669.136	652.327	647.365	659.182	713.834	708.481	713.243	646.299	703.587
TGME49_208440-t26_1-p1	TGME49_208440-t26_1-p1	gene=TGME49_208440, organism=Toxoplasma_gondii_ME49, gene_product=hypothetical protein, transcript_product=hypothetical protein, location=TGME49_chrIb:710331-710948(+), protein_length=205, sequence_SO=chromosome, SO=protein_coding_gene, is_pseudo=false	2.16442e-15	0	22310.6	3	3	3	3	3	3	3														TRUE	1145.92	990.088	1206.79	1043.98	1149.06	945.43	1168.99	1205.31	1301.74	1173.06	1155.94	1023.52	1110.75	1177.1	1025.71	1159.51	1032.66	1203.11	941.481	1037.14	870.923	1145.92	990.088
TGME49_208450-t26_1-p1	TGME49_208450-t26_1-p1	gene=TGME49_208450, organism=Toxoplasma_gondii_ME49, gene_product=protease inhibitor PI2, transcript_product=protease inhibitor PI2, location=TGME49_chrIb:712461-715433(-), protein_length=318, sequence_SO=chromosome, SO=protein_coding_gene, is_pseudo=false	1.27463e-21	0	35309.25	3	3	3	3	3	3	3														TRUE	6087.4	5411.52	4450.45	6658.39	7692.31	7540.62	4763.2	4516.9	4618.34	6249.97	4165.17	5091.34	3834.07	3678.4	4173.95	4659.42	5996.59	4454.99	4218.59	4088.34	4251.39	6087.4	5411.52
TGME49_208490-t26_1-p1	TGME49_208490-t26_1-p1	gene=TGME49_208490, organism=Toxoplasma_gondii_ME49, gene_product=hypothetical protein, transcript_product=hypothetical protein, location=TGME49_chrIb:721190-726992(-), protein_length=1064, sequence_SO=chromosome, SO=protein_coding_gene, is_pseudo=false	1.19664e-24	0	118278.4	3	3	3	3	3	3	3														TRUE	146.938	173.592	193.874	158.519	140.527	128.935	168.149	179.409	166.21	152.191	177.455	157.299	201.301	217.592	206.914	144.412	143.891	146.356	158.612	158.129	182.205	146.938	173.592
TGME49_208500-t26_1-p1	TGME49_208500-t26_1-p1	gene=TGME49_208500, organism=Toxoplasma_gondii_ME49, gene_product=protein phosphatase 2C domain-containing protein, transcript_product=protein phosphatase 2C domain-containing protein, location=TGME49_chrIb:730598-737785(-), protein_length=703, sequence_SO=chromosome, SO=protein_coding_gene, is_pseudo=false	5.03758e-22	0	77696.59	3	3	3	3	3	3	3														TRUE	964.805	951.945	1022.31	1020.04	998.543	944.961	1030.5	947.015	1039.32	1015.77	974.747	994.264	995.102	1026.3	999.174	985.583	966.216	1021.58	1009.69	1083.14	1000.35	964.805	951.945
TGME49_208530-t26_1-p1	TGME49_208530-t26_1-p1	gene=TGME49_208530, organism=Toxoplasma_gondii_ME49, gene_product=nicotinate phosphoribosyltransferase, transcript_product=nicotinate phosphoribosyltransferase, location=TGME49_chrIb:750200-760456(+), protein_length=589, sequence_SO=chromosome, SO=protein_coding_gene, is_pseudo=false	2.25411e-20	0	65580.35	3	3	3	3	3	3	3														TRUE	4254.02	4042.48	4530.01	4120.2	4336.02	4022.78	4275.81	4399.23	4579.48	4508.22	4655.88	4153.21	4649.06	4964.23	4295.24	4547.15	4237.79	4377.46	4052.16	4536.39	3890.68	4254.02	4042.48
TGME49_208540-t26_1-p1	TGME49_208540-t26_1-p1	gene=TGME49_208540, organism=Toxoplasma_gondii_ME49, gene_product=DEAD/DEAH box helicase domain-containing protein, transcript_product=DEAD/DEAH box helicase domain-containing protein, location=TGME49_chrIb:764259-771885(+), protein_length=1043, sequence_SO=chromosome, SO=protein_coding_gene, is_pseudo=false	1.50135e-19	0	114509.44	3	3	3	3	3	3	3														TRUE	294.774	338.31	318.442	284.741	304.929	304.349	335.623	336.621	335.367	313.594	340.029	325.862	342.457	321.924	334.134	319.647	341.435	331.308	343.701	369.274	373.772	294.774	338.31
TGME49_208550-t26_1-p1	TGME49_208550-t26_1-p1	gene=TGME49_208550, organism=Toxoplasma_gondii_ME49, gene_product=hypothetical protein, transcript_product=hypothetical protein, location=TGME49_chrIb:774883-776369(+), protein_length=279, sequence_SO=chromosome, SO=protein_coding_gene, is_pseudo=false	2.63666e-19	0	32144.44	3	3	3	3	3	3	3														TRUE	598.364	490.602	496.407	526.33	631.685	527.313	520.421	483.345	561.445	554.692	434.258	486.256	430.402	529.079	448.476	549.488	522.418	488.859	457.287	478.2	414.825	598.364	490.602
TGME49_208560-t26_1-p1	TGME49_208560-t26_1-p1	gene=TGME49_208560, organism=Toxoplasma_gondii_ME49, gene_product=carrier superfamily protein, transcript_product=carrier superfamily protein, location=TGME49_chrIb:778066-783599(-), protein_length=670, sequence_SO=chromosome, SO=protein_coding_gene, is_pseudo=false	1.03497e-17	0	72368	3	3	3	3	3	3	3														TRUE	2932.63	2812.25	2952.47	2704.48	2840.25	2465.78	2664.42	2722.16	3150.34	3031.07	3214.47	2726.83	2955.29	3281.21	2944.8	3041.51	2633.66	2831.58	2497.02	2971.59	2752.23	2932.63	2812.25
TGME49_208580-t26_1-p1	TGME49_208580-t26_1-p1	gene=TGME49_208580, organism=Toxoplasma_gondii_ME49, gene_product=DNA ligase 1, putative, transcript_product=DNA ligase 1, putative, location=TGME49_chrIb:793117-802516(-), protein_length=1331, sequence_SO=chromosome, SO=protein_coding_gene, is_pseudo=false	1.53102e-20	0	145279.94	3	3	3	3	3	3	3														TRUE	658.129	678.756	775.279	652.659	607.245	620.61	736.051	724.247	758.414	660.282	783.664	681.34	758.331	880.977	738.834	748.823	641.504	735.072	713.354	742.446	717.124	658.129	678.756
TGME49_208590-t26_1-p1	TGME49_208590-t26_1-p1	gene=TGME49_208590, organism=Toxoplasma_gondii_ME49, gene_product=vacuolar ATP synthase subunit 54kD, putative, transcript_product=vacuolar ATP synthase subunit 54kD, putative, location=TGME49_chrIb:804370-812276(+), protein_length=475, sequence_SO=chromosome, SO=protein_coding_gene, is_pseudo=false	5.77948e-22	0	53311.55	3	3	3	3	3	3	3														TRUE	4080.81	3897.84	4294.98	4036.23	4192.34	3881.3	3923.44	3910.98	4221.15	4306.03	3946.08	4083.53	4063.03	4391.9	4098.35	4363.67	4265.5	4205.75	3869.4	4395.83	3871.28	4080.81	3897.84
TGME49_208718-t26_1-p1	TGME49_208718-t26_1-p1	gene=TGME49_208718, organism=Toxoplasma_gondii_ME49, gene_product=protein tyrosine phosphatase type IVA A, putative, transcript_product=protein tyrosine phosphatase type IVA A, putative, location=TGME49_chrIb:824200-825937(-), protein_length=404, sequence_SO=chromosome, SO=protein_coding_gene, is_pseudo=false	2.94194e-07	0	44124.61	3	3	3	3	3	3	3														TRUE	127.084	163.022	175.666	144.761	172.691	156.46	136.709	120.381	121.729	150.031	204.211	154.352	128.642	232.527	130.026	115.514	99.9952	142.112	118.495	101.837	108.59	127.084	163.022
TGME49_208740-t26_1-p1	TGME49_208740-t26_1-p1	gene=TGME49_208740, organism=Toxoplasma_gondii_ME49, gene_product=microneme protein, putative, transcript_product=microneme protein, putative, location=TGME49_chrIb:839266-842071(-), protein_length=608, sequence_SO=chromosome, SO=protein_coding_gene, is_pseudo=false	4.97437e-25	0	66266.3	3	3	3	3	3	3	3														TRUE	395.839	380.832	388.896	371.071	444.972	361.715	403.155	396.354	398.629	389.802	353.463	346.98	370.74	586.967	377.041	349.899	402.645	368.17	381.18	390.078	452.459	395.839	380.832
TGME49_208750-t26_1-p1	TGME49_208750-t26_1-p1	gene=TGME49_208750, organism=Toxoplasma_gondii_ME49, gene_product=RWD domain-containing protein, transcript_product=RWD domain-containing protein, location=TGME49_chrIb:845809-848674(+), protein_length=240, sequence_SO=chromosome, SO=protein_coding_gene, is_pseudo=false	6.78992e-15	0	27333.56	3	3	3	3	3	3	3														TRUE	321.264	348.313	379.255	320.249	323.486	315.566	286.674	333.816	345.871	329.686	389.769	289.878	366.604	436.647	368.092	306.735	298.094	309.546	311.076	337.716	353.755	321.264	348.313
TGME49_208780-t26_1-p1	TGME49_208780-t26_1-p1	gene=TGME49_208780, organism=Toxoplasma_gondii_ME49, gene_product=ubiquitin-conjugating enzyme subfamily protein, transcript_product=ubiquitin-conjugating enzyme subfamily protein, location=TGME49_chrIb:857466-858941(+), protein_length=218, sequence_SO=chromosome, SO=protein_coding_gene, is_pseudo=false	1.60398e-15	0	23681.56	3	3	3	3	3	3	3														TRUE	981.115	1006.71	985.484	970.105	945.563	902.266	1047.72	1068.98	1012.8	954.425	1012.65	930.861	948.198	1054.12	1079.67	1027.55	962.651	980.716	896.859	912.718	997.573	981.115	1006.71
TGME49_208790-t26_1-p1	TGME49_208790-t26_1-p1	gene=TGME49_208790, organism=Toxoplasma_gondii_ME49, gene_product=MC family transporter, putative, transcript_product=MC family transporter, putative, location=TGME49_chrIb:860813-864047(-), protein_length=310, sequence_SO=chromosome, SO=protein_coding_gene, is_pseudo=false	9.7755e-17	0	33686.92	3	3	3	3	3	3	3														TRUE	8411.41	7811.9	8595.67	7814.13	8357.84	7815.86	8216.14	8306.58	9113.25	8944.35	8357.74	8255.36	8286.16	8447.18	8104.75	9205.65	8290.28	8915.23	7671.32	8971.8	7965.66	8411.41	7811.9
TGME49_208830-t26_1-p1	TGME49_208830-t26_1-p1	gene=TGME49_208830, organism=Toxoplasma_gondii_ME49, gene_product=hypothetical protein, transcript_product=hypothetical protein, location=TGME49_chrIb:888562-890079(-), protein_length=505, sequence_SO=chromosome, SO=protein_coding_gene, is_pseudo=false	5.66984e-24	0	54771.49	3	3	3	3	3	3	3														TRUE	2950.59	2872.02	2953.65	3043.07	3063.37	2938.07	3053.56	3051.93	3119.77	2967.02	2810.26	2843.85	2883.93	2812.42	2880.75	2990.17	3177	3404.67	2831.71	2850.35	2841.79	2950.59	2872.02
TGME49_208850-t26_1-p1	TGME49_208850-t26_1-p1	gene=TGME49_208850, organism=Toxoplasma_gondii_ME49, gene_product=SAG-related sequence SRS11, transcript_product=SAG-related sequence SRS11, location=TGME49_chrIb:908487-909059(+), protein_length=190, sequence_SO=chromosome, SO=protein_coding_gene, is_pseudo=false	6.90367e-22	0	19442.12	3	3	3	3	3	3	3														TRUE	312.595	264.746	268.618	232.01	283.878	245.913	251.825	215.956	223.828	237.764	240.178	261.19	275.275	293.486	291.371	274.292	261.038	258.398	260.447	261.597	266.341	312.595	264.746
TGME49_208970-t26_1-p1	TGME49_208970-t26_1-p1	gene=TGME49_208970, organism=Toxoplasma_gondii_ME49, gene_product=RNA recognition motif-containing protein, transcript_product=RNA recognition motif-containing protein, location=TGME49_chrIb:926105-928521(-), protein_length=283, sequence_SO=chromosome, SO=protein_coding_gene, is_pseudo=false	3.83062e-19	0	33731.96	3	3	3	3	3	3	3														TRUE	724.402	855.225	853.985	798.719	697.433	770.158	904.039	878.513	870.39	672.878	794.749	800.251	925.112	861.593	821.437	787.066	815.261	859.842	853.647	819.392	887.022	724.402	855.225
TGME49_208990-t26_1-p1	TGME49_208990-t26_1-p1	gene=TGME49_208990, organism=Toxoplasma_gondii_ME49, gene_product=hypothetical protein, transcript_product=hypothetical protein, location=TGME49_chrIb:936660-937940(+), protein_length=426, sequence_SO=chromosome, SO=protein_coding_gene, is_pseudo=false	8.62727e-22	0	46078.85	3	3	3	3	3	3	3														TRUE	468.296	483.282	451.606	521.006	512.815	518.195	542.032	492.62	414.793	476.352	423.382	464.784	472.812	462.791	489.062	438.576	521.081	417.295	404.25	439.544	409.833	468.296	483.282
TGME49_209000-t26_1-p1	TGME49_209000-t26_1-p1	gene=TGME49_209000, organism=Toxoplasma_gondii_ME49, gene_product=HECT-domain (ubiquitin-transferase) domain-containing protein, transcript_product=HECT-domain (ubiquitin-transferase) domain-containing protein, location=TGME49_chrIb:940218-979022(-), protein_length=12299, sequence_SO=chromosome, SO=protein_coding_gene, is_pseudo=false	5.499e-23	0	1311212.48	3	3	3	3	3	3	3														TRUE	824.896	866.663	944.018	803.882	741.402	736.422	750.671	914.478	887.942	828.631	994.756	828.839	921.192	1191.77	1009.08	896.172	804.183	925.177	885.986	889.696	1023.88	824.896	866.663
TGME49_209010-t26_1-p1	TGME49_209010-t26_1-p1	gene=TGME49_209010, organism=Toxoplasma_gondii_ME49, gene_product=elongation factor TS protein, transcript_product=elongation factor TS protein, location=TGME49_chrIb:983209-985603(+), protein_length=495, sequence_SO=chromosome, SO=protein_coding_gene, is_pseudo=false	3.45591e-10	0	52348.86	3	3	3	3	3	3	3														TRUE	659.186	1354.64	1454.38	900.598	598.766	278.504	847.706	1009.52	963.519	708.894	1228.93	967.742	1397.49	2432.03	2224.29	483.649	397.873	291.543	695.528	693.194	1614.65	659.186	1354.64
TGME49_209030-t26_1-p1	TGME49_209030-t26_1-p1	gene=TGME49_209030, organism=Toxoplasma_gondii_ME49, gene_product=actin ACT1, transcript_product=actin ACT1, location=TGME49_chrIb:998462-1000024(+), protein_length=376, sequence_SO=chromosome, SO=protein_coding_gene, is_pseudo=false	9.30156e-23	0	41907.78	3	3	3	3	3	3	3														TRUE	79540.1	80978.7	86147.2	79113.5	77052.9	73712	78828.5	82279.7	81001.4	80216	85490.7	79188.5	86411.1	94744.9	86499.6	74329.1	72208.6	69644.9	72380.2	73461.3	81378	79540.1	80978.7
TGME49_209060-t26_1-p1	TGME49_209060-t26_1-p1	gene=TGME49_209060, organism=Toxoplasma_gondii_ME49, gene_product=thrombospondin type 1 domain-containing protein, transcript_product=thrombospondin type 1 domain-containing protein, location=TGME49_chrIb:1020684-1027688(+), protein_length=876, sequence_SO=chromosome, SO=protein_coding_gene, is_pseudo=false	7.84979e-22	0	93635.39	3	3	3	3	3	3	3														TRUE	1233.97	1279.29	1322.67	1227.41	1199.99	1166.33	1294.7	1351.18	1316.34	1207.75	1333.96	1236.89	1422.67	1301.48	1336.59	1298.77	1327.35	1321.51	1296.78	1269.64	1202.62	1233.97	1279.29
TGME49_209080-t26_1-p1	TGME49_209080-t26_1-p1	gene=TGME49_209080, organism=Toxoplasma_gondii_ME49, gene_product=transport protein particle (trapp) component, bet3 protein, transcript_product=transport protein particle (trapp) component, bet3 protein, location=TGME49_chrIb:1032392-1033057(-), protein_length=221, sequence_SO=chromosome, SO=protein_coding_gene, is_pseudo=false	8.81785e-18	0	23765.37	3	3	3	3	3	3	3														TRUE	506.74	457.592	497.862	470.268	434.207	472.446	539.534	533.52	576.06	533.693	485.153	522.93	560.325	457.827	509.024	545.558	553.579	559.858	565.892	556.005	526.385	506.74	457.592
TGME49_209100-t26_1-p1	TGME49_209100-t26_1-p1	gene=TGME49_209100, organism=Toxoplasma_gondii_ME49, gene_product=PUB domain-containing protein, transcript_product=PUB domain-containing protein, location=TGME49_chrIb:1038568-1046104(-), protein_length=631, sequence_SO=chromosome, SO=protein_coding_gene, is_pseudo=false	1.22186e-24	0	68149.68	3	3	3	3	3	3	3														TRUE	845.779	830.24	940.595	785.861	853.61	757.073	885.729	880.843	901.255	868.512	976.274	815.072	891.253	1024.22	896.173	830.56	753.538	929.158	885.495	1008.75	911.888	845.779	830.24
TGME49_209108-t26_1-p1	TGME49_209108-t26_1-p1	gene=TGME49_209108, organism=Toxoplasma_gondii_ME49, gene_product=hypothetical protein, transcript_product=hypothetical protein, location=TGME49_chrIb:1049483-1052176(-), protein_length=400, sequence_SO=chromosome, SO=protein_coding_gene, is_pseudo=false	2.90306e-22	0	41013.84	3	3	3	3	3	3	3														TRUE	1095.79	1079.95	1064.42	1138.36	1095.05	1114.31	1176.03	1196.94	1121.04	1169.99	1121.35	1155.93	1162.83	1143.17	1125.06	1107.21	1193.16	1150.25	1025.88	1139.45	1067.21	1095.79	1079.95
TGME49_209130-t26_1-p1	TGME49_209130-t26_1-p1	gene=TGME49_209130, organism=Toxoplasma_gondii_ME49, gene_product=regulator of chromosome condensation (RCC1) repeat-containing protein, transcript_product=regulator of chromosome condensation (RCC1) repeat-containing protein, location=TGME49_chrIb:1057506-1067878(-), protein_length=998, sequence_SO=chromosome, SO=protein_coding_gene, is_pseudo=false	2.3575e-24	0	101003.09	3	3	3	3	3	3	3														TRUE	197.637	238.575	210.398	211.422	193.102	177.207	221.937	225.135	213.568	206.599	235.703	230.503	208.776	235.447	230.89	209.537	192.833	199.694	227.021	216.616	220.794	197.637	238.575
TGME49_209140-t26_1-p1	TGME49_209140-t26_1-p1	gene=TGME49_209140, organism=Toxoplasma_gondii_ME49, gene_product=anti-silencing protein, ASF1 family protein, transcript_product=anti-silencing protein, ASF1 family protein, location=TGME49_chrIb:1070934-1074486(-), protein_length=269, sequence_SO=chromosome, SO=protein_coding_gene, is_pseudo=false	2.4177e-20	0	28900.49	3	3	3	3	3	3	3														TRUE	1072.84	1052.69	1280.83	1041.34	1022.08	925.454	1194.52	1160.48	1267.78	1029.43	1220.98	1070.11	1269.44	1365.02	1188.99	1201.15	1106.43	1137.93	1038.63	1305.88	994.343	1072.84	1052.69
TGME49_209150-t26_1-p1	TGME49_209150-t26_1-p1	gene=TGME49_209150, organism=Toxoplasma_gondii_ME49, gene_product=non-proton pumping type-II NADH dehydrogenase I, transcript_product=non-proton pumping type-II NADH dehydrogenase I, location=TGME49_chrIb:1076422-1079214(+), protein_length=618, sequence_SO=chromosome, SO=protein_coding_gene, is_pseudo=false	1.03596e-21	0	67025.85	3	3	3	3	3	3	3														TRUE	4159.52	3992.19	4192.19	4130.24	4119.27	3954.03	4227.7	4126.57	4366.16	4285.2	4257.71	4109.09	4296.05	4390.46	4196.32	4375.56	4217.62	4275.5	3945.88	4201.17	4004.75	4159.52	3992.19
TGME49_209160-t26_1-p1	TGME49_209160-t26_1-p1	gene=TGME49_209160, organism=Toxoplasma_gondii_ME49, gene_product=myristoyl CoA:protein N-myristoyltransferase, transcript_product=myristoyl CoA:protein N-myristoyltransferase, location=TGME49_chrIb:1080946-1089059(-), protein_length=463, sequence_SO=chromosome, SO=protein_coding_gene, is_pseudo=false	4.59751e-22	0	52376.89	3	3	3	3	3	3	3														TRUE	6035.94	6002.22	6664.31	6088.37	5932.97	5940.85	6449.41	6252.63	6675.71	6598.41	6306.71	6347.47	6516.12	6926.04	6638.62	6768.87	6238.37	6450.03	6134.02	6720.15	5992.52	6035.94	6002.22
TGME49_209170-t26_1-p1	TGME49_209170-t26_1-p1	gene=TGME49_209170, organism=Toxoplasma_gondii_ME49, gene_product=hypothetical protein, transcript_product=hypothetical protein, location=TGME49_chrIb:1092485-1093735(-), protein_length=416, sequence_SO=chromosome, SO=protein_coding_gene, is_pseudo=false	2.75029e-17	0	45478.54	3	3	3	3	3	3	3														TRUE	1938.63	1942.8	2195.33	1887.67	1876.96	1800.54	1931.28	1980.26	1923.6	1948.96	2018.77	1870.81	1942.39	2184.8	2025.57	2004.06	1784.35	1709.5	1771.83	1937.25	1835.09	1938.63	1942.8
TGME49_209190-t26_1-p1	TGME49_209190-t26_1-p1	gene=TGME49_209190, organism=Toxoplasma_gondii_ME49, gene_product=ABC transporter transmembrane region domain-containing protein, transcript_product=ABC transporter transmembrane region domain-containing protein, location=TGME49_chrIb:1104333-1109164(-), protein_length=798, sequence_SO=chromosome, SO=protein_coding_gene, is_pseudo=false	1.49561e-19	0	85560.92	3	3	3	3	3	3	3														TRUE	731.749	766.181	862.4	737.883	694.809	730.06	814.722	829.789	846.444	696.94	799.183	743.696	926.394	976.89	920.023	758.591	759.744	842.272	760.71	767.108	733.776	731.749	766.181
TGME49_209200-t26_1-p1	TGME49_209200-t26_1-p1	gene=TGME49_209200, organism=Toxoplasma_gondii_ME49, gene_product=hypothetical protein, transcript_product=hypothetical protein, location=TGME49_chrIb:1112225-1120263(+), protein_length=753, sequence_SO=chromosome, SO=protein_coding_gene, is_pseudo=false	4.324e-11	0	82054.7	3	3	3	3	3	3	3														TRUE	55.5427	64.1032	73.2607	48.5943	46.1127	43.1169	48.9008	52.0521	72.3538	47.036	54.9728	53.8878	54.1859	106.308	68.6377	41.0748	30.593	36.2149	47.3347	51.0458	59.0666	55.5427	64.1032
TGME49_209210-t26_1-p1	TGME49_209210-t26_1-p1	gene=TGME49_209210, organism=Toxoplasma_gondii_ME49, gene_product=hypothetical protein, transcript_product=hypothetical protein, location=TGME49_chrIb:1123894-1132753(+), protein_length=1484, sequence_SO=chromosome, SO=protein_coding_gene, is_pseudo=false	8.38078e-19	0	165808.05	3	3	3	3	3	3	3														TRUE	1399.26	1427.85	1510.88	1388.83	1436.51	1349.03	1477.71	1440.97	1495.17	1419.1	1550.39	1454.52	1466.71	1617.76	1501.06	1457.39	1406.36	1477.66	1357.55	1454.51	1449.44	1399.26	1427.85
TGME49_209240-t26_1-p1	TGME49_209240-t26_1-p1	gene=TGME49_209240, organism=Toxoplasma_gondii_ME49, gene_product=RNA methyltransferase, transcript_product=RNA methyltransferase, location=TGME49_chrIb:1135630-1140516(-), protein_length=475, sequence_SO=chromosome, SO=protein_coding_gene, is_pseudo=false	3.83344e-18	0	51699.34	3	3	3	3	3	3	3														TRUE	219.56	237.963	211.397	225.973	257.863	240.333	225.99	211.308	225.985	206.722	208.613	239.377	202.523	253.519	227.29	188.487	249.927	208.528	218.858	209.873	243.343	219.56	237.963
TGME49_209250-t26_1-p1	TGME49_209250-t26_1-p1	gene=TGME49_209250, organism=Toxoplasma_gondii_ME49, gene_product=hypothetical protein, transcript_product=hypothetical protein, location=TGME49_chrIb:1145433-1151052(+), protein_length=1018, sequence_SO=chromosome, SO=protein_coding_gene, is_pseudo=false	6.27084e-21	0	108849.51	3	3	3	3	3	3	3														TRUE	420.114	475.687	474.762	407.228	350.172	344.072	443.415	483.453	501.694	441.17	545.159	471.189	477.815	625.773	488.822	474.728	440.58	437.594	489.937	458.589	539.843	420.114	475.687
TGME49_209260-t26_1-p1	TGME49_209260-t26_1-p1	gene=TGME49_209260, organism=Toxoplasma_gondii_ME49, gene_product=cytochrome c oxidase subunit, putative, transcript_product=cytochrome c oxidase subunit, putative, location=TGME49_chrIb:1153957-1156673(-), protein_length=310, sequence_SO=chromosome, SO=protein_coding_gene, is_pseudo=false	3.43407e-21	0	34706.85	3	3	3	3	3	3	3														TRUE	7299.42	6756.27	7018.12	6514.56	6451.41	6372.61	7170.11	7004.28	6958.45	7066.62	7107.18	7004.85	6662.67	6437.47	6522.5	7024.4	6635.91	6876.54	6079.04	6360.75	5417.23	7299.42	6756.27
TGME49_209280-t26_1-p1	TGME49_209280-t26_1-p1	gene=TGME49_209280, organism=Toxoplasma_gondii_ME49, gene_product=hypothetical protein, transcript_product=hypothetical protein, location=TGME49_chrIb:1178911-1188011(+), protein_length=1600, sequence_SO=chromosome, SO=protein_coding_gene, is_pseudo=false	7.33076e-21	0	178494.48	3	3	3	3	3	3	3														TRUE	494.789	501.812	529.131	517.746	533.953	507.291	555.141	541.514	537.238	512.733	470.894	503.758	532.492	588.271	523.045	512.921	487.743	523.004	571.834	568.727	563.264	494.789	501.812
TGME49_209290-t26_1-p1	TGME49_209290-t26_1-p1	gene=TGME49_209290, organism=Toxoplasma_gondii_ME49, gene_product=ribosomal protein RPS28, transcript_product=ribosomal protein RPS28, location=TGME49_chrIb:1191245-1191601(-), protein_length=118, sequence_SO=chromosome, SO=protein_coding_gene, is_pseudo=false	1.39173e-12	0	13214.46	3	3	3	3	3	3	3														TRUE	38457.1	30325.1	36731.7	30658.5	33597.7	38078.8	33143.9	30885.9	29552	28953	33280.8	27439	29930.1	31934.8	29439.5	21532	21552	33623	23751.7	31498.9	25620.2	38457.1	30325.1
TGME49_209420-t26_1-p1	TGME49_209420-t26_1-p1	gene=TGME49_209420, organism=Toxoplasma_gondii_ME49, gene_product=hypothetical protein, transcript_product=hypothetical protein, location=TGME49_chrIb:1208646-1210143(-), protein_length=250, sequence_SO=chromosome, SO=protein_coding_gene, is_pseudo=false	2.4636e-15	0	26852.88	3	3	3	3	3	3	3														TRUE	2595.68	2447.72	2888.13	2507.36	2522.45	2414.92	2829.39	2781.99	2844.76	2839.53	2823.81	2662.49	2889.94	2825.07	2634.59	3081	2890.4	3039.79	2556.81	2913.42	2355.8	2595.68	2447.72
TGME49_209430-t26_1-p1	TGME49_209430-t26_1-p1	gene=TGME49_209430, organism=Toxoplasma_gondii_ME49, gene_product=40S ribosomal protein S4, putative, transcript_product=40S ribosomal protein S4, putative, location=TGME49_chrIb:1211175-1214013(+), protein_length=183, sequence_SO=chromosome, SO=protein_coding_gene, is_pseudo=false	2.65786e-18	0	21546.05	3	3	3	3	3	3	3														TRUE	145.431	172.312	183.804	147.128	158.878	161.026	158.029	197.529	178.007	138.767	163.47	178.384	190.079	214.148	202.195	142.387	157.488	166.188	180.674	151.061	191.523	145.431	172.312
TGME49_209440-t26_1-p1	TGME49_209440-t26_1-p1	gene=TGME49_209440, organism=Toxoplasma_gondii_ME49, gene_product=hypothetical protein, transcript_product=hypothetical protein, location=TGME49_chrIb:1218129-1229192(+), protein_length=3633, sequence_SO=chromosome, SO=protein_coding_gene, is_pseudo=false	2.09042e-09	0	383535.46	3	3	3	3	3	3	3														TRUE	181.686	171.903	163.683	141.926	148.703	165.486	138.798	156.888	149.714	181.811	158.379	139.078	160.573	171.379	132.84	119.792	146.135	152.925	148.228	151.159	165.492	181.686	171.903
TGME49_209450-t26_1-p1	TGME49_209450-t26_1-p1	gene=TGME49_209450, organism=Toxoplasma_gondii_ME49, gene_product=TLD protein, transcript_product=TLD protein, location=TGME49_chrIb:1232215-1239885(-), protein_length=882, sequence_SO=chromosome, SO=protein_coding_gene, is_pseudo=false	2.25458e-19	0	92259.15	3	3	3	3	3	3	3														TRUE	463.456	444.67	456.872	463.535	469.239	474.451	438.731	433.627	441.923	469.581	422.745	442.319	414.862	410.903	465.358	443.462	440.293	428.127	390.066	416.405	385.085	463.456	444.67
TGME49_209500-t26_1-p1	TGME49_209500-t26_1-p1	gene=TGME49_209500, organism=Toxoplasma_gondii_ME49, gene_product=hypothetical protein, transcript_product=hypothetical protein, location=TGME49_chrIb:1270830-1280948(+), protein_length=3082, sequence_SO=chromosome, SO=protein_coding_gene, is_pseudo=false	1.84023e-23	0	328203.6	3	3	3	3	3	3	3														TRUE	469.001	494.092	521.307	495.581	493.955	473.223	491.267	494.498	496.232	497.617	532.71	526.627	545.084	525.056	524.41	461.372	465.931	447.306	496.674	472.958	516.486	469.001	494.092
TGME49_209570-t26_1-p1	TGME49_209570-t26_1-p1	gene=TGME49_209570, organism=Toxoplasma_gondii_ME49, gene_product=suppressor of mitotic defects protein, transcript_product=suppressor of mitotic defects protein, location=TGME49_chrIb:1340360-1343048(-), protein_length=361, sequence_SO=chromosome, SO=protein_coding_gene, is_pseudo=false	7.96165e-08	0	39881.71	3	3	3	3	2	3	3														TRUE	99.3407	137.96	116.964	114.061	115.985	95.9774	122.47	161.352	127.279	105.165	140.176	127.615	98.6522		136.123	94.8278	99.1543	103.405	123.329	126.787	147.775	99.3407	137.96
TGME49_209580-t26_1-p1	TGME49_209580-t26_1-p1	gene=TGME49_209580, organism=Toxoplasma_gondii_ME49, gene_product=RNA methylase family UPF0020 protein, transcript_product=RNA methylase family UPF0020 protein, location=TGME49_chrIb:1346867-1351618(+), protein_length=784, sequence_SO=chromosome, SO=protein_coding_gene, is_pseudo=false	2.93383e-09	0	85727.08	3	3	3	3	3	3	3														TRUE	102.429	133.31	160.232	116.473	74.4169	89.0208	111.513	75.0885	75.7597	70.8117	201.01	113.697	99.4181	126.435	97.4635	50.5992	52.3266	55.8786	88.4029	64.3007	84.3602	102.429	133.31
TGME49_209600-t26_1-p1	TGME49_209600-t26_1-p1	gene=TGME49_209600, organism=Toxoplasma_gondii_ME49, gene_product=hypothetical protein, transcript_product=hypothetical protein, location=TGME49_chrIb:1356941-1358765(-), protein_length=451, sequence_SO=chromosome, SO=protein_coding_gene, is_pseudo=false	6.63067e-18	0	50200.85	3	3	3	3	3	3	3														TRUE	16756.8	14042.6	15675.9	14715.9	16634.8	14664.3	14457	14378.5	15728	17805.6	16137	14863.7	15324.7	14746.8	13970.7	16429.6	15538	15129.1	13263.3	14753.9	12759.8	16756.8	14042.6
TGME49_209680-t26_1-p1	TGME49_209680-t26_1-p1	gene=TGME49_209680, organism=Toxoplasma_gondii_ME49, gene_product=hypothetical protein, transcript_product=hypothetical protein, location=TGME49_chrIb:1394231-1400108(+), protein_length=595, sequence_SO=chromosome, SO=protein_coding_gene, is_pseudo=false	2.9907e-17	0	64385.26	3	3	3	3	3	3	3														TRUE	455.27	511.115	409.296	383.416	507.005	386.747	466.062	469.195	546.818	423.781	484.303	474.537	475.264	488.649	533.588	483.679	420.357	445.338	431.842	586.69	352.265	455.27	511.115
TGME49_209690-t26_1-p1	TGME49_209690-t26_1-p1	gene=TGME49_209690, organism=Toxoplasma_gondii_ME49, gene_product=small nuclear ribonucleoprotein, transcript_product=small nuclear ribonucleoprotein, location=TGME49_chrIb:1402434-1403766(+), protein_length=233, sequence_SO=chromosome, SO=protein_coding_gene, is_pseudo=false	1.8769e-19	0	24897.45	3	3	3	3	3	3	3														TRUE	1719.73	1581.54	1757.14	1669	1732.62	1724.18	1656.56	1777.2	1943.13	1746.54	1878.42	1582.72	1827.91	1873.52	1679.77	1735.44	1672.71	1773.45	1641.7	1605.83	1638.2	1719.73	1581.54
TGME49_209700-t26_1-p1	TGME49_209700-t26_1-p1	gene=TGME49_209700, organism=Toxoplasma_gondii_ME49, gene_product=hypothetical protein, transcript_product=hypothetical protein, location=TGME49_chrIb:1405251-1406197(+), protein_length=229, sequence_SO=chromosome, SO=protein_coding_gene, is_pseudo=false	4.17222e-18	0	24784.6	3	3	3	3	3	3	3														TRUE	395.452	366.643	431.567	406.473	376.282	373.957	447.817	416.45	432.777	406.226	428.558	418.038	457.215	397.706	420.847	446.689	450.905	441.027	402.615	450.782	446.544	395.452	366.643
TGME49_209720-t26_1-p1	TGME49_209720-t26_1-p1	gene=TGME49_209720, organism=Toxoplasma_gondii_ME49, gene_product=hypothetical protein, transcript_product=hypothetical protein, location=TGME49_chrIb:1411135-1412634(+), protein_length=218, sequence_SO=chromosome, SO=protein_coding_gene, is_pseudo=false	1.02775e-17	0	23416.33	3	3	3	3	3	3	3														TRUE	1853.59	2080.12	2175.77	2013.49	1971.05	1933.7	2245.21	2211.19	1989.46	1820.78	1908.58	1879.7	2241.35	2346.02	2162.91	1925.56	1856.15	1864.22	2200.28	1780.65	2097.26	1853.59	2080.12
TGME49_209730-t26_1-p1	TGME49_209730-t26_1-p1	gene=TGME49_209730, organism=Toxoplasma_gondii_ME49, gene_product=hypothetical protein, transcript_product=hypothetical protein, location=TGME49_chrIb:1414139-1422277(-), protein_length=1465, sequence_SO=chromosome, SO=protein_coding_gene, is_pseudo=false	9.67602e-10	0	159984.15	3	3	3	3	3	3	3														TRUE	137.119	107.64	48.1989	113.951	91.2487	93.0399	100.798	129.618	128.317	37.0324	56.8189	73.0569	89.9256	36.1392	167.741	94.6669	62.2301	131.855	42.8006	63.4832	99.6935	137.119	107.64
TGME49_209755-t26_1-p1	TGME49_209755-t26_1-p1	gene=TGME49_209755, organism=Toxoplasma_gondii_ME49, gene_product=hypothetical protein, transcript_product=hypothetical protein, location=TGME49_chrIb:1428389-1432216(+), protein_length=1275, sequence_SO=chromosome, SO=protein_coding_gene, is_pseudo=false	9.33938e-13	0	140481.26	3	1	3	3	2	2	3														TRUE	240.982	202.501	130.938	72.1442			112.669	117.015	104.559	134.888	147.189	147.339	122.797		183.682		114.45	183.086	166.249	191.036	345.082	240.982	202.501
TGME49_209790-t26_1-p1	TGME49_209790-t26_1-p1	gene=TGME49_209790, organism=Toxoplasma_gondii_ME49, gene_product=radical SAM domain-containing protein, transcript_product=radical SAM domain-containing protein, location=TGME49_chrIb:1452140-1458708(+), protein_length=619, sequence_SO=chromosome, SO=protein_coding_gene, is_pseudo=false	3.60891e-14	0	68850.94	3	3	3	3	3	3	3														TRUE	259.081	277.873	290.47	227.146	222.189	190.021	261.476	284.082	268.479	244.69	292.893	256.427	315.012	350.32	310.988	250.938	242.584	250.113	252.982	264.506	280.879	259.081	277.873
TGME49_209800-t26_1-p1	TGME49_209800-t26_1-p1	gene=TGME49_209800, organism=Toxoplasma_gondii_ME49, gene_product=formate/nitrite transporter protein, transcript_product=formate/nitrite transporter protein, location=TGME49_chrIb:1461176-1462414(+), protein_length=412, sequence_SO=chromosome, SO=protein_coding_gene, is_pseudo=false	1.05807e-16	0	44289.97	3	3	3	3	3	3	3														TRUE	1068.95	1090.19	1172.5	1275.59	1315.19	1319.11	1138.41	1240.03	1229.58	1101.68	1121.65	1084.81	1235.02	1153.81	1103.72	1227.9	1186.85	1349.26	1240.38	1402.7	1224.22	1068.95	1090.19
TGME49_209850-t26_1-p1	TGME49_209850-t26_1-p1	gene=TGME49_209850, organism=Toxoplasma_gondii_ME49, gene_product=RNA recognition motif-containing protein, transcript_product=RNA recognition motif-containing protein, location=TGME49_chrIb:1486286-1491904(-), protein_length=1389, sequence_SO=chromosome, SO=protein_coding_gene, is_pseudo=false	9.13807e-20	0	168189.88	3	3	3	3	3	3	3														TRUE	1859.06	1875.73	1845.89	1813.42	1828.96	1729.93	1877.9	1802.17	1880.02	1751.38	1966.19	1717.95	1781.44	1983.52	1873.84	1734.63	1726.77	1788.62	1791.28	1667.74	1897.81	1859.06	1875.73
TGME49_209860-t26_1-p1	TGME49_209860-t26_1-p1	gene=TGME49_209860, organism=Toxoplasma_gondii_ME49, gene_product=SRP40, C-terminal domain-containing protein, transcript_product=SRP40, C-terminal domain-containing protein, location=TGME49_chrIb:1493305-1498764(+), protein_length=424, sequence_SO=chromosome, SO=protein_coding_gene, is_pseudo=false	9.98564e-21	0	47533.08	3	3	3	3	3	3	3														TRUE	377.1	424.797	431.558	445.217	434.315	445.055	491.77	471.847	397.035	404.45	385.968	473.382	425.48	453.372	490.538	372.592	411.993	444.8	519.115	450.749	386.518	377.1	424.797
TGME49_209870-t26_1-p1	TGME49_209870-t26_1-p1	gene=TGME49_209870, organism=Toxoplasma_gondii_ME49, gene_product=HAD hydrolase, family IIA protein, transcript_product=HAD hydrolase, family IIA protein, location=TGME49_chrIb:1500856-1506997(-), protein_length=855, sequence_SO=chromosome, SO=protein_coding_gene, is_pseudo=false	2.1107e-27	0	95119.9	3	3	3	3	3	3	3														TRUE	145.57	142.852	139.928	123.587	135.344	120.926	118.285	141.016	139.112	139.216	138.055	139.578	135.243	159.179	146.8	127.99	121.174	139.094	118.344	136.969	132.522	145.57	142.852
TGME49_209880-t26_1-p1	TGME49_209880-t26_1-p1	gene=TGME49_209880, organism=Toxoplasma_gondii_ME49, gene_product=glutamic acid-rcih protein, putative, transcript_product=glutamic acid-rcih protein, putative, location=TGME49_chrIb:1507993-1532330(+), protein_length=4971, sequence_SO=chromosome, SO=protein_coding_gene, is_pseudo=false	4.5613e-17	0	534678.56	3	3	3	3	3	3	3														TRUE	342.482	317.151	324.479	326.564	302.859	328.024	360.207	354.233	342.953	325.446	348.548	306.565	332.633	356.506	369.654	368.101	301.652	350.204	382.358	396.513	397.836	342.482	317.151
TGME49_209890-t26_1-p1	TGME49_209890-t26_1-p1	gene=TGME49_209890, organism=Toxoplasma_gondii_ME49, gene_product=hypothetical protein, transcript_product=hypothetical protein, location=TGME49_chrIb:1535359-1537215(-), protein_length=193, sequence_SO=chromosome, SO=protein_coding_gene, is_pseudo=false	1.93327e-25	0	22011.49	3	3	3	3	3	3	3														TRUE	956.066	933.268	971.177	931.827	962.507	906.795	908.897	979.881	929.961	936.612	929.392	993.708	926.283	917.608	882.529	964.93	894.382	987.756	919.824	878.806	895.562	956.066	933.268
TGME49_209910-t26_1-p1	TGME49_209910-t26_1-p1	gene=TGME49_209910, organism=Toxoplasma_gondii_ME49, gene_product=histone H2Bv, transcript_product=histone H2Bv, location=TGME49_chrIb:1546904-1547275(+), protein_length=123, sequence_SO=chromosome, SO=protein_coding_gene, is_pseudo=false	2.41567e-14	0	13731.94	3	3	3	3	3	3	3														TRUE	32132.8	29724.3	25391.9	31589.2	30117.1	33539.4	30232.4	28272.3	30239	34176.1	39295.6	29460.1	30747.3	28608.4	29501.6	29711.5	29471.1	26918.9	28746.3	24017.1	27946.9	32132.8	29724.3
TGME49_209945-t26_1-p1	TGME49_209945-t26_1-p1	gene=TGME49_209945, organism=Toxoplasma_gondii_ME49, gene_product=hypothetical protein, transcript_product=hypothetical protein, location=TGME49_chrIb:1566724-1566900(+), protein_length=58, sequence_SO=chromosome, SO=protein_coding_gene, is_pseudo=false	1.72886e-17	0	6481.59	3	3	3	3	3	3	3														TRUE	660.526	908.022	838.94	1085.32	685.089	1251.55	1352.63	1144.83	914.642	785.709	745.612	910.446	845.242	873.095	1111.67	965.715	923.319	771.169	909.888	807.304	991.459	660.526	908.022
TGME49_209950-t26_1-p1	TGME49_209950-t26_1-p1	gene=TGME49_209950, organism=Toxoplasma_gondii_ME49, gene_product=thioredoxin, putative, transcript_product=thioredoxin, putative, location=TGME49_chrIb:1569785-1573497(-), protein_length=424, sequence_SO=chromosome, SO=protein_coding_gene, is_pseudo=false	1.65396e-20	0	47699.48	3	3	3	3	3	3	3														TRUE	21708.9	20389.5	21851.8	21024.6	20648.4	20899.5	22015.8	22164.6	22466.8	21963.9	21996.8	20849.4	22166.4	21375.7	21113.3	21683.2	21636.4	22027.1	20926.4	21216.8	20225	21708.9	20389.5
TGME49_209960-t26_1-p1	TGME49_209960-t26_1-p1	gene=TGME49_209960, organism=Toxoplasma_gondii_ME49, gene_product=glycosyltransferase, transcript_product=glycosyltransferase, location=TGME49_chrIb:1578753-1592881(+), protein_length=1707, sequence_SO=chromosome, SO=protein_coding_gene, is_pseudo=false	2.23284e-27	0	188847.77	3	3	3	3	3	3	3														TRUE	882.088	920.411	1016.1	879.379	847.257	780.27	911.76	958.32	964.351	889.185	968.365	872.932	1005.63	1077.05	1074.72	859.296	832.882	898.613	875.829	946.97	949.5	882.088	920.411
TGME49_209970-t26_1-p1	TGME49_209970-t26_1-p1	gene=TGME49_209970, organism=Toxoplasma_gondii_ME49, gene_product=Spc97 / Spc98 family protein, transcript_product=Spc97 / Spc98 family protein, location=TGME49_chrIb:1595867-1611070(+), protein_length=2019, sequence_SO=chromosome, SO=protein_coding_gene, is_pseudo=false	1.81073e-15	0	219662.38	3	3	3	3	3	3	3														TRUE	126.87	194.065	210.284	135.692	100.812	143.277	161.333	163.335	139.233	142.132	141.913	163.259	166.435	167.347	183.337	103.208	155.844	133.584	187.625	126.213	155.757	126.87	194.065
TGME49_209985-t26_1-p1	TGME49_209985-t26_1-p1	gene=TGME49_209985, organism=Toxoplasma_gondii_ME49, gene_product=cAMP-dependent protein kinase, transcript_product=cAMP-dependent protein kinase, location=TGME49_chrIb:1612770-1614485(-), protein_length=571, sequence_SO=chromosome, SO=protein_coding_gene, is_pseudo=false	5.48352e-25	0	61798.99	3	3	3	3	3	3	3														TRUE	650.458	582.913	568.385	603.244	622.423	527.651	791.889	704.944	733.321	615.186	552.379	541.196	523.667	526.634	444.354	714.33	840.265	943.895	557.504	643.647	533.287	650.458	582.913
TGME49_210300-t26_1-p1	TGME49_210300-t26_1-p1	gene=TGME49_210300, organism=Toxoplasma_gondii_ME49, gene_product=hypothetical protein, transcript_product=hypothetical protein, location=TGME49_chrIX:4886420-4896680(+), protein_length=2469, sequence_SO=chromosome, SO=protein_coding_gene, is_pseudo=false	1.67039e-07	0	259626.87	3	3	3	3	3	3	3														TRUE	53.6803	81.3865	70.4621	61.5603	59.1993	71.4605	68.8101	74.496	61.1065	62.1127	74.5062	80.7137	64.2957	82.6465	84.3738	49.8083	61.6369	52.5716	72.8811	52.4375	80.4815	53.6803	81.3865
TGME49_210360-t26_1-p1	TGME49_210360-t26_1-p1	gene=TGME49_210360, organism=Toxoplasma_gondii_ME49, gene_product=DEAD (Asp-Glu-Ala-Asp) box polypeptide 41 family protein, transcript_product=DEAD (Asp-Glu-Ala-Asp) box polypeptide 41 family protein, location=TGME49_chrIX:4845556-4852691(-), protein_length=657, sequence_SO=chromosome, SO=protein_coding_gene, is_pseudo=false	6.07328e-18	0	73227.63	3	3	3	3	3	3	3														TRUE	718.151	732.156	752.578	705.859	782.661	722.986	752.671	785.474	775.5	709.647	759.09	734.03	731.381	866.865	764.551	727.012	772.497	785.228	739.273	747.647	712.637	718.151	732.156
TGME49_210370-t26_1-p1	TGME49_210370-t26_1-p1	gene=TGME49_210370, organism=Toxoplasma_gondii_ME49, gene_product=hypothetical protein, transcript_product=hypothetical protein, location=TGME49_chrIX:4841495-4842934(-), protein_length=479, sequence_SO=chromosome, SO=protein_coding_gene, is_pseudo=false	6.96949e-27	0	52432.25	3	3	3	3	3	3	3														TRUE	1348.64	1370.67	1310.6	1234.06	1357.41	1309.79	1156.27	1148.18	1203.16	1377.71	1342.32	1294.32	1188.1	1314.36	1233.39	1270.29	1181.32	1183.41	1220.03	1308.69	1308	1348.64	1370.67
TGME49_210380-t26_1-p1	TGME49_210380-t26_1-p1	gene=TGME49_210380, organism=Toxoplasma_gondii_ME49, gene_product=hypothetical protein, transcript_product=hypothetical protein, location=TGME49_chrIX:4826953-4839019(-), protein_length=657, sequence_SO=chromosome, SO=protein_coding_gene, is_pseudo=false	7.20383e-19	0	70879.1	3	3	3	3	3	3	3														TRUE	235.62	292.837	266.281	240.831	249.853	259.053	313.784	263.086	256.09	216.722	271.923	271.432	246.006	228.768	276.193	219.865	212.165	270.278	278.894	249.311	245.341	235.62	292.837
TGME49_210390-t26_1-p1	TGME49_210390-t26_1-p1	gene=TGME49_210390, organism=Toxoplasma_gondii_ME49, gene_product=WD domain, G-beta repeat-containing protein, transcript_product=WD domain, G-beta repeat-containing protein, location=TGME49_chrIX:4821972-4824969(+), protein_length=543, sequence_SO=chromosome, SO=protein_coding_gene, is_pseudo=false	6.50781e-16	0	57978.87	3	3	3	3	3	3	3														TRUE	286.066	240.001	283.763	269.444	270.16	248.4	259.821	232.842	281.115	289.62	315.228	275.57	294.194	442.212	290.565	287.713	246.748	289.441	203.817	313.106	263.536	286.066	240.001
TGME49_210408-t26_1-p1	TGME49_210408-t26_1-p1	gene=TGME49_210408, organism=Toxoplasma_gondii_ME49, gene_product=HMG (high mobility group) box domain-containing protein, transcript_product=HMG (high mobility group) box domain-containing protein, location=TGME49_chrIX:4811855-4812139(+), protein_length=94, sequence_SO=chromosome, SO=protein_coding_gene, is_pseudo=false	4.21654e-11	0	10681.64	3	3	3	3	3	3	3														TRUE	14905	17295.5	14761.5	15341.7	14087.3	16165.4	18379.5	14361.3	13107.4	14245.6	13574	14699.3	13419.3	13926.8	15630.1	12537.5	12864.3	11860.1	12890.2	11804.2	15118.4	14905	17295.5
TGME49_210430-t26_1-p1	TGME49_210430-t26_1-p1	gene=TGME49_210430, organism=Toxoplasma_gondii_ME49, gene_product=DnaJ domain-containing protein, transcript_product=DnaJ domain-containing protein, location=TGME49_chrIX:4791462-4800081(-), protein_length=2010, sequence_SO=chromosome, SO=protein_coding_gene, is_pseudo=false	3.44698e-09	0	221875.72	3	3	3	3	3	3	3														TRUE	168.138	232.155	340.503	180.211	144.404	163.622	239.306	217.467	212.141	128.257	268.625	196.155	283.169	292.096	271.05	196.761	193.497	237.751	197.705	207.064	247.343	168.138	232.155
TGME49_210690-t26_1-p1	TGME49_210690-t26_1-p1	gene=TGME49_210690, organism=Toxoplasma_gondii_ME49, gene_product=ribosomal protein RPS6, transcript_product=ribosomal protein RPS6, location=TGME49_chrIV:2157331-2158101(+), protein_length=256, sequence_SO=chromosome, SO=protein_coding_gene, is_pseudo=false	8.46474e-20	0	28956.24	3	3	3	3	3	3	3														TRUE	28144.6	30557.6	31287.4	29769.8	27105.4	29463.4	32083.2	32695.4	30701	28806.4	28896.3	31680.1	33178.6	30817.4	32433.6	29414.5	29715.5	28564.9	29489.8	27132.6	29996.1	28144.6	30557.6
TGME49_210700-t26_1-p1	TGME49_210700-t26_1-p1	gene=TGME49_210700, organism=Toxoplasma_gondii_ME49, gene_product=hypothetical protein, transcript_product=hypothetical protein, location=TGME49_chrIV:2121505-2154366(+), protein_length=8642, sequence_SO=chromosome, SO=protein_coding_gene, is_pseudo=false	3.821e-20	0	926543.64	3	3	3	3	3	3	3														TRUE	3333.98	2687.66	3304.84	2354.92	3749.59	1396.47	1529.88	3226.24	3728.07	2987.55	1495.45	1574.46	3469.98	4607.97	1341.51	1990.72	2571.61	3613.79	1860.82	1950.35	2361.32	3333.98	2687.66
TGME49_210730-t26_1-p1	TGME49_210730-t26_1-p1	gene=TGME49_210730, organism=Toxoplasma_gondii_ME49, gene_product=ATP-dependent hsl protease ATP-binding subunit hslU, putative, transcript_product=ATP-dependent hsl protease ATP-binding subunit hslU, putative, location=TGME49_chrIV:2103474-2117702(-), protein_length=672, sequence_SO=chromosome, SO=protein_coding_gene, is_pseudo=false	4.27872e-23	0	73067.04	3	3	3	3	3	3	3														TRUE	1027.84	1056	1039.55	1080.53	1053.43	1054.94	1175.25	1140.47	1178.16	1066.3	1003.9	1110.55	1183.71	1194.65	1130.46	1097.07	1147.88	1095.76	1125.32	1058.6	1096.56	1027.84	1056
TGME49_210750-t26_1-p1	TGME49_210750-t26_1-p1	gene=TGME49_210750, organism=Toxoplasma_gondii_ME49, gene_product=Ferredoxin-fold anticodon binding domain-containing protein, transcript_product=Ferredoxin-fold anticodon binding domain-containing protein, location=TGME49_chrIV:2094355-2096934(-), protein_length=859, sequence_SO=chromosome, SO=protein_coding_gene, is_pseudo=false	5.61198e-18	0	96119.19	3	3	3	3	3	3	3														TRUE	225.38	259.661	261.262	215.455	220.805	202.01	208.176	220.381	203.245	263.18	235.004	201.974	199.088	273.044	202.967	178.138	183.268	167.541	177.461	190.88	215.214	225.38	259.661
TGME49_210778-t26_1-p1	TGME49_210778-t26_1-p1	gene=TGME49_210778, organism=Toxoplasma_gondii_ME49, gene_product=hemimethylated DNA binding domain-containing protein, transcript_product=hemimethylated DNA binding domain-containing protein, location=TGME49_chrIV:2080697-2086790(+), protein_length=609, sequence_SO=chromosome, SO=protein_coding_gene, is_pseudo=false	1.81242e-21	0	68796.86	3	3	3	3	3	3	3														TRUE	782.575	951.925	1000.1	877.472	827.207	824.828	960.687	1060.86	967.888	859.878	968.968	914.363	1046.85	1193.75	1041.79	827.623	891.513	864.398	904.917	840.752	1035.49	782.575	951.925
TGME49_210781-t26_1-p1	TGME49_210781-t26_1-p1	gene=TGME49_210781, organism=Toxoplasma_gondii_ME49, gene_product=ubiquitin carboxyl-terminal hydrolase, transcript_product=ubiquitin carboxyl-terminal hydrolase, location=TGME49_chrIV:2066826-2078212(+), protein_length=3602, sequence_SO=chromosome, SO=protein_coding_gene, is_pseudo=false	1.66943e-12	0	372322.8	3	3	3	3	3	3	3														TRUE	166.508	162.39	166.244	173.515	174.678	174.619	168.404	186.702	170.466	176.868	184.705	180.306	191.722	206.859	209.327	153.366	165.56	153.634	165.633	151.515	178.166	166.508	162.39
TGME49_210790-t26_1-p1	TGME49_210790-t26_1-p1	gene=TGME49_210790, organism=Toxoplasma_gondii_ME49, gene_product=dihydroorotate dehydrogenase reveal, putative, transcript_product=dihydroorotate dehydrogenase reveal, putative, location=TGME49_chrIV:2050099-2060275(-), protein_length=592, sequence_SO=chromosome, SO=protein_coding_gene, is_pseudo=false	8.41135e-23	0	65064.22	3	3	3	3	3	3	3														TRUE	1154.21	1201.83	1249.11	1305.83	1243.29	1202.2	1273.28	1327.63	1290.51	1202.49	1220.94	1161.92	1243.42	1338.68	1347.91	1172.12	1253.8	1191.84	1209.11	1228.71	1247.87	1154.21	1201.83
TGME49_210800-t26_1-p1	TGME49_210800-t26_1-p1	gene=TGME49_210800, organism=Toxoplasma_gondii_ME49, gene_product=activator of hsp90 ATPase, putative, transcript_product=activator of hsp90 ATPase, putative, location=TGME49_chrIV:2042002-2047627(-), protein_length=381, sequence_SO=chromosome, SO=protein_coding_gene, is_pseudo=false	8.56288e-15	0	42546.58	3	3	3	3	3	3	3														TRUE	4957.34	5157.39	5543.84	5204.65	5022.21	4924.33	5370.36	5713.08	5359.04	5201.25	5168.81	5100.99	5462.67	5659.61	5195.36	5146.04	5123.6	4878.95	5072.44	5357.31	5191.78	4957.34	5157.39
TGME49_210810-t26_1-p1	TGME49_210810-t26_1-p1	gene=TGME49_210810, organism=Toxoplasma_gondii_ME49, gene_product=hypothetical protein, transcript_product=hypothetical protein, location=TGME49_chrIV:2038441-2040353(+), protein_length=107, sequence_SO=chromosome, SO=protein_coding_gene, is_pseudo=false	5.91833e-18	0	11928.61	3	3	3	3	3	3	3														TRUE	1041.07	1068.28	1169.92	1027.04	1156.43	1064.21	1178.67	1125.79	1068.73	1058.96	1264.28	1189.72	1225.82	1304.02	1200.49	1092.12	1135.53	1255.47	1151.62	1214.98	1105.05	1041.07	1068.28
TGME49_210820-t26_1-p1	TGME49_210820-t26_1-p1	gene=TGME49_210820, organism=Toxoplasma_gondii_ME49, gene_product=hypothetical protein, transcript_product=hypothetical protein, location=TGME49_chrIV:2029409-2033406(-), protein_length=1062, sequence_SO=chromosome, SO=protein_coding_gene, is_pseudo=false	1.11335e-16	0	113017.45	3	3	3	3	3	3	3														TRUE	394.108	432.276	452.811	419.525	420.117	383.867	375.848	457.873	386.712	377.634	418.312	389.503	392.315	534.192	477.758	357.984	364.384	343.455	386.637	410.771	464.451	394.108	432.276
TGME49_210830-t26_1-p1	TGME49_210830-t26_1-p1	gene=TGME49_210830, organism=Toxoplasma_gondii_ME49, gene_product=RIO1 family protein, transcript_product=RIO1 family protein, location=TGME49_chrIV:2022776-2027298(+), protein_length=1015, sequence_SO=chromosome, SO=protein_coding_gene, is_pseudo=false	7.48018e-18	0	112731.56	3	3	3	3	3	3	3														TRUE	483.666	432.138	484.801	421.151	456.565	418.892	503.45	502.319	500.274	444.136	527.481	465.351	511.204	548.543	493.294	463.819	482.747	447.49	481.321	463.611	515.078	483.666	432.138
TGME49_210840-t26_1-p1	TGME49_210840-t26_1-p1	gene=TGME49_210840, organism=Toxoplasma_gondii_ME49, gene_product=arginyl-tRNA synthetase family protein, transcript_product=arginyl-tRNA synthetase family protein, location=TGME49_chrIV:2012930-2021658(-), protein_length=595, sequence_SO=chromosome, SO=protein_coding_gene, is_pseudo=false	2.16395e-20	0	67018.54	3	3	3	3	3	3	3														TRUE	2756.56	2840.09	3005.79	2865.97	2785.83	2710.26	3108.13	3129.35	3111.8	2931.64	3044.49	3069.93	3323.17	3345.92	3210.43	3238.32	3154.13	3227.7	3071.59	3225.23	2937.94	2756.56	2840.09
TGME49_210960-t26_1-p1	TGME49_210960-t26_1-p1	gene=TGME49_210960, organism=Toxoplasma_gondii_ME49, gene_product=replication factor C subunit 4, putative, transcript_product=replication factor C subunit 4, putative, location=TGME49_chrIV:2000862-2006192(+), protein_length=351, sequence_SO=chromosome, SO=protein_coding_gene, is_pseudo=false	9.63567e-21	0	39372.31	3	3	3	3	3	3	3														TRUE	708.029	779.303	857.068	722.88	683.252	688.297	807.002	807.846	786.587	736.738	843.209	798.552	829.772	886.273	882.43	778.16	744.317	763.904	702.128	772.076	735.047	708.029	779.303
TGME49_210980-t26_1-p1	TGME49_210980-t26_1-p1	gene=TGME49_210980, organism=Toxoplasma_gondii_ME49, gene_product=alternative splicing type 3 and, putative, transcript_product=alternative splicing type 3 and, putative, location=TGME49_chrIV:1990178-1996874(-), protein_length=554, sequence_SO=chromosome, SO=protein_coding_gene, is_pseudo=false	9.03766e-20	0	64529.04	3	3	3	3	3	3	3														TRUE	1571.37	1433.96	1421.19	1668.6	1626.91	1660.74	1683.63	1672.41	1657.02	1681.05	1528.02	1589.06	1584.5	1597.76	1586.95	1649.81	1695.26	1648.84	1506.92	1490.05	1458.99	1571.37	1433.96
TGME49_211010-t26_1-p1	TGME49_211010-t26_1-p1	gene=TGME49_211010, organism=Toxoplasma_gondii_ME49, gene_product=hypothetical protein, transcript_product=hypothetical protein, location=TGME49_chrIV:1972660-1978098(+), protein_length=1812, sequence_SO=chromosome, SO=protein_coding_gene, is_pseudo=false	0.000515692	0.000728509	204996.3	3	3	2	3	3	3	3														TRUE	11.026	5.31188	6.62127	7.1997	16.6184	6.73747		4.66503	17.615	21.8627	10.1506	5.91578	9.04057	16.7843	12.3902	11.7946	7.30623	3.61883	7.42701	5.99123	1.03752	11.026	5.31188
TGME49_211020-t26_1-p1	TGME49_211020-t26_1-p1	gene=TGME49_211020, organism=Toxoplasma_gondii_ME49, gene_product=RNA recognition motif-containing protein, transcript_product=RNA recognition motif-containing protein, location=TGME49_chrIV:1964552-1969616(-), protein_length=268, sequence_SO=chromosome, SO=protein_coding_gene, is_pseudo=false	1.01987e-14	0	28735.83	3	3	3	3	3	3	3														TRUE	1917.29	1930.41	1900.72	2015.31	2156.02	2062.89	2127.49	2067.52	2077.4	2075.05	1973.02	1899.42	1969.95	1976.03	1907.27	2076.1	1980.46	2302.62	1919.25	1974.84	1896.08	1917.29	1930.41
TGME49_211030-t26_1-p1	TGME49_211030-t26_1-p1	gene=TGME49_211030, organism=Toxoplasma_gondii_ME49, gene_product=hypothetical protein, transcript_product=hypothetical protein, location=TGME49_chrIV:1959534-1961999(-), protein_length=191, sequence_SO=chromosome, SO=protein_coding_gene, is_pseudo=false	3.35144e-18	0	22215.57	3	3	3	3	3	3	3														TRUE	16387.2	16926.7	16771	16699.7	15067.8	15918.7	17912.7	16941.6	16345.2	16505.9	16577.7	16988.1	17705.3	16193.4	17316.4	16450.5	16732.8	16411.8	16358.6	16523.5	16441.9	16387.2	16926.7
TGME49_211040-t26_1-p1	TGME49_211040-t26_1-p1	gene=TGME49_211040, organism=Toxoplasma_gondii_ME49, gene_product=Sec61beta family protein, transcript_product=Sec61beta family protein, location=TGME49_chrIV:1955865-1957592(+), protein_length=99, sequence_SO=chromosome, SO=protein_coding_gene, is_pseudo=false	1.2949e-21	0	10103.49	3	3	3	3	3	3	3														TRUE	4491.85	3491.77	4171.98	4478.7	4547.46	4342.32	4607.48	4539.31	4606.91	4639.64	4226.82	4471.04	5354.65	4507	4016.36	5277.7	4752.56	6063.74	4521.61	5166.82	3635.52	4491.85	3491.77
TGME49_211060-t26_1-p1	TGME49_211060-t26_1-p1	gene=TGME49_211060, organism=Toxoplasma_gondii_ME49, gene_product=hypothetical protein, transcript_product=hypothetical protein, location=TGME49_chrIV:1943945-1944265(+), protein_length=106, sequence_SO=chromosome, SO=protein_coding_gene, is_pseudo=false	1.14899e-21	0	11577.42	3	3	3	3	3	3	3														TRUE	532.371	550.739	517.062	531.837	506.179	626.166	437.708	380.73	327.837	330.554	588.801	493.717	428.084	298.856	227.371	625.563	491.201	634.182	431.952	549.173	271.021	532.371	550.739
TGME49_211090-t26_1-p1	TGME49_211090-t26_1-p1	gene=TGME49_211090, organism=Toxoplasma_gondii_ME49, gene_product=aminotransferase, class V superfamily protein, transcript_product=aminotransferase, class V superfamily protein, location=TGME49_chrIV:1936884-1942076(-), protein_length=632, sequence_SO=chromosome, SO=protein_coding_gene, is_pseudo=false	1.89413e-20	0	68283.33	3	3	3	3	3	3	3														TRUE	1036.49	1016.16	984.82	1024.03	1048	915.714	1058.53	1086.27	1082.02	1029.11	1031.34	1027.24	1043.2	1123.23	1076.04	1008.9	1023.78	1058.64	998.308	1128.54	998.201	1036.49	1016.16
TGME49_211150-t26_1-p1	TGME49_211150-t26_1-p1	gene=TGME49_211150, organism=Toxoplasma_gondii_ME49, gene_product=hypothetical protein, transcript_product=hypothetical protein, location=TGME49_chrIV:1920504-1932608(-), protein_length=2517, sequence_SO=chromosome, SO=protein_coding_gene, is_pseudo=false	5.35385e-19	0	270826.02	3	3	3	3	3	3	3														TRUE	243.921	243.167	242.193	229.469	227.677	207.001	244.605	197.599	225.15	234.84	242.748	229.53	210.253	246.872	265.533	232	231.445	216.567	241.638	231.477	249.382	243.921	243.167
TGME49_211230-t26_1-p1	TGME49_211230-t26_1-p1	gene=TGME49_211230, organism=Toxoplasma_gondii_ME49, gene_product=eukaryotic initiation factor-2B, alpha subunit, putative, transcript_product=eukaryotic initiation factor-2B, alpha subunit, putative, location=TGME49_chrIV:1903822-1908715(-), protein_length=389, sequence_SO=chromosome, SO=protein_coding_gene, is_pseudo=false	6.08577e-20	0	43456.56	3	3	3	3	3	3	3														TRUE	199.955	199.068	251.335	223.736	202.477	195.374	214.413	224.436	209.664	216.4	201.951	217.584	252.279	275.847	253.577	200.503	194.676	202.061	205.804	192.517	222.263	199.955	199.068
TGME49_211240-t26_1-p1	TGME49_211240-t26_1-p1	gene=TGME49_211240, organism=Toxoplasma_gondii_ME49, gene_product=peptidyl-tRNA hydrolase, putative, transcript_product=peptidyl-tRNA hydrolase, putative, location=TGME49_chrIV:1898221-1901266(+), protein_length=195, sequence_SO=chromosome, SO=protein_coding_gene, is_pseudo=false	1.23036e-19	0	21158.33	3	3	3	3	3	3	3														TRUE	326.369	369.94	406.161	396.352	359.66	376.216	405.377	446.472	408.206	352.403	398.4	381.184	413.153	511.394	486.882	317.196	382.918	353.949	372.2	381.274	420.566	326.369	369.94
TGME49_211250-t26_1-p1	TGME49_211250-t26_1-p1	gene=TGME49_211250, organism=Toxoplasma_gondii_ME49, gene_product=hypothetical protein, transcript_product=hypothetical protein, location=TGME49_chrIV:1891697-1895095(+), protein_length=275, sequence_SO=chromosome, SO=protein_coding_gene, is_pseudo=false	8.91455e-18	0	28568.3	3	3	3	3	3	3	3														TRUE	5110.34	4805.88	5572.29	4685.65	4662.26	4754.19	4514.74	4699.83	5054.51	5035.37	5225.52	4842.4	4838.46	5403.79	5107.31	4955.17	4588.35	4781.72	4187.42	4859.08	4488.15	5110.34	4805.88
TGME49_211260-t26_1-p1	TGME49_211260-t26_1-p1	gene=TGME49_211260, organism=Toxoplasma_gondii_ME49, gene_product=rhoptry kinase family protein ROP26 (incomplete catalytic triad), transcript_product=rhoptry kinase family protein ROP26 (incomplete catalytic triad), location=TGME49_chrIV:1886614-1887921(-), protein_length=435, sequence_SO=chromosome, SO=protein_coding_gene, is_pseudo=false	1.76917e-19	0	47826.09	3	3	3	3	3	3	3														TRUE	7767.21	7153.83	7368.39	7293.52	7852.37	7520.9	6539.84	6202.01	6825.09	7945.77	7203.12	7104.04	6778.37	7207.55	7192.05	7076.13	6923.8	6611.37	6657.93	7016.21	6780.75	7767.21	7153.83
TGME49_211290-t26_1-p1	TGME49_211290-t26_1-p1	gene=TGME49_211290, organism=Toxoplasma_gondii_ME49, gene_product=rhoptry protein ROP15, transcript_product=rhoptry protein ROP15, location=TGME49_chrIV:1850723-1853193(-), protein_length=333, sequence_SO=chromosome, SO=protein_coding_gene, is_pseudo=false	4.28154e-20	0	36588.07	3	3	3	3	3	3	3														TRUE	11934.9	11327.1	11101.9	10889.5	11715.1	10957.2	10482.5	10082.9	11020.7	11766.9	11299.8	10871	9829.92	10841.7	10556.3	10327.2	10297.2	10370.4	11203.9	11064.8	11681.4	11934.9	11327.1
TGME49_211350-t26_1-p1	TGME49_211350-t26_1-p1	gene=TGME49_211350, organism=Toxoplasma_gondii_ME49, gene_product=CBS domain-containing protein, transcript_product=CBS domain-containing protein, location=TGME49_chrIV:1801261-1811854(+), protein_length=1720, sequence_SO=chromosome, SO=protein_coding_gene, is_pseudo=false	1.01654e-24	0	187922.42	3	3	3	3	3	3	3														TRUE	287.987	279.569	344.952	253.223	287.783	267.43	247.204	271.77	302.497	264.484	306.711	240.959	304.08	350.68	268.81	306.682	220.342	242.589	262.599	340.323	284.769	287.987	279.569
TGME49_211390-t26_1-p1	TGME49_211390-t26_1-p1	gene=TGME49_211390, organism=Toxoplasma_gondii_ME49, gene_product=hypothetical protein, transcript_product=hypothetical protein, location=TGME49_chrIV:1762784-1768358(+), protein_length=405, sequence_SO=chromosome, SO=protein_coding_gene, is_pseudo=false	7.28855e-18	0	44044.99	3	3	3	3	3	3	3														TRUE	679.746	568.543	631.608	570.358	579.304	600.216	602.838	639.364	670.124	602.905	614.916	627.673	704.503	687.93	666.076	607.783	584.073	643.908	644.834	707.347	572.483	679.746	568.543
TGME49_211400-t26_1-p1	TGME49_211400-t26_1-p1	gene=TGME49_211400, organism=Toxoplasma_gondii_ME49, gene_product=DEAD/DEAH box helicase domain-containing protein, transcript_product=DEAD/DEAH box helicase domain-containing protein, location=TGME49_chrIV:1749084-1760812(-), protein_length=1079, sequence_SO=chromosome, SO=protein_coding_gene, is_pseudo=false	5.11281e-15	0	120027.91	3	3	3	3	3	3	3														TRUE	190.784	229.67	244.517	203.117	193.405	144.241	221.111	197.68	258.667	199.776	263.605	164.895	206.514	281.187	236.173	199.869	193.479	233.795	219.441	211.995	198.026	190.784	229.67
TGME49_211410-t26_1-p1	TGME49_211410-t26_1-p1	gene=TGME49_211410, organism=Toxoplasma_gondii_ME49, gene_product=translation initiation factor sui1 protein, transcript_product=translation initiation factor sui1 protein, location=TGME49_chrIV:1737214-1746999(+), protein_length=748, sequence_SO=chromosome, SO=protein_coding_gene, is_pseudo=false	3.50817e-20	0	80580.61	3	3	3	3	3	3	3														TRUE	739.214	831.12	832.649	731.026	697.022	710.491	794.643	809.351	764.917	738.167	843.839	801.738	894.771	870.286	824.187	746.493	723.246	800.258	759.564	765.26	788.486	739.214	831.12
TGME49_211420-t26_1-p1	TGME49_211420-t26_1-p1	gene=TGME49_211420, organism=Toxoplasma_gondii_ME49, gene_product=RNA recognition motif-containing protein, transcript_product=RNA recognition motif-containing protein, location=TGME49_chrIV:1731961-1735322(-), protein_length=171, sequence_SO=chromosome, SO=protein_coding_gene, is_pseudo=false	5.85502e-15	0	20398.05	3	3	3	3	3	3	3														TRUE	10906.2	9296.48	10439	9494.15	10179.4	9224.59	10218.7	10414.3	10889.9	11010.2	10651.2	9566.55	9750.59	11060.6	9769.61	11021.2	10068.5	10697.7	9249.92	9692.98	9289.12	10906.2	9296.48
TGME49_211440-t26_1-p1	TGME49_211440-t26_1-p1	gene=TGME49_211440, organism=Toxoplasma_gondii_ME49, gene_product=hypothetical protein, transcript_product=hypothetical protein, location=TGME49_chrIV:1710770-1721979(+), protein_length=1665, sequence_SO=chromosome, SO=protein_coding_gene, is_pseudo=false	2.9079e-17	0	182894.37	3	3	3	3	3	3	3														TRUE	782.392	976.615	1232.07	1025.01	825.466	690.995	901.656	938.614	966.181	706.829	1103.19	888.252	1068.57	1129.15	1108.5	846.219	820.846	793.523	867.74	884.97	908.252	782.392	976.615
TGME49_211460-t26_1-p1	TGME49_211460-t26_1-p1	gene=TGME49_211460, organism=Toxoplasma_gondii_ME49, gene_product=hypothetical protein, transcript_product=hypothetical protein, location=TGME49_chrIV:1697186-1700134(+), protein_length=982, sequence_SO=chromosome, SO=protein_coding_gene, is_pseudo=false	5.79868e-22	0	105641.87	3	3	3	3	3	3	3														TRUE	879.288	972	966.286	1019.25	1178.36	936.37	880.684	886.487	994.032	1035.24	914.226	962.189	875.672	1000.34	859.743	888.879	966.437	925.752	815.979	936.703	954.128	879.288	972
TGME49_211470-t26_1-p1	TGME49_211470-t26_1-p1	gene=TGME49_211470, organism=Toxoplasma_gondii_ME49, gene_product=Fcf2 pre-rRNA processing protein, transcript_product=Fcf2 pre-rRNA processing protein, location=TGME49_chrIV:1693242-1694606(+), protein_length=454, sequence_SO=chromosome, SO=protein_coding_gene, is_pseudo=false	5.56652e-24	0	48308.82	3	3	3	3	3	3	3														TRUE	165.844	182.423	207.634	196.321	159.996	154.564	257.02	226.688	203.244	171.449	220.388	181.887	258.268	253.451	264.386	167.241	165.047	151.812	131.57	131.081	125.001	165.844	182.423
TGME49_211630-t26_1-p1	TGME49_211630-t26_1-p1	gene=TGME49_211630, organism=Toxoplasma_gondii_ME49, gene_product=hypothetical protein, transcript_product=hypothetical protein, location=TGME49_chrIV:1657375-1659702(+), protein_length=213, sequence_SO=chromosome, SO=protein_coding_gene, is_pseudo=false	4.57963e-17	0	23612.18	3	3	3	3	3	3	3														TRUE	543.362	450.627	454.75	476.063	451.922	449.953	449.353	432.516	440.38	494.629	457.51	472.866	419.722	406.682	400.547	395.195	455.511	417.297	431.189	416.085	463.684	543.362	450.627
TGME49_211640-t26_1-p1	TGME49_211640-t26_1-p1	gene=TGME49_211640, organism=Toxoplasma_gondii_ME49, gene_product=hypothetical protein, transcript_product=hypothetical protein, location=TGME49_chrIV:1644914-1654904(-), protein_length=2883, sequence_SO=chromosome, SO=protein_coding_gene, is_pseudo=false	0.00231551	0.00312425	312791.36	3	3	3	3	3	3	3														TRUE	382.371	264.547	578.2	269.735	216.31	181.676	404.091	319.195	756.467	438.139	567.577	254.567	365.994	1056.81	455.354	197.555	235.115	218.728	247.985	417.528	306.268	382.371	264.547
TGME49_211670-t26_1-p1	TGME49_211670-t26_1-p1	gene=TGME49_211670, organism=Toxoplasma_gondii_ME49, gene_product=S1 RNA binding domain-containing protein, transcript_product=S1 RNA binding domain-containing protein, location=TGME49_chrIV:1630615-1632693(-), protein_length=378, sequence_SO=chromosome, SO=protein_coding_gene, is_pseudo=false	3.73839e-18	0	42217.1	3	3	3	3	3	3	3														TRUE	821.824	778.958	808.942	788.397	775.019	766.271	815.771	817.747	844.464	772.93	791.511	772.46	823.393	928.59	806.692	837.509	754.448	866.91	816.583	840.544	744.527	821.824	778.958
TGME49_211680-t26_1-p1	TGME49_211680-t26_1-p1	gene=TGME49_211680, organism=Toxoplasma_gondii_ME49, gene_product=protein disulfide isomerase, transcript_product=protein disulfide isomerase, location=TGME49_chrIV:1626551-1628375(+), protein_length=471, sequence_SO=chromosome, SO=protein_coding_gene, is_pseudo=false	2.89725e-20	0	52802.03	3	3	3	3	3	3	3														TRUE	100589	101813	105056	103417	93216.8	102570	110935	112465	106184	101472	106110	102165	113283	106230	108969	102828	103745	103458	99904.8	95962.3	97200.5	100589	101813
TGME49_211690-t26_1-p1	TGME49_211690-t26_1-p1	gene=TGME49_211690, organism=Toxoplasma_gondii_ME49, gene_product=AAA family protein, transcript_product=AAA family protein, location=TGME49_chrIV:1602092-1622172(-), protein_length=1538, sequence_SO=chromosome, SO=protein_coding_gene, is_pseudo=false	1.36505e-24	0	167149.25	3	3	3	3	3	3	3														TRUE	1175.02	1260.78	1271.95	1219.04	1144.99	1125.59	1287.59	1323.73	1277.93	1187.86	1286.75	1233.29	1343.3	1339.64	1361.96	1206.49	1163.96	1188.74	1276.56	1261.15	1305.31	1175.02	1260.78
TGME49_211700-t26_1-p1	TGME49_211700-t26_1-p1	gene=TGME49_211700, organism=Toxoplasma_gondii_ME49, gene_product=hypothetical protein, transcript_product=hypothetical protein, location=TGME49_chrIV:1585757-1597207(-), protein_length=2520, sequence_SO=chromosome, SO=protein_coding_gene, is_pseudo=false	5.52382e-21	0	273965.4	3	3	3	3	3	3	3														TRUE	196.178	183.822	173.205	191.3	170.522	159.425	179.812	183.691	200.47	193.332	208.305	187.754	180.855	240.623	188.569	177.268	172.758	161.661	181.281	173.283	199.487	196.178	183.822
TGME49_211710-t26_1-p1	TGME49_211710-t26_1-p1	gene=TGME49_211710, organism=Toxoplasma_gondii_ME49, gene_product=TB2/DP1, HVA22 family protein, transcript_product=TB2/DP1, HVA22 family protein, location=TGME49_chrIV:1583139-1583645(+), protein_length=168, sequence_SO=chromosome, SO=protein_coding_gene, is_pseudo=false	8.00133e-17	0	19036.04	3	3	3	3	3	3	3														TRUE	2710.22	2785.83	2389.06	3112.5	2746.98	2828.57	2896.67	2982.9	2942.6	2750.24	2388.16	2704.47	2999.87	2902.28	2683.66	2737.45	3067.44	2539.75	2611.68	2444.8	2677.43	2710.22	2785.83
TGME49_211720-t26_1-p1	TGME49_211720-t26_1-p1	gene=TGME49_211720, organism=Toxoplasma_gondii_ME49, gene_product=AP2 domain transcription factor AP2IV-5, transcript_product=AP2 domain transcription factor AP2IV-5, location=TGME49_chrIV:1569493-1576317(-), protein_length=1966, sequence_SO=chromosome, SO=protein_coding_gene, is_pseudo=false	5.27455e-17	0	210721.25	3	3	3	3	3	3	3														TRUE	2546.12	2561.56	2581.86	2312.23	2506.72	2226.53	2306.15	2463.91	2286.9	2720.29	2301.63	2430.36	2421.57	2368.3	2498.63	2412.8	2309.41	2328.17	2337.95	2450.52	2309.8	2546.12	2561.56
TGME49_211730-t26_1-p1	TGME49_211730-t26_1-p1	gene=TGME49_211730, organism=Toxoplasma_gondii_ME49, gene_product=histone lysine methyltransferase SET8, transcript_product=histone lysine methyltransferase SET8, location=TGME49_chrIV:1556791-1566511(+), protein_length=1906, sequence_SO=chromosome, SO=protein_coding_gene, is_pseudo=false	2.40731e-14	0	203937.65	3	3	3	3	3	3	3														TRUE	166.107	201.034	240.521	154.82	132.414	118.904	225.549	218.21	230.069	157.516	225.473	190.003	235.185	269.716	225.713	207.889	163.168	218.325	207.123	181.491	226.823	166.107	201.034
TGME49_211850-t26_1-p1	TGME49_211850-t26_1-p1	gene=TGME49_211850, organism=Toxoplasma_gondii_ME49, gene_product=hypothetical protein, transcript_product=hypothetical protein, location=TGME49_chrX:4164297-4165037(-), protein_length=173, sequence_SO=chromosome, SO=protein_coding_gene, is_pseudo=false	4.71357e-18	0	18450.08	3	3	3	3	3	3	3														TRUE	476.617	565.626	554.487	476.455	464.714	466.002	577.879	615.994	578.709	395.874	532.877	403.336	596.096	691.286	727.315	360.562	360.856	361.645	399.421	375.245	463.146	476.617	565.626
TGME49_211860-t26_1-p1	TGME49_211860-t26_1-p1	gene=TGME49_211860, organism=Toxoplasma_gondii_ME49, gene_product=hypothetical protein, transcript_product=hypothetical protein, location=TGME49_chrX:4160154-4162055(-), protein_length=633, sequence_SO=chromosome, SO=protein_coding_gene, is_pseudo=false	3.66288e-24	0	70136.32	3	3	3	3	3	3	3														TRUE	128.296	123.117	162.834	120.7	103.831	121.531	135.916	134.777	127.004	110.353	152.755	145.331	131.542	120.849	142.998	131.747	147.557	150.151	144.994	108.618	161.3	128.296	123.117
TGME49_212090-t26_1-p1	TGME49_212090-t26_1-p1	gene=TGME49_212090, organism=Toxoplasma_gondii_ME49, gene_product=hypothetical protein, transcript_product=hypothetical protein, location=TGME49_chrX:4071783-4073681(-), protein_length=632, sequence_SO=chromosome, SO=protein_coding_gene, is_pseudo=false	1.62334e-20	0	70184.58	3	3	3	3	3	3	3														TRUE	1222.28	1241.45	1156.33	1284.76	1320.84	1294.53	1216.4	1147.44	1216.91	1264.3	1207.31	1233.16	1135.19	1242.89	1061.39	1204.74	1256.98	1122.56	1152.47	1178.48	1136.01	1222.28	1241.45
TGME49_212130-t26_1-p1	TGME49_212130-t26_1-p1	gene=TGME49_212130, organism=Toxoplasma_gondii_ME49, gene_product=phospholipase, patatin family protein, transcript_product=phospholipase, patatin family protein, location=TGME49_chrX:4042498-4054743(+), protein_length=994, sequence_SO=chromosome, SO=protein_coding_gene, is_pseudo=false	5.92522e-24	0	109733.98	3	3	3	3	3	3	3														TRUE	1608.02	1657.39	1429.89	1758.91	1766.4	1813.28	1573.92	1521.7	1482.27	1666.24	1471.67	1605.23	1580.93	1445.65	1477	1502.61	1647.63	1536.66	1586.89	1447.07	1661.85	1608.02	1657.39
TGME49_212140-t26_1-p1	TGME49_212140-t26_1-p1	gene=TGME49_212140, organism=Toxoplasma_gondii_ME49, gene_product=hypothetical protein, transcript_product=hypothetical protein, location=TGME49_chrX:4024338-4034666(+), protein_length=1771, sequence_SO=chromosome, SO=protein_coding_gene, is_pseudo=false	3.8349e-11	0	193094.4	3	3	3	3	3	3	3														TRUE	187.553	164.772	238.954	151.985	172.528	156.059	205.282	176.211	241.631	152.357	196.241	177.547	204.919	236.774	191.804	194.484	173.731	173.997	196.48	203.662	213.561	187.553	164.772
TGME49_212150-t26_1-p1	TGME49_212150-t26_1-p1	gene=TGME49_212150, organism=Toxoplasma_gondii_ME49, gene_product=hypothetical protein, transcript_product=hypothetical protein, location=TGME49_chrX:4007946-4019693(-), protein_length=1178, sequence_SO=chromosome, SO=protein_coding_gene, is_pseudo=false	1.07178e-20	0	128596.09	3	3	3	3	3	3	3														TRUE	280.675	279.807	333.324	287.408	312.211	269.231	292.223	301.949	317.663	275.927	355.484	266.735	298.083	336.339	293.048	282.69	264.25	316.349	308.349	309.627	304.378	280.675	279.807
TGME49_212210-t26_1-p1	TGME49_212210-t26_1-p1	gene=TGME49_212210, organism=Toxoplasma_gondii_ME49, gene_product=hypothetical protein, transcript_product=hypothetical protein, location=TGME49_chrX:3977985-3979065(-), protein_length=280, sequence_SO=chromosome, SO=protein_coding_gene, is_pseudo=false	1.40349e-24	0	28896.88	3	3	3	3	3	3	3														TRUE	2735.91	2237.62	1922.79	2588.91	2767.58	2860.16	2359.77	2459.98	2739.1	2617.82	2497.64	2469.87	2442.3	2250.81	2224.51	2499.58	2235.48	2035.53	2596.47	2563.81	2764.35	2735.91	2237.62
TGME49_212220-t26_1-p1	TGME49_212220-t26_1-p1	gene=TGME49_212220, organism=Toxoplasma_gondii_ME49, gene_product=hypothetical protein, transcript_product=hypothetical protein, location=TGME49_chrX:3971703-3974648(+), protein_length=981, sequence_SO=chromosome, SO=protein_coding_gene, is_pseudo=false	4.59253e-23	0	107976.82	3	3	3	3	3	3	3														TRUE	1026.46	1167.98	1101.63	1126.9	1003.63	1031.1	1144.91	1117.19	1149.61	1050.01	1123.21	1087.7	1189.24	1169.19	1177.44	1102.69	1071.07	1058.76	1171.97	1099.73	1179.9	1026.46	1167.98
TGME49_212240-t26_1-p1	TGME49_212240-t26_1-p1	gene=TGME49_212240, organism=Toxoplasma_gondii_ME49, gene_product=beta-1 tubulin, putative, transcript_product=beta-1 tubulin, putative, location=TGME49_chrX:3964957-3967431(-), protein_length=449, sequence_SO=chromosome, SO=protein_coding_gene, is_pseudo=false	5.11825e-23	0	50052.19	3	3	3	3	3	3	3														TRUE	81914.2	84000.4	87432.9	77546.6	78878.5	74993	85130.1	87176.6	89457.5	84782.5	92575	82039.8	92700.6	97834.8	87655	79827.7	76683.7	78652.5	71926.4	84457.5	82253.2	81914.2	84000.4
TGME49_212250-t26_1-p1	TGME49_212250-t26_1-p1	gene=TGME49_212250, organism=Toxoplasma_gondii_ME49, gene_product=XPG N-terminal domain-containing protein, transcript_product=XPG N-terminal domain-containing protein, location=TGME49_chrX:3958323-3962416(+), protein_length=767, sequence_SO=chromosome, SO=protein_coding_gene, is_pseudo=false	5.66856e-23	0	86945.21	3	3	3	3	3	3	3														TRUE	2011.65	2034.56	2134.92	2097.91	2155.95	2070.98	2139.5	2145.54	2271.14	2207.72	2065.99	2098.21	2168.36	2308.92	2196.56	2136.41	2063.6	2124.9	2099.8	2144.42	2136.8	2011.65	2034.56
TGME49_212260-t26_1-p1	TGME49_212260-t26_1-p1	gene=TGME49_212260, organism=Toxoplasma_gondii_ME49, gene_product=Sjogren's syndrome/scleroderma autoantigen 1 (Autoantigen p27) protein, transcript_product=Sjogren's syndrome/scleroderma autoantigen 1 (Autoantigen p27) protein, location=TGME49_chrX:3953197-3957033(-), protein_length=351, sequence_SO=chromosome, SO=protein_coding_gene, is_pseudo=false	1.66026e-22	0	37895.36	3	3	3	3	3	3	3														TRUE	1580.52	1460.03	1772.85	1537.4	1509.28	1435.86	1710.83	1777.42	1787.9	1573.28	1676.81	1504.3	1701.36	1879.65	1588.34	1737.22	1565.66	1746.22	1640	1822.43	1593.79	1580.52	1460.03
TGME49_212270-t26_1-p1	TGME49_212270-t26_1-p1	gene=TGME49_212270, organism=Toxoplasma_gondii_ME49, gene_product=hypothetical protein, transcript_product=hypothetical protein, location=TGME49_chrX:3950472-3952411(+), protein_length=370, sequence_SO=chromosome, SO=protein_coding_gene, is_pseudo=false	3.12455e-21	0	40843.23	3	3	3	3	3	3	3														TRUE	2209.98	2073.72	2294.43	1979.84	2032.77	1982.28	1814.41	1758.21	1900.56	2076.68	2054.72	2076.23	2061.15	2201.28	2148.95	1976.77	1777.64	1837.36	1866.86	1957.03	1997.42	2209.98	2073.72
TGME49_212290-t26_1-p1	TGME49_212290-t26_1-p1	gene=TGME49_212290, organism=Toxoplasma_gondii_ME49, gene_product=ribosomal protein RPS19, transcript_product=ribosomal protein RPS19, location=TGME49_chrX:3940725-3942425(-), protein_length=313, sequence_SO=chromosome, SO=protein_coding_gene, is_pseudo=false	2.81706e-17	0	34992.53	3	3	3	3	3	3	3														TRUE	13012.7	13281.4	14946.7	12251.1	12762.5	12268.6	11366.3	13426.1	14935.3	13626	16841.7	12377.9	12493.5	14878.9	13332.3	14023.5	11012.1	12594.8	12102.1	13717.9	13531.8	13012.7	13281.4
TGME49_212300-t26_1-p1	TGME49_212300-t26_1-p1	gene=TGME49_212300, organism=Toxoplasma_gondii_ME49, gene_product=hypothetical protein, transcript_product=hypothetical protein, location=TGME49_chrX:3932540-3937693(+), protein_length=683, sequence_SO=chromosome, SO=protein_coding_gene, is_pseudo=false	2.90692e-23	0	75642.83	3	3	3	3	3	3	3														TRUE	6135.95	5657.27	5290.28	6391.92	7413.08	6312.4	5202.44	5037.03	5464.39	6523.94	4972.56	5481.52	4718.91	4970.44	4736	5368.28	5926.9	5047.39	4385.23	4868.71	4677.72	6135.95	5657.27
TGME49_212410-t26_1-p1	TGME49_212410-t26_1-p1	gene=TGME49_212410, organism=Toxoplasma_gondii_ME49, gene_product=dense granule protein GRA11, transcript_product=dense granule protein GRA11, location=TGME49_chrIV:2534501-2536759(+), protein_length=752, sequence_SO=chromosome, SO=protein_coding_gene, is_pseudo=false	9.04875e-10	0	80091.09	1	3	3	3	3	3	3														TRUE		354.377		181.42	35.1654	22.2132	107.454	156.738	114.561	66.7294	187.183	170.838	234.91	412.274	66.1298	69.3154	113.677	107.137	94.3628	92.4801	310.197	9.34322	354.377
TGME49_212725-t26_1-p1	TGME49_212725-t26_1-p1	gene=TGME49_212725, organism=Toxoplasma_gondii_ME49, gene_product=hypothetical protein, transcript_product=hypothetical protein, location=KE139818:6559-9576(-), protein_length=220, sequence_SO=supercontig, SO=protein_coding_gene, is_pseudo=false	7.03427e-17	0	25849.98	3	3	3	3	3	3	3														TRUE	246.525	215.853	302.351	227.954	200.839	194.42	246.821	226.81	260.875	218.964	299.922	224.665	254.52	326.725	221.184	244.021	202.1	307.964	194.128	240.041	177.613	246.525	215.853
TGME49_212770-t26_1-p1	TGME49_212770-t26_1-p1	gene=TGME49_212770, organism=Toxoplasma_gondii_ME49, gene_product=hypothetical protein, transcript_product=hypothetical protein, location=TGME49_chrV:587591-592553(-), protein_length=940, sequence_SO=chromosome, SO=protein_coding_gene, is_pseudo=false	2.12488e-14	0	99778.13	3	3	3	3	3	3	3														TRUE	328.197	419.861	431.566	283.578	300.491	263.644	420.911	412.254	412.208	310.019	475.695	398.565	435.746	442.832	439.087	410.535	337.688	362.641	371.854	407.323	446.438	328.197	419.861
TGME49_212800-t26_1-p1	TGME49_212800-t26_1-p1	gene=TGME49_212800, organism=Toxoplasma_gondii_ME49, gene_product=hypothetical protein, transcript_product=hypothetical protein, location=TGME49_chrV:608539-610912(-), protein_length=671, sequence_SO=chromosome, SO=protein_coding_gene, is_pseudo=false	4.44171e-05	0.000246002	73067.72	3	3	3	3	3	3	3														TRUE	1421.28	1505.09	1661.16	1225.38	1307.19	1026.71	1636.9	1614.08	1507.79	1201.11	1225.2	851.007	1473.76	1697.16	1403.82	985.024	1157.59	1220.51	1131.84	1249.07	1196.21	1421.28	1505.09
TGME49_212820-t26_1-p1	TGME49_212820-t26_1-p1	gene=TGME49_212820, organism=Toxoplasma_gondii_ME49, gene_product=ubiquitin family protein, transcript_product=ubiquitin family protein, location=TGME49_chrV:633282-639366(+), protein_length=1158, sequence_SO=chromosome, SO=protein_coding_gene, is_pseudo=false	1.01209e-23	0	119002.79	3	3	3	3	3	3	3														TRUE	1805.43	1728.72	1880.53	1722.96	1727.85	1666.25	1754.23	1818.94	1895.15	1756.21	1792.96	1686.32	1803.62	2028.69	1754.05	1708.96	1641.33	1736.51	1664.87	1737.63	1821.81	1805.43	1728.72
TGME49_212840-t26_1-p1	TGME49_212840-t26_1-p1	gene=TGME49_212840, organism=Toxoplasma_gondii_ME49, gene_product=HIT zinc finger protein, transcript_product=HIT zinc finger protein, location=TGME49_chrV:640539-646486(-), protein_length=588, sequence_SO=chromosome, SO=protein_coding_gene, is_pseudo=false	1.81892e-17	0	64549.2	3	3	3	3	3	3	3														TRUE	123.415	175.658	184.362	151.697	154	134.962	190.291	167.199	204.16	137.399	199.833	178.905	264.423	238.385	220.481	122.853	115.955	134.002	148.794	142.173	126.769	123.415	175.658
TGME49_212850-t26_1-p1	TGME49_212850-t26_1-p1	gene=TGME49_212850, organism=Toxoplasma_gondii_ME49, gene_product=hypothetical protein, transcript_product=hypothetical protein, location=TGME49_chrV:647282-650625(+), protein_length=457, sequence_SO=chromosome, SO=protein_coding_gene, is_pseudo=false	1.75739e-17	0	48318.92	3	3	3	3	3	3	3														TRUE	763.648	935.053	857.348	851.239	776.361	859.029	945.602	946.225	932.214	776.155	863.3	844.199	810.488	918.836	842.96	705.284	793.25	644.294	860.736	812.093	899.687	763.648	935.053
TGME49_212860-t26_1-p1	TGME49_212860-t26_1-p1	gene=TGME49_212860, organism=Toxoplasma_gondii_ME49, gene_product=hypothetical protein, transcript_product=hypothetical protein, location=TGME49_chrV:653981-656899(+), protein_length=972, sequence_SO=chromosome, SO=protein_coding_gene, is_pseudo=false	1.91819e-19	0	107698.79	3	3	3	3	3	3	3														TRUE	1239.99	1262.56	1335.77	1240.26	1343.3	1308.05	1343.36	1353.46	1365.83	1355.88	1228.42	1296.43	1408.38	1567.54	1380.79	1326.17	1318.66	1283.67	1209.88	1251.68	1139.72	1239.99	1262.56
TGME49_212880-t26_1-p1	TGME49_212880-t26_1-p1	gene=TGME49_212880, organism=Toxoplasma_gondii_ME49, gene_product=surface antigen repeat-containing protein, transcript_product=surface antigen repeat-containing protein, location=TGME49_chrV:660150-688702(-), protein_length=6668, sequence_SO=chromosome, SO=protein_coding_gene, is_pseudo=false	2.74583e-20	0	761952.91	3	3	3	3	3	3	3														TRUE	109.929	125.739	137.047	128.307	116.271	109.841	148.696	133.091	119.09	113.322	115.701	85.7464	124.928	127.122	125.793	104.138	123.294	96.455	107.923	125.752	137.491	109.929	125.739
TGME49_212930-t26_1-p1	TGME49_212930-t26_1-p1	gene=TGME49_212930, organism=Toxoplasma_gondii_ME49, gene_product=NifU family domain-containing protein, transcript_product=NifU family domain-containing protein, location=TGME49_chrV:701431-703480(-), protein_length=370, sequence_SO=chromosome, SO=protein_coding_gene, is_pseudo=false	1.25277e-21	0	40509.6	3	3	3	3	3	3	3														TRUE	573.015	582.046	614.147	579.558	589.782	559.489	593.45	609.138	585.762	612.822	618.301	536.755	596.316	629.708	573.731	625.188	645.927	717.785	595.065	548.085	531.344	573.015	582.046
TGME49_212950-t26_1-p1	TGME49_212950-t26_1-p1	gene=TGME49_212950, organism=Toxoplasma_gondii_ME49, gene_product=ADP-ribosylation factor family protein 2, putative, transcript_product=ADP-ribosylation factor family protein 2, putative, location=TGME49_chrV:721755-724602(+), protein_length=185, sequence_SO=chromosome, SO=protein_coding_gene, is_pseudo=false	1.68551e-15	0	21033.21	3	3	3	3	3	3	3														TRUE	2132.11	2828.95	4035.81	2248.34	2127.48	1886.87	2465.51	3264.67	4193.16	2143.4	3459.04	2425.26	3549.32	7422.46	3688.33	2349.42	2068.44	2740.45	2649.46	4497.41	3643.01	2132.11	2828.95
TGME49_212960-t26_1-p1	TGME49_212960-t26_1-p1	gene=TGME49_212960, organism=Toxoplasma_gondii_ME49, gene_product=hypothetical protein, transcript_product=hypothetical protein, location=TGME49_chrV:728302-733101(+), protein_length=417, sequence_SO=chromosome, SO=protein_coding_gene, is_pseudo=false	1.19603e-22	0	47540.3	3	3	3	3	3	3	3														TRUE	1136.07	1210.53	1193.9	1296.16	1260.17	1188.18	1308.96	1278.48	1273.6	1187.58	1307.25	1328.36	1316.42	1505.28	1347.03	1268.83	1294.31	1345.46	1323.58	1346.78	1229.91	1136.07	1210.53
TGME49_212980-t26_1-p1	TGME49_212980-t26_1-p1	gene=TGME49_212980, organism=Toxoplasma_gondii_ME49, gene_product=hypothetical protein, transcript_product=hypothetical protein, location=TGME49_chrV:748086-750650(-), protein_length=715, sequence_SO=chromosome, SO=protein_coding_gene, is_pseudo=false	6.9932e-24	0	75775	3	3	3	3	3	3	3														TRUE	439.002	473.644	463.665	412.581	436.341	427.985	390.703	436.679	448.958	454.436	499.558	472.1	475.338	522.024	494.99	435.038	414.155	367.751	389.962	388.466	423.005	439.002	473.644
TGME49_212990-t26_1-p1	TGME49_212990-t26_1-p1	gene=TGME49_212990, organism=Toxoplasma_gondii_ME49, gene_product=hypothetical protein, transcript_product=hypothetical protein, location=TGME49_chrV:756991-765770(+), protein_length=1064, sequence_SO=chromosome, SO=protein_coding_gene, is_pseudo=false	4.691e-17	0	113735.34	3	3	3	3	3	3	3														TRUE	193.431	241.333	125.109	154.744	168.382	199.898	140.389	151.198	151.08	125.676	145.806	112.385	127.258	132.156	95.7391	125.996	91.0056	121.203	138.548	134.165	138.651	193.431	241.333
TGME49_213000-t26_1-p1	TGME49_213000-t26_1-p1	gene=TGME49_213000, organism=Toxoplasma_gondii_ME49, gene_product=replication factor C, subunit 5, putative, transcript_product=replication factor C, subunit 5, putative, location=TGME49_chrV:769527-778671(+), protein_length=372, sequence_SO=chromosome, SO=protein_coding_gene, is_pseudo=false	1.2399e-19	0	41233.19	3	3	3	3	3	3	3														TRUE	1190.76	1215.67	1380.02	1129.12	1181.89	1125.33	1265.22	1255.52	1295.37	1286.84	1336.59	1247.55	1334.51	1433.79	1404.95	1256.05	1206.9	1303.71	1154.69	1295.42	1199.39	1190.76	1215.67
TGME49_213010-t26_1-p1	TGME49_213010-t26_1-p1	gene=TGME49_213010, organism=Toxoplasma_gondii_ME49, gene_product=hypothetical protein, transcript_product=hypothetical protein, location=TGME49_chrV:779391-789313(-), protein_length=1036, sequence_SO=chromosome, SO=protein_coding_gene, is_pseudo=false	1.78226e-19	0	114883.88	3	3	3	3	3	3	3														TRUE	974.963	1014.07	1000.95	915.133	895.901	880.358	928.816	976.236	1029.59	937.613	1000.08	1016.17	997.852	1184.09	1102.55	1029.12	995.097	1085.84	990.693	1009.61	1002.92	974.963	1014.07
TGME49_213030-t26_1-p1	TGME49_213030-t26_1-p1	gene=TGME49_213030, organism=Toxoplasma_gondii_ME49, gene_product=hypothetical protein, transcript_product=hypothetical protein, location=TGME49_chrV:803341-804727(+), protein_length=323, sequence_SO=chromosome, SO=protein_coding_gene, is_pseudo=false	9.81091e-20	0	35155.82	3	3	3	3	3	3	3														TRUE	3437.01	3128.09	3594.75	3121.11	3314.68	3217.71	3383.68	3363.98	3491.27	3289.98	3717.26	3129.89	3639.64	3730.06	3320.87	3006.77	3227.25	2892.29	2889.3	3047.39	3017.73	3437.01	3128.09
TGME49_213040-t26_1-p1	TGME49_213040-t26_1-p1	gene=TGME49_213040, organism=Toxoplasma_gondii_ME49, gene_product=hypothetical protein, transcript_product=hypothetical protein, location=TGME49_chrV:808589-816532(+), protein_length=1825, sequence_SO=chromosome, SO=protein_coding_gene, is_pseudo=false	4.12116e-21	0	197072.02	3	3	3	3	3	3	3														TRUE	716.821	604.375	663.811	680.99	770.246	727.412	658.361	619.879	633.027	686.046	656.752	628.203	602.742	647.174	564.3	646.522	628.183	596.283	684.085	637.068	649.577	716.821	604.375
TGME49_213050-t26_1-p1	TGME49_213050-t26_1-p1	gene=TGME49_213050, organism=Toxoplasma_gondii_ME49, gene_product=hypothetical protein, transcript_product=hypothetical protein, location=TGME49_chrV:819593-820171(+), protein_length=192, sequence_SO=chromosome, SO=protein_coding_gene, is_pseudo=false	1.76778e-16	0	21191.46	3	3	3	3	3	3	3														TRUE	1170.4	1056.36	1223.3	1307.18	1337.35	1158.76	1015.44	1128.35	1156.46	1199.94	1165.7	1018.88	1122.48	1366.66	1207.11	1222.19	1229.93	1265.04	903.673	1002.7	940.975	1170.4	1056.36
TGME49_213060-t26_1-p1	TGME49_213060-t26_1-p1	gene=TGME49_213060, organism=Toxoplasma_gondii_ME49, gene_product=WD domain, G-beta repeat-containing protein, transcript_product=WD domain, G-beta repeat-containing protein, location=TGME49_chrV:824222-837450(+), protein_length=3086, sequence_SO=chromosome, SO=protein_coding_gene, is_pseudo=false	3.66993e-20	0	328240.03	3	3	3	3	3	3	3														TRUE	164.077	144.516	163.908	167.327	161.51	161.681	157.58	151.992	166.991	150.206	176.281	168.56	141.707	146.698	129.581	149.557	166.875	162.88	187.64	163.013	190.609	164.077	144.516
TGME49_213067-t26_1-p1	TGME49_213067-t26_1-p1	gene=TGME49_213067, organism=Toxoplasma_gondii_ME49, gene_product=hypothetical protein, transcript_product=hypothetical protein, location=TGME49_chrV:839798-841156(-), protein_length=452, sequence_SO=chromosome, SO=protein_coding_gene, is_pseudo=false	1.42324e-19	0	50138.41	3	3	3	3	3	3	3														TRUE	1300.91	1450.19	1414.16	1420.67	1385.05	1132.43	1434.38	1338.31	1450.87	1316.4	1431.25	1403.48	1303.59	1634.04	1447.39	1285.03	1289.49	1233.16	1041.96	1183.98	1129.74	1300.91	1450.19
TGME49_213072-t26_1-p1	TGME49_213072-t26_1-p1	gene=TGME49_213072, organism=Toxoplasma_gondii_ME49, gene_product=Sec1 family protein, transcript_product=Sec1 family protein, location=TGME49_chrV:843239-856481(+), protein_length=1046, sequence_SO=chromosome, SO=protein_coding_gene, is_pseudo=false	6.43474e-21	0	114853.92	3	3	3	3	3	3	3														TRUE	865.722	799.998	937.193	761.62	768.135	699.256	817.319	794.334	866.563	845.075	954.978	849.044	943.835	1012.98	866.991	826.201	771.145	863.534	725.768	884.077	731.616	865.722	799.998
TGME49_213280-t26_1-p1	TGME49_213280-t26_1-p1	gene=TGME49_213280, organism=Toxoplasma_gondii_ME49, gene_product=SAG-related sequence SRS25, transcript_product=SAG-related sequence SRS25, location=TGME49_chrV:894721-895296(-), protein_length=191, sequence_SO=chromosome, SO=protein_coding_gene, is_pseudo=false	2.22365e-21	0	20790.66	3	3	3	3	3	3	3														TRUE	13094.6	11929.5	12331.1	14205	15202.9	14877.7	10507.8	11255.3	10984.5	10554.4	11367.3	12419	10574	11672.6	11099.6	12072.4	12324.9	11287.9	10970.9	11594.8	10363.7	13094.6	11929.5
TGME49_213300-t26_1-p1	TGME49_213300-t26_1-p1	gene=TGME49_213300, organism=Toxoplasma_gondii_ME49, gene_product=hypothetical protein, transcript_product=hypothetical protein, location=TGME49_chrV:901168-918480(+), protein_length=4986, sequence_SO=chromosome, SO=protein_coding_gene, is_pseudo=false	1.50281e-17	0	538703.58	3	3	3	3	3	3	3														TRUE	564.528	534.588	553.554	576.449	526.904	543.862	584.661	532.123	536.231	553.155	572.425	497.419	598.831	637.779	591.729	519.089	526.161	518.369	511.123	513.184	481.119	564.528	534.588
TGME49_213310-t26_1-p1	TGME49_213310-t26_1-p1	gene=TGME49_213310, organism=Toxoplasma_gondii_ME49, gene_product=hypothetical protein, transcript_product=hypothetical protein, location=TGME49_chrV:920404-926989(-), protein_length=1603, sequence_SO=chromosome, SO=protein_coding_gene, is_pseudo=false	1.25844e-16	0	170251.76	3	3	3	3	3	3	3														TRUE	311.863	362.253	357.707	331.731	295.208	272.271	306.82	374.542	347.504	306.378	360.82	321.914	393.406	461.003	421.847	316.918	302.759	347.791	346.199	340.526	429.372	311.863	362.253
TGME49_213350-t26_1-p1	TGME49_213350-t26_1-p1	gene=TGME49_213350, organism=Toxoplasma_gondii_ME49, gene_product=ribosomal protein RPS15, transcript_product=ribosomal protein RPS15, location=TGME49_chrV:949899-951338(-), protein_length=150, sequence_SO=chromosome, SO=protein_coding_gene, is_pseudo=false	8.8771e-18	0	17157.13	3	3	3	3	3	3	3														TRUE	16731.3	20386.6	21518.6	17720.8	16360.7	18058.4	19906.5	19500.6	19710.8	17519.4	18933.1	18934.3	19979.6	21014.4	18951.9	18676.1	17044.5	19010.1	19364.1	19027.8	19463.9	16731.3	20386.6
TGME49_213370-t26_1-p1	TGME49_213370-t26_1-p1	gene=TGME49_213370, organism=Toxoplasma_gondii_ME49, gene_product=formin FRM3, transcript_product=formin FRM3, location=TGME49_chrV:960629-969178(-), protein_length=2849, sequence_SO=chromosome, SO=protein_coding_gene, is_pseudo=false	0.00215743	0.00312425	299032.98	2	3	3	3	2	3	3														TRUE	43.3656	75.4656		67.5205	74.0663	66.77	68.3628	55.4719	45.6641	78.9444	57.612	78.0315	65.7288	83.3987		58.4829	64.0001	61.3182	83.4062	71.4255	85.5863	43.3656	75.4656
TGME49_213388-t26_1-p1	TGME49_213388-t26_1-p1	gene=TGME49_213388, organism=Toxoplasma_gondii_ME49, gene_product=hypothetical protein, transcript_product=hypothetical protein, location=TGME49_chrV:972410-976639(+), protein_length=1342, sequence_SO=chromosome, SO=protein_coding_gene, is_pseudo=false	7.0959e-17	0	145547.16	3	3	3	3	3	3	3														TRUE	111.543	134.345	137.246	90.6545	91.7017	100.322	96.4396	109.071	115.952	92.9446	99.1504	128.408	37.2895	82.3123	75.6388	63.4571	82.0258	85.2311	86.2593	73.247	88.7296	111.543	134.345
TGME49_213392-t26_1-p1	TGME49_213392-t26_1-p1	gene=TGME49_213392, organism=Toxoplasma_gondii_ME49, gene_product=surface antigen repeat-containing protein, transcript_product=surface antigen repeat-containing protein, location=TGME49_chrV:979996-994513(+), protein_length=2315, sequence_SO=chromosome, SO=protein_coding_gene, is_pseudo=false	1.60782e-21	0	253281.06	3	3	3	3	3	3	3														TRUE	768.224	858.623	887.938	852.163	788.776	781.725	891.653	935.357	948.343	807.611	896.335	881.984	932.429	1096.2	981.444	804.481	876.99	848.255	907.654	856.846	964.099	768.224	858.623
TGME49_213400-t26_1-p1	TGME49_213400-t26_1-p1	gene=TGME49_213400, organism=Toxoplasma_gondii_ME49, gene_product=zinc finger (CCCH type) motif-containing protein, transcript_product=zinc finger (CCCH type) motif-containing protein, location=TGME49_chrV:998673-1003192(+), protein_length=479, sequence_SO=chromosome, SO=protein_coding_gene, is_pseudo=false	2.10747e-10	0	51275.16	3	3	3	3	3	3	3														TRUE	104.952	138.944	119.567	106.791	84.6601	91.4863	127.829	142.441	116.28	79.1551	123.544	81.1543	113.133	173.803	129.785	100.338	91.22	87.8525	94.7213	90.5696	128.371	104.952	138.944
TGME49_213410-t26_1-p1	TGME49_213410-t26_1-p1	gene=TGME49_213410, organism=Toxoplasma_gondii_ME49, gene_product=small nuclear ribonucleoprotein f (snrnp-f), putative, transcript_product=small nuclear ribonucleoprotein f (snrnp-f), putative, location=TGME49_chrV:1007767-1009600(+), protein_length=87, sequence_SO=chromosome, SO=protein_coding_gene, is_pseudo=false	1.31743e-15	0	10069.47	3	3	3	3	3	3	3														TRUE	7230.74	7878.3	6207.13	7254.41	7777.32	8779.78	6299.05	7484.8	6651.64	5699.34	5874.23	5944.4	6339.97	5701.95	6719.82	5152.11	6621.84	6449.85	7303.86	5472.16	6014.17	7230.74	7878.3
TGME49_213520-t26_1-p1	TGME49_213520-t26_1-p1	gene=TGME49_213520, organism=Toxoplasma_gondii_ME49, gene_product=peptidase M20D, amidohydrolase, transcript_product=peptidase M20D, amidohydrolase, location=TGME49_chrV:1112711-1118922(-), protein_length=514, sequence_SO=chromosome, SO=protein_coding_gene, is_pseudo=false	6.86749e-24	0	55116.98	3	3	3	3	3	3	3														TRUE	916.644	843.193	971.156	806.321	982.533	811.897	854.064	810.112	1066.18	985.814	907.415	846.712	883.847	1066.28	867.676	955.679	869.036	992.875	787.486	996.842	889	916.644	843.193
TGME49_213550-t26_1-p1	TGME49_213550-t26_1-p1	gene=TGME49_213550, organism=Toxoplasma_gondii_ME49, gene_product=DHHC zinc finger domain-containing protein, transcript_product=DHHC zinc finger domain-containing protein, location=TGME49_chrV:1131727-1142378(-), protein_length=1362, sequence_SO=chromosome, SO=protein_coding_gene, is_pseudo=false	2.73755e-10	0	146326.25	3	3	3	3	3	3	3														TRUE	103.021	98.1458	74.4848	67.8825	97.093	81.5814	78.1176	74.5231	73.1996	55.601	94.5551	71.2119	73.3732	55.7572	53.1022	59.7426	64.7111	73.5368	65.5362	56.9835	49.266	103.021	98.1458
TGME49_213610-t26_1-p1	TGME49_213610-t26_1-p1	gene=TGME49_213610, organism=Toxoplasma_gondii_ME49, gene_product=hypothetical protein, transcript_product=hypothetical protein, location=TGME49_chrV:1168951-1173831(-), protein_length=1015, sequence_SO=chromosome, SO=protein_coding_gene, is_pseudo=false	5.79332e-16	0	111474.44	3	3	3	3	3	3	3														TRUE	85.4475	92.4671	93.5186	101.064	104.382	82.8903	134.064	106.274	133.009	85.7172	76.7099	87.4863	85.9696	106.21	91.5739	89.3955	90.7928	95.194	85.6729	82.4461	102.424	85.4475	92.4671
TGME49_213650-t26_1-p1	TGME49_213650-t26_1-p1	gene=TGME49_213650, organism=Toxoplasma_gondii_ME49, gene_product=ATP-binding domain 1 family protein, transcript_product=ATP-binding domain 1 family protein, location=TGME49_chrV:1203728-1205291(+), protein_length=344, sequence_SO=chromosome, SO=protein_coding_gene, is_pseudo=false	1.03441e-18	0	38280.99	3	3	3	3	3	3	3														TRUE	456.77	469.083	523.162	457.751	418.937	448.261	529.912	491.707	504.669	434.372	504.022	452.774	483.001	544.55	515.925	522.036	491.114	577.994	523.714	514.802	516.42	456.77	469.083
TGME49_213660-t26_1-p1	TGME49_213660-t26_1-p1	gene=TGME49_213660, organism=Toxoplasma_gondii_ME49, gene_product=zinc finger (CCCH type) motif-containing protein, transcript_product=zinc finger (CCCH type) motif-containing protein, location=TGME49_chrV:1210364-1215010(-), protein_length=1221, sequence_SO=chromosome, SO=protein_coding_gene, is_pseudo=false	1.3912e-21	0	130030.31	3	3	3	3	3	3	3														TRUE	382.017	473.914	507.011	380.193	320.036	338.12	432.49	455.364	435.906	371.494	536.832	425.15	492.964	553.371	577.586	405.403	370.223	412.765	449.954	422.397	488.363	382.017	473.914
TGME49_213670-t26_1-p1	TGME49_213670-t26_1-p1	gene=TGME49_213670, organism=Toxoplasma_gondii_ME49, gene_product=hypothetical protein, transcript_product=hypothetical protein, location=TGME49_chrV:1219633-1226819(-), protein_length=790, sequence_SO=chromosome, SO=protein_coding_gene, is_pseudo=false	1.18724e-20	0	85193.28	3	3	3	3	3	3	3														TRUE	1418.64	1365.48	1444.66	1351.08	1399.26	1398.38	1406.79	1284.58	1374.75	1374.83	1358.67	1301.35	1413.81	1570.5	1539.1	1435.24	1360.48	1399.27	1241.74	1350.04	1273.07	1418.64	1365.48
TGME49_213730-t26_1-p1	TGME49_213730-t26_1-p1	gene=TGME49_213730, organism=Toxoplasma_gondii_ME49, gene_product=lanthionine synthetase C family protein, transcript_product=lanthionine synthetase C family protein, location=TGME49_chrV:1268050-1269324(-), protein_length=424, sequence_SO=chromosome, SO=protein_coding_gene, is_pseudo=false	1.6348e-22	0	46400.45	3	3	3	3	3	3	3														TRUE	1644.58	1821.8	1841.85	1686.05	1812.07	1698.16	1924.77	1702.36	1956.97	1831.72	1655.86	1812.71	1983.43	1960.35	1909.61	1787.83	1774.99	1944.32	1759.64	1884.34	1880.72	1644.58	1821.8
TGME49_213740-t26_1-p1	TGME49_213740-t26_1-p1	gene=TGME49_213740, organism=Toxoplasma_gondii_ME49, gene_product=hypothetical protein, transcript_product=hypothetical protein, location=TGME49_chrV:1271420-1280810(+), protein_length=842, sequence_SO=chromosome, SO=protein_coding_gene, is_pseudo=false	1.24739e-14	0	91858.08	3	3	3	3	3	3	3														TRUE	620.808	631.001	641.139	606.326	550.793	585.308	591.229	630.504	581.843	639.899	570.791	603.711	547.787	647.576	626.779	553.241	576.202	547.604	575.739	559.143	567.13	620.808	631.001
TGME49_213770-t26_1-p1	TGME49_213770-t26_1-p1	gene=TGME49_213770, organism=Toxoplasma_gondii_ME49, gene_product=Superkiller viralicidic activity 2 family 2, putative, transcript_product=Superkiller viralicidic activity 2 family 2, putative, location=TGME49_chrV:1297718-1309086(-), protein_length=1206, sequence_SO=chromosome, SO=protein_coding_gene, is_pseudo=false	2.53477e-19	0	135031.59	3	3	3	3	3	3	3														TRUE	1896.41	1969.52	2081.16	2059.38	2043.48	1976.12	2020.8	2048.6	2114.09	2005.11	2198.59	1921.16	2094.38	2484.2	2388.43	1886.85	1980.84	1984.49	1840.94	2056.29	2147.58	1896.41	1969.52
TGME49_213790-t26_1-p1	TGME49_213790-t26_1-p1	gene=TGME49_213790, organism=Toxoplasma_gondii_ME49, gene_product=hypothetical protein, transcript_product=hypothetical protein, location=TGME49_chrV:1325594-1339547(+), protein_length=1761, sequence_SO=chromosome, SO=protein_coding_gene, is_pseudo=false	7.76723e-21	0	190491.09	3	3	3	3	3	3	3														TRUE	383.063	383.087	386.863	364.792	394.971	375.741	348.977	359.341	403.785	416.234	426.396	400.27	373.457	389.899	375.262	381.444	369.033	398.773	390.329	396.969	386.573	383.063	383.087
TGME49_213800-t26_1-p1	TGME49_213800-t26_1-p1	gene=TGME49_213800, organism=Toxoplasma_gondii_ME49, gene_product=protein phosphatase 2b regulatory subunit, putative, transcript_product=protein phosphatase 2b regulatory subunit, putative, location=TGME49_chrV:1341813-1344460(-), protein_length=177, sequence_SO=chromosome, SO=protein_coding_gene, is_pseudo=false	1.72855e-18	0	19994.53	3	3	3	3	3	3	3														TRUE	3198.03	2911.78	3501.86	3173.42	3367.02	3120.06	3285.87	3297.14	3357.9	3312.69	2809.17	3148.82	3341.7	3760.72	3380.83	3066.43	2973.79	2996.19	2814.97	3315.02	2886.42	3198.03	2911.78
TGME49_213830-t26_1-p1	TGME49_213830-t26_1-p1	gene=TGME49_213830, organism=Toxoplasma_gondii_ME49, gene_product=Ufm1-conjugating enzyme 1, putative, transcript_product=Ufm1-conjugating enzyme 1, putative, location=TGME49_chrV:1357258-1361167(-), protein_length=157, sequence_SO=chromosome, SO=protein_coding_gene, is_pseudo=false	4.05139e-17	0	17889.67	3	3	3	3	3	3	3														TRUE	626.859	637.269	807.589	596.791	596.638	567.439	662.686	694.645	670.026	613.181	710.714	610.999	768.298	773.5	601.195	643.688	592.218	655.978	578.76	647.002	579.038	626.859	637.269
TGME49_213870-t26_1-p1	TGME49_213870-t26_1-p1	gene=TGME49_213870, organism=Toxoplasma_gondii_ME49, gene_product=UBA/TS-N domain-containing protein, transcript_product=UBA/TS-N domain-containing protein, location=TGME49_chrV:1389361-1399034(-), protein_length=1071, sequence_SO=chromosome, SO=protein_coding_gene, is_pseudo=false	7.82586e-25	0	117177.98	3	3	3	3	3	3	3														TRUE	1678.61	1725.55	1717.74	1762.61	1579.25	1748.04	1854.18	1817.13	1752.66	1693.97	1766.85	1783.53	1811.67	1730.02	1705.1	1731.12	1773.41	1763.14	1765.54	1693.99	1646.86	1678.61	1725.55
TGME49_213880-t26_1-p1	TGME49_213880-t26_1-p1	gene=TGME49_213880, organism=Toxoplasma_gondii_ME49, gene_product=hypothetical protein, transcript_product=hypothetical protein, location=TGME49_chrV:1400442-1401026(+), protein_length=194, sequence_SO=chromosome, SO=protein_coding_gene, is_pseudo=false	2.27324e-19	0	21329.85	3	3	3	3	3	3	3														TRUE	402.503	341.698	317.032	384.507	421.135	363.715	377.271	360.84	326.117	358.461	227.832	366.794	306.21	266.041	352.651	344.08	404.664	313.776	312.565	368.442	276.232	402.503	341.698
TGME49_213890-t26_1-p1	TGME49_213890-t26_1-p1	gene=TGME49_213890, organism=Toxoplasma_gondii_ME49, gene_product=Myb family DNA-binding domain-containing protein, transcript_product=Myb family DNA-binding domain-containing protein, location=TGME49_chrV:1404500-1413428(+), protein_length=1126, sequence_SO=chromosome, SO=protein_coding_gene, is_pseudo=false	1.50197e-21	0	118161.02	3	3	3	3	3	3	3														TRUE	820.075	1021.84	1034.12	896.563	903.739	829.252	853.249	895.158	887.514	843.362	988.1	898.782	984.32	1242.2	1187.12	793.912	834.408	758.022	870.755	898.76	916.626	820.075	1021.84
TGME49_213900-t26_1-p1	TGME49_213900-t26_1-p1	gene=TGME49_213900, organism=Toxoplasma_gondii_ME49, gene_product=regulator of chromosome condensation RCC1, transcript_product=regulator of chromosome condensation RCC1, location=TGME49_chrV:1415760-1422629(-), protein_length=1155, sequence_SO=chromosome, SO=protein_coding_gene, is_pseudo=false	8.73934e-24	0	122605.44	3	3	3	3	3	3	3														TRUE	2621.22	2590.74	2569.56	2620.91	2723.77	2572.64	2616.19	2631.76	2730.68	2636.92	2716.24	2507.12	2562.33	2636.08	2628.88	2532.14	2642.37	2625.66	2483.76	2470.52	2549.17	2621.22	2590.74
TGME49_213910-t26_1-p1	TGME49_213910-t26_1-p1	gene=TGME49_213910, organism=Toxoplasma_gondii_ME49, gene_product=hypothetical protein, transcript_product=hypothetical protein, location=TGME49_chrV:1425388-1427961(+), protein_length=403, sequence_SO=chromosome, SO=protein_coding_gene, is_pseudo=false	2.1107e-27	0	43684.84	3	3	3	3	3	3	3														TRUE	1222.69	1285.19	1267.64	1280.24	1205.74	1227.38	1287.82	1339.29	1301.98	1230.19	1270.3	1320.54	1344.24	1409.24	1396.15	1284.34	1312.69	1306.49	1258.85	1310.57	1336.56	1222.69	1285.19
TGME49_213930-t26_1-p1	TGME49_213930-t26_1-p1	gene=TGME49_213930, organism=Toxoplasma_gondii_ME49, gene_product=3' exoribonuclease family, domain 1 domain-containing protein, transcript_product=3' exoribonuclease family, domain 1 domain-containing protein, location=TGME49_chrV:1445744-1452151(+), protein_length=502, sequence_SO=chromosome, SO=protein_coding_gene, is_pseudo=false	1.15819e-07	0	55017.23	3	3	3	3	3	3	3														TRUE	315.582	290.216	277.648	276.062	287.2	257.689	305.924	271.625	335.551	284.146	280.716	297.155	296.173	292.046	296.35	293.578	291.35	268.608	296.836	282.275	264.314	315.582	290.216
TGME49_213940-t26_1-p1	TGME49_213940-t26_1-p1	gene=TGME49_213940, organism=Toxoplasma_gondii_ME49, gene_product=CHCH domain-containing protein, transcript_product=CHCH domain-containing protein, location=TGME49_chrV:1453902-1456377(-), protein_length=149, sequence_SO=chromosome, SO=protein_coding_gene, is_pseudo=false	3.86693e-24	0	14896.72	3	3	3	3	3	3	3														TRUE	913.447	1089.32	920.292	956.95	807.74	1149.36	981.589	1051.55	854.977	798.709	894.65	1002.51	1090.99	852.875	1030.52	807.774	1041.26	932.957	867.714	743.081	798.102	913.447	1089.32
TGME49_214080-t26_1-p1	TGME49_214080-t26_1-p1	gene=TGME49_214080, organism=Toxoplasma_gondii_ME49, gene_product=toxofilin, transcript_product=toxofilin, location=TGME49_chrX:6014213-6014944(+), protein_length=243, sequence_SO=chromosome, SO=protein_coding_gene, is_pseudo=false	2.58973e-16	0	26788.57	3	3	3	3	3	3	3														TRUE	29746.7	29167.5	31465.3	29341.9	28978.8	27646.8	34279	32603.4	31667.9	28649.4	30068.6	28259.5	33809.6	32131.8	29410.3	31234.6	30918.6	33410.6	31229.8	32086.1	31623.5	29746.7	29167.5
TGME49_214090-t26_1-p1	TGME49_214090-t26_1-p1	gene=TGME49_214090, organism=Toxoplasma_gondii_ME49, gene_product=signal peptidase, transcript_product=signal peptidase, location=TGME49_chrX:6018231-6030876(+), protein_length=1859, sequence_SO=chromosome, SO=protein_coding_gene, is_pseudo=false	2.23949e-23	0	203483.87	3	3	3	3	3	3	3														TRUE	3017.4	2790.55	2921.57	3008.54	3238.76	2910.28	2986.32	2882.81	3138.19	3132.53	2976.9	2983.67	2957.67	3103.93	2880.56	3070.37	3098.37	3015.17	2631.57	2909.44	2705.53	3017.4	2790.55
TGME49_214110-t26_1-p1	TGME49_214110-t26_1-p1	gene=TGME49_214110, organism=Toxoplasma_gondii_ME49, gene_product=protein yipf5, putative, transcript_product=protein yipf5, putative, location=TGME49_chrX:6036014-6039639(+), protein_length=499, sequence_SO=chromosome, SO=protein_coding_gene, is_pseudo=false	8.6522e-20	0	53236.55	3	3	3	3	3	3	3														TRUE	639.122	655.21	627.287	664.184	667.371	655.625	732.988	663.878	596.376	652.269	763.792	725.337	694.517	750.289	812.574	668.648	658.258	737.186	754.026	722.849	741.833	639.122	655.21
TGME49_214130-t26_1-p1	TGME49_214130-t26_1-p1	gene=TGME49_214130, organism=Toxoplasma_gondii_ME49, gene_product=hypothetical protein, transcript_product=hypothetical protein, location=TGME49_chrX:6050358-6055274(+), protein_length=1638, sequence_SO=chromosome, SO=protein_coding_gene, is_pseudo=false	2.9535e-14	0	176346.44	3	3	3	3	3	3	3														TRUE	147.377	165.378	149.282	189.578	149.269	161.579	151.925	150.953	177.737	166.695	133.585	168.763	138.731	145.203	151.575	162.895	134.276	141.444	170.546	132.661	144.123	147.377	165.378
TGME49_214140-t26_1-p1	TGME49_214140-t26_1-p1	gene=TGME49_214140, organism=Toxoplasma_gondii_ME49, gene_product=hypothetical protein, transcript_product=hypothetical protein, location=TGME49_chrX:6060508-6068089(+), protein_length=1975, sequence_SO=chromosome, SO=protein_coding_gene, is_pseudo=false	7.10982e-25	0	205052.08	3	3	3	3	3	3	3														TRUE	533.936	566.332	573.476	527.886	508.964	536.008	557.229	565.031	554.233	525.82	535.05	548.343	579.744	608.78	604.207	546.996	511.198	533.82	524.444	517.757	519.149	533.936	566.332
TGME49_214150-t26_1-p1	TGME49_214150-t26_1-p1	gene=TGME49_214150, organism=Toxoplasma_gondii_ME49, gene_product=mitochondrial inner membrane translocase subunit TIM17, putative, transcript_product=mitochondrial inner membrane translocase subunit TIM17, putative, location=TGME49_chrX:6071748-6073856(-), protein_length=188, sequence_SO=chromosome, SO=protein_coding_gene, is_pseudo=false	9.21795e-15	0	19551.22	3	3	3	3	3	3	3														TRUE	525.638	534.153	626.112	538.927	420.684	465.169	583.842	578.663	615.031	551.212	576.143	589.379	662.063	731.767	711.916	658.936	568.201	781.021	587.554	618.06	596.142	525.638	534.153
TGME49_214170-t26_1-p1	TGME49_214170-t26_1-p1	gene=TGME49_214170, organism=Toxoplasma_gondii_ME49, gene_product=hypothetical protein, transcript_product=hypothetical protein, location=TGME49_chrX:6075724-6083227(+), protein_length=1065, sequence_SO=chromosome, SO=protein_coding_gene, is_pseudo=false	1.57316e-15	0	117947.87	3	3	3	3	3	3	3														TRUE	58.0609	52.2287	67.2185	61.0707	60.2744	53.6154	49.923	52.974	63.2923	53.1281	72.1312	58.2371	66.7232	66.8593	59.5665	51.4845	47.5271	53.0779	51.9072	54.3603	60.2578	58.0609	52.2287
TGME49_214180-t26_1-p1	TGME49_214180-t26_1-p1	gene=TGME49_214180, organism=Toxoplasma_gondii_ME49, gene_product=ENTH domain-containing protein, transcript_product=ENTH domain-containing protein, location=TGME49_chrX:6086247-6093499(+), protein_length=634, sequence_SO=chromosome, SO=protein_coding_gene, is_pseudo=false	1.12111e-21	0	65928.06	3	3	3	3	3	3	3														TRUE	1577.99	1527.6	1588.02	1629.09	1584.6	1594.73	1555.7	1620.3	1670.89	1680.56	1679.17	1611.69	1614.4	1640.11	1653.02	1710.74	1563.61	1537.36	1577.89	1572.95	1518.49	1577.99	1527.6
TGME49_214190-t26_1-p1	TGME49_214190-t26_1-p1	gene=TGME49_214190, organism=Toxoplasma_gondii_ME49, gene_product=SAG-related sequence SRS46, transcript_product=SAG-related sequence SRS46, location=TGME49_chrX:6096067-6097197(-), protein_length=376, sequence_SO=chromosome, SO=protein_coding_gene, is_pseudo=false	2.61351e-17	0	38537.35	3	3	3	3	3	3	3														TRUE	583.593	618.393	649.773	657.657	697.667	611.848	623.547	784.44	616.831	364.359	647.547	604.592	776.316	871.605	634.26	579.024	587.854	628.478	716.88	592.462	584.59	583.593	618.393
TGME49_214200-t26_1-p1	TGME49_214200-t26_1-p1	gene=TGME49_214200, organism=Toxoplasma_gondii_ME49, gene_product=WD domain, G-beta repeat-containing protein, transcript_product=WD domain, G-beta repeat-containing protein, location=TGME49_chrX:6099878-6109656(-), protein_length=1396, sequence_SO=chromosome, SO=protein_coding_gene, is_pseudo=false	2.27623e-21	0	150519.46	3	3	3	3	3	3	3														TRUE	1179.12	1258.19	1477.27	1140.17	1137.35	1105.32	1305.22	1331.45	1416.59	1211.16	1483.16	1215.91	1449.03	1712.14	1480.61	1269.27	1233.1	1287.15	1303.38	1417.57	1305.33	1179.12	1258.19
TGME49_214210-t26_1-p1	TGME49_214210-t26_1-p1	gene=TGME49_214210, organism=Toxoplasma_gondii_ME49, gene_product=rRNA pseudouridine synthase, transcript_product=rRNA pseudouridine synthase, location=TGME49_chrX:6112853-6118397(-), protein_length=505, sequence_SO=chromosome, SO=protein_coding_gene, is_pseudo=false	6.01203e-22	0	56744.22	3	3	3	3	3	3	3														TRUE	6021.31	5978.18	6134.82	6172.27	6566.63	6577.6	6390.11	6301.84	6477.39	6283.14	5776.94	6185.96	6319.53	6576.35	6250.52	6279.91	6639.68	6303.81	6020.93	6073.21	5911.51	6021.31	5978.18
TGME49_214220-t26_1-p1	TGME49_214220-t26_1-p1	gene=TGME49_214220, organism=Toxoplasma_gondii_ME49, gene_product=hypothetical protein, transcript_product=hypothetical protein, location=TGME49_chrX:6120211-6122528(+), protein_length=212, sequence_SO=chromosome, SO=protein_coding_gene, is_pseudo=false	2.37556e-17	0	23369.75	3	3	3	3	3	3	3														TRUE	6207.97	4314.4	6060.53	4417.87	6377.66	3973.98	3885.92	4229.72	6218.93	6608.21	5754.74	4397.11	5094.21	6307.85	4604.22	6720.73	4578.37	5769.84	3768.67	5898.18	3428.04	6207.97	4314.4
TGME49_214230-t26_1-p1	TGME49_214230-t26_1-p1	gene=TGME49_214230, organism=Toxoplasma_gondii_ME49, gene_product=Dopey, N-terminal domain-containing protein, transcript_product=Dopey, N-terminal domain-containing protein, location=TGME49_chrX:6126102-6147431(+), protein_length=3107, sequence_SO=chromosome, SO=protein_coding_gene, is_pseudo=false	1.50753e-15	0	333939.55	3	3	3	3	3	3	3														TRUE	198.755	238.243	217.617	194.971	207.679	190.477	197.218	208.045	214.323	195.241	215.598	175.585	223.118	219.319	220.304	175.257	190.958	178.171	177.677	183.143	223.073	198.755	238.243
TGME49_214240-t26_1-p1	TGME49_214240-t26_1-p1	gene=TGME49_214240, organism=Toxoplasma_gondii_ME49, gene_product=bromodomain-containing protein, transcript_product=bromodomain-containing protein, location=TGME49_chrX:6150609-6173324(+), protein_length=2972, sequence_SO=chromosome, SO=protein_coding_gene, is_pseudo=false	1.01178e-21	0	320588.67	3	3	3	3	3	3	3														TRUE	430.823	468.218	464.311	416.336	456.087	405.066	426.377	405.476	437.262	461.53	460.915	443.868	433.281	488.443	468.139	418.258	432.943	413.029	447.698	478.273	461.308	430.823	468.218
TGME49_214250-t26_1-p1	TGME49_214250-t26_1-p1	gene=TGME49_214250, organism=Toxoplasma_gondii_ME49, gene_product=hypothetical protein, transcript_product=hypothetical protein, location=TGME49_chrX:6176026-6176919(+), protein_length=80, sequence_SO=chromosome, SO=protein_coding_gene, is_pseudo=false	3.44026e-13	0	9444.97	3	3	3	3	3	3	3														TRUE	1250.41	1479.11	1425.35	1383.07	1303.43	1443.86	1409.03	1438.36	1328.23	1262.15	1375.21	1485.5	1586.09	1753.25	1695.26	1329.9	1412.96	1445.4	1227.19	1468.25	1431.36	1250.41	1479.11
TGME49_214260-t26_1-p1	TGME49_214260-t26_1-p1	gene=TGME49_214260, organism=Toxoplasma_gondii_ME49, gene_product=alpha-glucan water dikinase 1, putative, transcript_product=alpha-glucan water dikinase 1, putative, location=TGME49_chrX:6179625-6194159(+), protein_length=1715, sequence_SO=chromosome, SO=protein_coding_gene, is_pseudo=false	8.08154e-23	0	191685.2	3	3	3	3	3	3	3														TRUE	1893.62	1823.96	1888.2	1833.93	1863.2	1819.09	1898.75	1856.84	1948.06	1943.08	1915.71	1838.42	1891.73	1986.1	1945.66	1906.99	1900.71	1805.6	1722.2	1859.14	1756.09	1893.62	1823.96
TGME49_214270-t26_1-p1	TGME49_214270-t26_1-p1	gene=TGME49_214270, organism=Toxoplasma_gondii_ME49, gene_product=translation initiation factor IF-2, putative, transcript_product=translation initiation factor IF-2, putative, location=TGME49_chrX:6195937-6206363(-), protein_length=1144, sequence_SO=chromosome, SO=protein_coding_gene, is_pseudo=false	2.1107e-27	0	126068.18	3	3	3	3	3	3	3														TRUE	2107.39	2052.13	2287.33	1987.97	1925	1860.46	2089.01	2210.57	2275.39	2077.9	2195.22	2072.1	2162.66	2350.54	2191.16	2104.35	2058.31	2177.41	2097.25	2234.5	2109.33	2107.39	2052.13
TGME49_214290-t26_1-p1	TGME49_214290-t26_1-p1	gene=TGME49_214290, organism=Toxoplasma_gondii_ME49, gene_product=DJ-1 family protein, transcript_product=DJ-1 family protein, location=TGME49_chrX:6217062-6218889(+), protein_length=256, sequence_SO=chromosome, SO=protein_coding_gene, is_pseudo=false	2.55683e-20	0	27938.71	3	3	3	3	3	3	3														TRUE	9801.56	9168.5	10663.7	9591.93	9592.27	9348.47	9831.73	9924.08	9727.26	9515.88	10435.2	9177.54	10169.1	10488.2	9195.29	9460.96	9152.89	9204.16	9376.7	9158.55	9189.83	9801.56	9168.5
TGME49_214320-t26_1-p1	TGME49_214320-t26_1-p1	gene=TGME49_214320, organism=Toxoplasma_gondii_ME49, gene_product=facilitative glucose transporter GT1, transcript_product=facilitative glucose transporter GT1, location=TGME49_chrX:6248972-6250678(+), protein_length=568, sequence_SO=chromosome, SO=protein_coding_gene, is_pseudo=false	2.87981e-17	0	61688.05	3	3	3	3	3	3	3														TRUE	9640.06	8897.86	9211.08	10097.1	11145.4	9665.49	8347.46	8071.7	8610.69	10520.1	9177.91	9364.49	9120.24	9619.77	8401.55	9227.38	9046.29	8442.06	6737.15	7747.37	6948	9640.06	8897.86
TGME49_214340-t26_1-p1	TGME49_214340-t26_1-p1	gene=TGME49_214340, organism=Toxoplasma_gondii_ME49, gene_product=hypothetical protein, transcript_product=hypothetical protein, location=TGME49_chrX:6254576-6257943(+), protein_length=326, sequence_SO=chromosome, SO=protein_coding_gene, is_pseudo=false	1.26453e-20	0	36564.32	3	3	3	3	3	3	3														TRUE	542.915	550.93	549.963	545.496	468.665	514.979	606.959	549.854	518.983	495.582	593.744	539.193	600.04	538.492	566.728	511.305	504.946	517.843	546.509	513.486	544.075	542.915	550.93
TGME49_214350-t26_1-p1	TGME49_214350-t26_1-p1	gene=TGME49_214350, organism=Toxoplasma_gondii_ME49, gene_product=GTP-binding protein, putative, transcript_product=GTP-binding protein, putative, location=TGME49_chrX:6260711-6264729(+), protein_length=396, sequence_SO=chromosome, SO=protein_coding_gene, is_pseudo=false	4.97058e-20	0	44547.08	3	3	3	3	3	3	3														TRUE	5729.24	5584.23	6261.23	5577.24	5448.32	5338.17	5959.13	5839.99	5725.17	5668.94	5814.44	5710.39	6066.27	5966.33	5903.43	5875.71	5670.18	5923.22	5653.04	5850.76	5483.8	5729.24	5584.23
TGME49_214410-t26_1-p1	TGME49_214410-t26_1-p1	gene=TGME49_214410, organism=Toxoplasma_gondii_ME49, gene_product=hypothetical protein, transcript_product=hypothetical protein, location=TGME49_chrX:6280466-6282244(+), protein_length=592, sequence_SO=chromosome, SO=protein_coding_gene, is_pseudo=false	3.09192e-17	0	62643.55	3	3	3	3	3	3	3														TRUE	1141.06	879.189	755.047	1310.27	1623.63	1403.62	963.117	723.582	941.827	1223.75	829.552	900.161	693.836	686.847	584.962	1009.45	1180.83	879.103	594.308	748.879	554.188	1141.06	879.189
TGME49_214440-t26_1-p1	TGME49_214440-t26_1-p1	gene=TGME49_214440, organism=Toxoplasma_gondii_ME49, gene_product=4'-phosphopantetheinyl transferase superfamily protein, transcript_product=4'-phosphopantetheinyl transferase superfamily protein, location=TGME49_chrX:6292165-6295935(+), protein_length=437, sequence_SO=chromosome, SO=protein_coding_gene, is_pseudo=false	1.95266e-22	0	48506.22	3	3	3	3	3	3	3														TRUE	6015.3	5101.27	5835.91	5435.05	5638.78	5098.69	5060.24	4935.91	5552.89	5690.85	6261.19	5786.58	5714.22	6036.78	5582.83	5718.98	5082.26	5395.55	4785.94	5650.92	4616.56	6015.3	5101.27
TGME49_214470-t26_1-p1	TGME49_214470-t26_1-p1	gene=TGME49_214470, organism=Toxoplasma_gondii_ME49, gene_product=Ulp1 protease family, C-terminal catalytic domain-containing protein, transcript_product=Ulp1 protease family, C-terminal catalytic domain-containing protein, location=TGME49_chrX:6297914-6305337(-), protein_length=771, sequence_SO=chromosome, SO=protein_coding_gene, is_pseudo=false	5.76901e-14	0	85260.57	3	3	3	3	3	3	3														TRUE	215.941	232.205	222.222	250.969	217.534	226.696	228.935	252.782	240.085	222.405	221.661	256.03	217.63	193.372	245.734	201.844	236.034	220.111	224.953	230.102	235.681	215.941	232.205
TGME49_214490-t26_1-p1	TGME49_214490-t26_1-p1	gene=TGME49_214490, organism=Toxoplasma_gondii_ME49, gene_product=peptidase M16 inactive domain-containing protein, transcript_product=peptidase M16 inactive domain-containing protein, location=TGME49_chrX:6311152-6320461(-), protein_length=1353, sequence_SO=chromosome, SO=protein_coding_gene, is_pseudo=false	4.48616e-18	0	148867.59	3	3	3	3	3	3	3														TRUE	2378.47	2508.99	2496.84	2433.94	2365.26	2496.47	2558.95	2522.84	2490.63	2411.96	2593.26	2498.49	2677.92	2744.62	2683.11	2535.03	2486.64	2646	2553.71	2613.46	2505.67	2378.47	2508.99
TGME49_214500-t26_1-p1	TGME49_214500-t26_1-p1	gene=TGME49_214500, organism=Toxoplasma_gondii_ME49, gene_product=ankyrin repeat-containing protein, transcript_product=ankyrin repeat-containing protein, location=TGME49_chrX:6321243-6324151(+), protein_length=455, sequence_SO=chromosome, SO=protein_coding_gene, is_pseudo=false	2.09983e-26	0	49256.99	3	3	3	3	3	3	3														TRUE	443.778	450.266	420.743	420.921	439.815	469.088	438.563	437.84	440.766	414.884	469.537	394.121	387.851	507.81	467.712	353.603	391.556	422.744	414.499	393.957	431.057	443.778	450.266
TGME49_214520-t26_1-p1	TGME49_214520-t26_1-p1	gene=TGME49_214520, organism=Toxoplasma_gondii_ME49, gene_product=general transcription factor IIH polypeptide 4 GTF2H4, transcript_product=general transcription factor IIH polypeptide 4 GTF2H4, location=TGME49_chrX:6331019-6335502(-), protein_length=865, sequence_SO=chromosome, SO=protein_coding_gene, is_pseudo=false	0.00167607	0.00288948	92537.9	3	3	3	3	3	3	3														TRUE	401.321	636.062	519.288	369.062	347.116	247.67	503.763	445.865	505.751	344.436	526.308	436.734	306.82	791.61	478.205	283.95	188.423	189.588	190.654	266.861	344.672	401.321	636.062
TGME49_214530-t26_1-p1	TGME49_214530-t26_1-p1	gene=TGME49_214530, organism=Toxoplasma_gondii_ME49, gene_product=DnaJ domain-containing protein, transcript_product=DnaJ domain-containing protein, location=TGME49_chrX:6338334-6343391(-), protein_length=755, sequence_SO=chromosome, SO=protein_coding_gene, is_pseudo=false	8.80342e-24	0	82209.94	3	3	3	3	3	3	3														TRUE	1349.15	1383.96	2224.07	1414.82	1568.28	941.598	1371.78	1570.64	1449.9	1420.2	1571.03	1254.01	1254.54	1873.35	1350.12	793.156	567.826	498.66	767.623	1028.44	1072.9	1349.15	1383.96
TGME49_214575-t26_1-p1	TGME49_214575-t26_1-p1	gene=TGME49_214575, organism=Toxoplasma_gondii_ME49, gene_product=hypothetical protein, transcript_product=hypothetical protein, location=TGME49_chrX:6372846-6373216(+), protein_length=92, sequence_SO=chromosome, SO=protein_coding_gene, is_pseudo=false	1.79621e-22	0	10281.67	3	3	3	3	3	3	3														TRUE	1798.32	1661.82	1657.84	1867.09	2097.26	2029.46	1966.17	1767.73	1997.23	1803.89	1584.45	1808.83	1616.68	1431.31	1594.06	1900.8	2372.53	2156.11	2207.09	2246.12	2042.52	1798.32	1661.82
TGME49_214590-t26_1-p1	TGME49_214590-t26_1-p1	gene=TGME49_214590, organism=Toxoplasma_gondii_ME49, gene_product=micro-fibrillar-associated protein 1, transcript_product=micro-fibrillar-associated protein 1, location=TGME49_chrX:6387739-6393906(+), protein_length=438, sequence_SO=chromosome, SO=protein_coding_gene, is_pseudo=false	1.05139e-19	0	51964.47	3	3	3	3	3	3	3														TRUE	804.599	825.368	904.502	753.64	785.04	737.189	779.928	785.086	781.808	773.619	904.611	774.451	790.031	1041.9	945.188	790.36	753.748	750.406	778.466	781.613	845.702	804.599	825.368
TGME49_214600-t26_1-p1	TGME49_214600-t26_1-p1	gene=TGME49_214600, organism=Toxoplasma_gondii_ME49, gene_product=hypothetical protein, transcript_product=hypothetical protein, location=TGME49_chrX:6396320-6414014(-), protein_length=4063, sequence_SO=chromosome, SO=protein_coding_gene, is_pseudo=false	7.14501e-21	0	433995.95	3	3	3	3	3	3	3														TRUE	3603.64	3878.12	3699.11	3722.42	3583.05	3422.1	3665.6	4072.94	4150.54	3610.16	3711.61	3852.32	4054.89	4314.27	4284.3	3649.81	3642.83	3561.17	3936.45	3755.56	4383.82	3603.64	3878.12
TGME49_214610-t26_1-p1	TGME49_214610-t26_1-p1	gene=TGME49_214610, organism=Toxoplasma_gondii_ME49, gene_product=hypothetical protein, transcript_product=hypothetical protein, location=TGME49_chrX:6417197-6434360(-), protein_length=3383, sequence_SO=chromosome, SO=protein_coding_gene, is_pseudo=false	2.79907e-22	0	354775.33	3	3	3	3	3	3	3														TRUE	480.262	554.356	498.736	504.835	509.536	481.016	491.917	511.552	510.381	492.414	497.202	538.52	519.015	563.436	534.904	480.045	498.558	506.209	538.165	533.853	547.66	480.262	554.356
TGME49_214620-t26_1-p1	TGME49_214620-t26_1-p1	gene=TGME49_214620, organism=Toxoplasma_gondii_ME49, gene_product=hypoxia- inducible factor prolyl hydroxylase (phd2), putative, transcript_product=hypoxia- inducible factor prolyl hydroxylase (phd2), putative, location=TGME49_chrX:6439438-6446878(+), protein_length=577, sequence_SO=chromosome, SO=protein_coding_gene, is_pseudo=false	7.30369e-20	0	64159.71	3	3	3	3	3	3	3														TRUE	443.753	499.822	495.12	475.303	414.58	444.069	476.49	511.282	545.952	487.678	468.938	486.9	565.757	603.657	555.758	471.369	501.009	477.073	466.695	520.167	504.211	443.753	499.822
TGME49_214740-t26_1-p1	TGME49_214740-t26_1-p1	gene=TGME49_214740, organism=Toxoplasma_gondii_ME49, gene_product=hypothetical protein, transcript_product=hypothetical protein, location=TGME49_chrX:6459525-6464231(+), protein_length=1568, sequence_SO=chromosome, SO=protein_coding_gene, is_pseudo=false	1.10531e-18	0	165919.19	3	3	3	3	3	3	3														TRUE	115.057	124.271	110.52	124.634	111.748	102.706	127.574	137.845	118.938	107.343	106.385	129.433	120.23	103.948	143.997	110.73	109.421	100.509	133.605	123.677	116.287	115.057	124.271
TGME49_214750-t26_1-p1	TGME49_214750-t26_1-p1	gene=TGME49_214750, organism=Toxoplasma_gondii_ME49, gene_product=hypothetical protein, transcript_product=hypothetical protein, location=TGME49_chrX:6466586-6475850(-), protein_length=1108, sequence_SO=chromosome, SO=protein_coding_gene, is_pseudo=false	2.3883e-19	0	119985.22	3	3	3	3	3	3	3														TRUE	882.733	940.056	1108.62	865.666	870.955	820.796	963.58	997.895	1029.11	950.749	1088.49	981.817	1153.04	1268.47	1143.84	976.42	836.072	1045.59	919.495	972.15	927.86	882.733	940.056
TGME49_214760-t26_1-p1	TGME49_214760-t26_1-p1	gene=TGME49_214760, organism=Toxoplasma_gondii_ME49, gene_product=erythronate-4-phosphate dehydrogenase domain-containing protein, transcript_product=erythronate-4-phosphate dehydrogenase domain-containing protein, location=TGME49_chrX:6479194-6483107(+), protein_length=382, sequence_SO=chromosome, SO=protein_coding_gene, is_pseudo=false	2.06838e-21	0	42223.53	3	3	3	3	3	3	3														TRUE	430.673	462.413	432.734	480.273	481.507	449.814	394.038	442.091	412.712	448.257	429.882	420.329	474.487	542.82	466.123	484.471	450.819	480.901	460.043	472.73	472.977	430.673	462.413
TGME49_214770-t26_1-p1	TGME49_214770-t26_1-p1	gene=TGME49_214770, organism=Toxoplasma_gondii_ME49, gene_product=small GTP binding protein rab1a, putative, transcript_product=small GTP binding protein rab1a, putative, location=TGME49_chrX:6486806-6490475(+), protein_length=202, sequence_SO=chromosome, SO=protein_coding_gene, is_pseudo=false	3.625e-22	0	22880.01	3	3	3	3	3	3	3														TRUE	17631.8	17768.6	20966.5	17310.3	19702.3	14000.3	17345.8	18765.2	21291.9	19312.6	19915.3	17674.2	19369	24820.3	20135.2	18776.8	16171.4	16096	15729.1	18835.8	18550	17631.8	17768.6
TGME49_214780-t26_1-p1	TGME49_214780-t26_1-p1	gene=TGME49_214780, organism=Toxoplasma_gondii_ME49, gene_product=hydrolase, NUDIX family protein, transcript_product=hydrolase, NUDIX family protein, location=TGME49_chrX:6491540-6494458(-), protein_length=220, sequence_SO=chromosome, SO=protein_coding_gene, is_pseudo=false	2.90298e-09	0	25261.95	3	3	3	3	3	3	3														TRUE	550.175	521.042	421.327	649.203	613.218	601.794	529.1	586.074	461.413	559.416	471.278	560.043	529.073	644.832	381.435	579.136	603.614	599.999	393.412	416.113	568.723	550.175	521.042
TGME49_214790-t26_1-p1	TGME49_214790-t26_1-p1	gene=TGME49_214790, organism=Toxoplasma_gondii_ME49, gene_product=glycoprotein, transcript_product=glycoprotein, location=TGME49_chrX:6496460-6498480(+), protein_length=283, sequence_SO=chromosome, SO=protein_coding_gene, is_pseudo=false	9.92398e-19	0	31444.1	3	3	3	3	3	3	3														TRUE	15943.8	14770	16504.3	15243.7	14323.2	14501.3	16745.5	16722.2	15801.4	15278	16526	15560.5	15882.7	15424.2	15956.2	15965.7	16838.7	14101.4	14245.6	15792.1	13095.6	15943.8	14770
TGME49_214810-t26_1-p1	TGME49_214810-t26_1-p1	gene=TGME49_214810, organism=Toxoplasma_gondii_ME49, gene_product=hypothetical protein, transcript_product=hypothetical protein, location=TGME49_chrX:6506825-6508511(+), protein_length=322, sequence_SO=chromosome, SO=protein_coding_gene, is_pseudo=false	9.01055e-15	0	33492.38	3	3	3	3	3	3	3														TRUE	88.5605	134.639	108.011	110.541	94.6344	104.965	79.477	105.05	112.679	109.477	103.354	100.807	84.0824	84.4845	91.8471	93.2559	62.1077	91.2744	100.169	80.5809	94.1352	88.5605	134.639
TGME49_214820-t26_1-p1	TGME49_214820-t26_1-p1	gene=TGME49_214820, organism=Toxoplasma_gondii_ME49, gene_product=G-patch domain-containing protein, transcript_product=G-patch domain-containing protein, location=TGME49_chrX:6512159-6514965(+), protein_length=466, sequence_SO=chromosome, SO=protein_coding_gene, is_pseudo=false	6.08085e-15	0	49582.31	3	3	3	3	3	3	3														TRUE	1230.7	1216.43	1274.66	1257.8	1279.89	1230.07	1345.07	1320.74	1321.63	1256.13	1170.52	1291.65	1293.04	1312.64	1306.23	1319.86	1365.69	1295.3	1228.89	1308.89	1227.6	1230.7	1216.43
TGME49_214830-t26_1-p1	TGME49_214830-t26_1-p1	gene=TGME49_214830, organism=Toxoplasma_gondii_ME49, gene_product=hypothetical protein, transcript_product=hypothetical protein, location=TGME49_chrX:6517875-6528042(+), protein_length=1511, sequence_SO=chromosome, SO=protein_coding_gene, is_pseudo=false	9.49305e-11	0	163973.97	3	3	3	3	3	3	3														TRUE	213.779	207.817	217.093	223.545	244.719	193.567	211.409	229.248	251.18	227.279	243.79	205.725	233.098	274.441	215.454	214.146	191.706	208.418	205.156	237.41	230.197	213.779	207.817
TGME49_214840-t26_1-p1	TGME49_214840-t26_1-p1	gene=TGME49_214840, organism=Toxoplasma_gondii_ME49, gene_product=AP2 domain transcription factor AP2X-7, transcript_product=AP2 domain transcription factor AP2X-7, location=TGME49_chrX:6536614-6542223(+), protein_length=1869, sequence_SO=chromosome, SO=protein_coding_gene, is_pseudo=false	1.09316e-19	0	184050.76	3	3	3	3	3	3	3														TRUE	3455.73	3181.84	3189.31	3410.7	3479.14	3408.18	3118.35	3060.21	3193.36	3514.11	3391.06	3336.49	3308.8	3309.62	3300.53	3217.42	3194.7	3193.86	3189.36	3311.84	3101.84	3455.73	3181.84
TGME49_214850-t26_1-p1	TGME49_214850-t26_1-p1	gene=TGME49_214850, organism=Toxoplasma_gondii_ME49, gene_product=1-deoxy-D-xylulose 5-phosphate reductoisomerase, putative, transcript_product=1-deoxy-D-xylulose 5-phosphate reductoisomerase, putative, location=TGME49_chrX:6545613-6552299(-), protein_length=632, sequence_SO=chromosome, SO=protein_coding_gene, is_pseudo=false	5.62892e-07	0	68923.66	3	3	3	3	3	3	3														TRUE	121.815	158.406	147.923	103.514	87.0715	104.541	100.039	126.814	102.246	112.96	104.278	109.937	134.757	179.929	134.271	82.4995	82.8682	81.8599	80.1199	83.6522	131.556	121.815	158.406
TGME49_214870-t26_1-p1	TGME49_214870-t26_1-p1	gene=TGME49_214870, organism=Toxoplasma_gondii_ME49, gene_product=ribosomal protein L9, N-terminal domain-containing protein, transcript_product=ribosomal protein L9, N-terminal domain-containing protein, location=TGME49_chrX:6556896-6558897(+), protein_length=492, sequence_SO=chromosome, SO=protein_coding_gene, is_pseudo=false	7.92657e-18	0	53951.04	3	3	3	3	3	3	3														TRUE	427.719	508.527	571.445	468.868	438.074	455.243	504.167	519.621	516.878	428.061	524.981	475.795	602.813	723.675	555.974	449.702	477.031	456.543	463.032	429.408	527.066	427.719	508.527
TGME49_214880-t26_1-p1	TGME49_214880-t26_1-p1	gene=TGME49_214880, organism=Toxoplasma_gondii_ME49, gene_product=hypothetical protein, transcript_product=hypothetical protein, location=TGME49_chrX:6564478-6568273(-), protein_length=931, sequence_SO=chromosome, SO=protein_coding_gene, is_pseudo=false	3.05163e-20	0	98374.06	3	3	3	3	3	3	3														TRUE	611.754	688.377	695.358	644.327	552.501	536.783	723.773	711.822	718.613	617.499	755.01	718.89	704.12	718.883	732.054	733.856	693.511	668.402	734.387	734.347	747.806	611.754	688.377
TGME49_214930-t26_1-p1	TGME49_214930-t26_1-p1	gene=TGME49_214930, organism=Toxoplasma_gondii_ME49, gene_product=hypothetical protein, transcript_product=hypothetical protein, location=TGME49_chrX:6602844-6603260(-), protein_length=138, sequence_SO=chromosome, SO=protein_coding_gene, is_pseudo=false	1.50096e-19	0	15147.23	3	3	3	3	3	3	3														TRUE	3302.04	3306.18	3571.89	3231.93	3238.94	3435.65	3600.26	3674.88	3430.19	3129.91	3497.52	3289.99	3646.11	3672.71	3431.38	3374.49	3559.6	3551.01	3213.14	3265.63	3178.76	3302.04	3306.18
TGME49_214940-t26_1-p1	TGME49_214940-t26_1-p1	gene=TGME49_214940, organism=Toxoplasma_gondii_ME49, gene_product=MIC2-associated protein M2AP, transcript_product=MIC2-associated protein M2AP, location=TGME49_chrX:6604937-6607122(+), protein_length=330, sequence_SO=chromosome, SO=protein_coding_gene, is_pseudo=false	3.17479e-16	0	34552.06	3	3	3	3	3	3	3														TRUE	10787.5	10994	10876.4	10272.5	10581.5	10797.2	9229.71	9808.84	9577.95	9809.38	10165	10041.3	10301.2	9724.73	10643.4	10335.9	10091.7	9919.18	10516.3	9762.65	10989.3	10787.5	10994
TGME49_214960-t26_1-p1	TGME49_214960-t26_1-p1	gene=TGME49_214960, organism=Toxoplasma_gondii_ME49, gene_product=AP2 domain transcription factor AP2X-8, transcript_product=AP2 domain transcription factor AP2X-8, location=TGME49_chrX:6617595-6631215(+), protein_length=3817, sequence_SO=chromosome, SO=protein_coding_gene, is_pseudo=false	1.42002e-10	0	399156.84	3	3	3	3	3	3	3														TRUE	303.42	269.458	321.628	274.39	296.241	284.41	293.291	324.898	333.697	311.085	329.849	286.594	342.385	370.348	285.225	250.431	295.061	274.304	307.863	318.263	311.71	303.42	269.458
TGME49_214970-t26_1-p1	TGME49_214970-t26_1-p1	gene=TGME49_214970, organism=Toxoplasma_gondii_ME49, gene_product=DNA replication licensing factor, putative, transcript_product=DNA replication licensing factor, putative, location=TGME49_chrX:6636375-6646407(+), protein_length=1049, sequence_SO=chromosome, SO=protein_coding_gene, is_pseudo=false	6.79292e-23	0	117243.28	3	3	3	3	3	3	3														TRUE	4106.14	5225.36	7020.21	4048.72	2790.58	3273.09	7024.15	7475.19	7038.53	3788.06	6809.29	5092.03	7614.46	7587.12	7149.12	6216.78	4927.36	7099.43	6570.07	6707.21	6358.77	4106.14	5225.36
TGME49_214980-t26_1-p1	TGME49_214980-t26_1-p1	gene=TGME49_214980, organism=Toxoplasma_gondii_ME49, gene_product=hypothetical protein, transcript_product=hypothetical protein, location=TGME49_chrX:6650069-6653706(-), protein_length=1109, sequence_SO=chromosome, SO=protein_coding_gene, is_pseudo=false	0.00691731	0.00763177	117125.99	3	3	1	3	1	3	3														TRUE	46.8726	72.2589	56.2016	50.1355	41.9448	65.4045	46.0533			75.2301	88.204	81.5229	82.8351			79.6805	69.1806	61.1082	69.3394	65.1417	77.6098	46.8726	72.2589
TGME49_214990-t26_1-p1	TGME49_214990-t26_1-p1	gene=TGME49_214990, organism=Toxoplasma_gondii_ME49, gene_product=hypothetical protein, transcript_product=hypothetical protein, location=TGME49_chrX:6660299-6672312(-), protein_length=3436, sequence_SO=chromosome, SO=protein_coding_gene, is_pseudo=false	4.28647e-27	0	355593.44	3	3	3	3	3	3	3														TRUE	145.181	174.099	166.716	152.937	135.069	136.668	138.542	146.956	153.291	137.871	169.658	137.741	151.094	189.455	166.569	122.884	144	133.364	153.392	144.808	182.6	145.181	174.099
TGME49_215010-t26_1-p1	TGME49_215010-t26_1-p1	gene=TGME49_215010, organism=Toxoplasma_gondii_ME49, gene_product=hypothetical protein, transcript_product=hypothetical protein, location=TGME49_chrX:6677828-6682587(+), protein_length=921, sequence_SO=chromosome, SO=protein_coding_gene, is_pseudo=false	2.27462e-22	0	97322.25	3	3	3	3	3	3	3														TRUE	256.792	250.971	262.912	244.07	236.626	255.897	260.972	261.561	254.781	243.042	238.359	232.295	252.638	233.128	219.68	232.689	246.203	264.544	269.119	263.693	254.89	256.792	250.971
TGME49_215020-t26_1-p1	TGME49_215020-t26_1-p1	gene=TGME49_215020, organism=Toxoplasma_gondii_ME49, gene_product=hypothetical protein, transcript_product=hypothetical protein, location=TGME49_chrX:6684116-6689863(-), protein_length=530, sequence_SO=chromosome, SO=protein_coding_gene, is_pseudo=false	0.000261607	0.000487567	59367.47	3	3	3	3	3	3	3														TRUE	797.401	1063.75	994.859	946.795	690.655	917.803	977.832	786.662	806.173	758.683	424.402	915.442	940.692	751.298	959.45	746.096	925.06	754.388	653.021	764.823	689.227	797.401	1063.75
TGME49_215040-t26_1-p1	TGME49_215040-t26_1-p1	gene=TGME49_215040, organism=Toxoplasma_gondii_ME49, gene_product=HEAT repeat-containing protein, transcript_product=HEAT repeat-containing protein, location=TGME49_chrX:6703443-6719697(-), protein_length=1697, sequence_SO=chromosome, SO=protein_coding_gene, is_pseudo=false	5.67601e-23	0	181967.56	3	3	3	3	3	3	3														TRUE	3738.54	3763	4145.07	3735.5	3773.51	3444.9	3713.46	3748.09	4119.09	3810.97	4109.29	3741.59	3958.61	4712.3	4088.55	3844.44	3704.25	3901.95	3528.34	4086.31	3991.37	3738.54	3763
TGME49_215060-t26_1-p1	TGME49_215060-t26_1-p1	gene=TGME49_215060, organism=Toxoplasma_gondii_ME49, gene_product=small GTP-binding protein sar1, putative, transcript_product=small GTP-binding protein sar1, putative, location=TGME49_chrX:6722798-6725890(-), protein_length=192, sequence_SO=chromosome, SO=protein_coding_gene, is_pseudo=false	1.21069e-18	0	22138.64	3	3	3	3	3	3	3														TRUE	7206.61	7781.3	8010.79	7828.13	7511.43	7708.5	7944.66	8232.28	7551.57	7249.44	7628.53	7924.45	7934.24	8093.3	8078.87	7723.57	7893.77	7405.74	7741.98	7377.46	8266.02	7206.61	7781.3
TGME49_215070-t26_1-p1	TGME49_215070-t26_1-p1	gene=TGME49_215070, organism=Toxoplasma_gondii_ME49, gene_product=ferodoxin FD, transcript_product=ferodoxin FD, location=TGME49_chrX:6730029-6732035(-), protein_length=325, sequence_SO=chromosome, SO=protein_coding_gene, is_pseudo=false	5.29394e-09	0	34214.59	3	3	3	3	3	3	3														TRUE	189.806	270.36	317.386	224.118	311.958	155.91	229.21	219.956	242.953	249.494	235.998	218.118	314.698	300.405	363.854	184.803	215.426	185.608	169.609	162.093	253.508	189.806	270.36
TGME49_215090-t26_1-p1	TGME49_215090-t26_1-p1	gene=TGME49_215090, organism=Toxoplasma_gondii_ME49, gene_product=ATP binding protein, putative, transcript_product=ATP binding protein, putative, location=TGME49_chrX:6749287-6754992(+), protein_length=303, sequence_SO=chromosome, SO=protein_coding_gene, is_pseudo=false	5.36541e-14	0	34674.68	3	3	3	3	3	3	3														TRUE	129.406	151.597	100.173	110.001	114.53	121.039	111.972	115.358	81.4558	101.402	51.313	110.068	98.865	122.259	95.0657	87.5137	94.9032	83.3568	79.4593	79.3468	94.7801	129.406	151.597
TGME49_215150-t26_1-p1	TGME49_215150-t26_1-p1	gene=TGME49_215150, organism=Toxoplasma_gondii_ME49, gene_product=AP2 domain transcription factor AP2X-9, transcript_product=AP2 domain transcription factor AP2X-9, location=TGME49_chrX:6775763-6781699(-), protein_length=1875, sequence_SO=chromosome, SO=protein_coding_gene, is_pseudo=false	2.1107e-27	0	191961.85	3	3	3	3	3	3	3														TRUE	310.863	334.807	352.757	317.297	301.329	297.889	301.524	343.187	344.859	305.63	366.623	332.821	368.599	394.428	428.441	342.787	308.787	317.931	304.592	323.86	330.074	310.863	334.807
TGME49_215160-t26_1-p1	TGME49_215160-t26_1-p1	gene=TGME49_215160, organism=Toxoplasma_gondii_ME49, gene_product=hypothetical protein, transcript_product=hypothetical protein, location=TGME49_chrX:6789532-6790803(+), protein_length=269, sequence_SO=chromosome, SO=protein_coding_gene, is_pseudo=false	1.40775e-15	0	31176.13	3	3	3	3	3	3	3														TRUE	1080.66	1016.36	1098.49	1024.63	1291.31	969.904	891.394	977.121	1112.18	1153.77	1027.95	974.942	890.323	1276.53	1066.14	966.908	936.438	1008.54	733.498	986.149	912.934	1080.66	1016.36
TGME49_215170-t26_1-p1	TGME49_215170-t26_1-p1	gene=TGME49_215170, organism=Toxoplasma_gondii_ME49, gene_product=serine/threonine-protein phosphatase 2A catalytic subunit beta isoform, putative, transcript_product=serine/threonine-protein phosphatase 2A catalytic subunit beta isoform, putative, location=TGME49_chrX:6796181-6802024(-), protein_length=552, sequence_SO=chromosome, SO=protein_coding_gene, is_pseudo=false	4.42497e-18	0	60376.47	3	3	3	3	3	3	3														TRUE	386.58	395.125	494.488	361.562	328.641	295.077	435.529	484.852	469.21	350.906	467.26	392.116	499.662	558.923	541.988	476.363	394.151	455.781	391.169	421.897	433.241	386.58	395.125
TGME49_215220-t26_1-p1	TGME49_215220-t26_1-p1	gene=TGME49_215220, organism=Toxoplasma_gondii_ME49, gene_product=hypothetical protein, transcript_product=hypothetical protein, location=TGME49_chrX:6825368-6827843(+), protein_length=629, sequence_SO=chromosome, SO=protein_coding_gene, is_pseudo=false	8.44107e-20	0	68630.04	3	3	3	3	3	3	3														TRUE	12232.8	12254.2	11254.2	13249.8	13803.1	13255.3	11473.5	11853.1	11576.2	13196.8	11415.3	12276.8	11154.1	10651.9	11263.7	11631.3	13434.6	11815	10737.6	11217.4	10992.6	12232.8	12254.2
TGME49_215230-t26_1-p1	TGME49_215230-t26_1-p1	gene=TGME49_215230, organism=Toxoplasma_gondii_ME49, gene_product=RNA recognition motif-containing protein, transcript_product=RNA recognition motif-containing protein, location=TGME49_chrX:6829597-6836913(-), protein_length=728, sequence_SO=chromosome, SO=protein_coding_gene, is_pseudo=false	1.79982e-20	0	80732.67	3	3	3	3	3	3	3														TRUE	861.441	847.188	896.564	906.512	896.554	914.943	891.304	910.551	876.039	848.467	885.817	928.339	889.254	834.662	912.632	855.885	910.727	845.17	889.88	871.458	845.558	861.441	847.188
TGME49_215250-t26_1-p1	TGME49_215250-t26_1-p1	gene=TGME49_215250, organism=Toxoplasma_gondii_ME49, gene_product=thiamin pyrophosphokinase, catalytic domain-containing protein, transcript_product=thiamin pyrophosphokinase, catalytic domain-containing protein, location=TGME49_chrX:6838321-6843469(+), protein_length=816, sequence_SO=chromosome, SO=protein_coding_gene, is_pseudo=false	3.96878e-17	0	89033.55	3	3	3	3	3	3	3														TRUE	215.389	200.426	284.296	223.615	231.091	235.869	240.774	220.075	220.627	211.245	205.335	248.84	232.239	275.577	264.969	206.904	191.181	207.109	198.551	234.565	216.285	215.389	200.426
TGME49_215260-t26_1-p1	TGME49_215260-t26_1-p1	gene=TGME49_215260, organism=Toxoplasma_gondii_ME49, gene_product=carbamoylphosphate synthetase, transcript_product=carbamoylphosphate synthetase, location=TGME49_chrX:6844879-6868965(-), protein_length=1699, sequence_SO=chromosome, SO=protein_coding_gene, is_pseudo=false	7.8008e-24	0	187037.52	3	3	3	3	3	3	3														TRUE	2875.14	2935.52	3322.07	2844.84	2676.55	2718.2	3318.6	3246	3356.35	2890.69	3237.47	3105.42	3434.75	3676.32	3294.87	3132.06	3007.31	3220.7	3086.69	3402.98	3062.63	2875.14	2935.52
TGME49_215280-t26_1-p1	TGME49_215280-t26_1-p1	gene=TGME49_215280, organism=Toxoplasma_gondii_ME49, gene_product=succinate dehydrogenase [ubiquinone] iron-sulfur protein, transcript_product=succinate dehydrogenase [ubiquinone] iron-sulfur protein, location=TGME49_chrX:6871573-6874880(+), protein_length=342, sequence_SO=chromosome, SO=protein_coding_gene, is_pseudo=false	2.76849e-18	0	38610.48	3	3	3	3	3	3	3														TRUE	3036.92	2604.64	2887.05	2765.79	2998.01	2653.51	2660.83	2590.47	2755.84	3011.53	2588.61	2603.63	2524.35	2838.38	2693.98	2734.97	2699.1	2450.86	2142.19	2369.57	2174.79	3036.92	2604.64
TGME49_215290-t26_1-p1	TGME49_215290-t26_1-p1	gene=TGME49_215290, organism=Toxoplasma_gondii_ME49, gene_product=saccharopine dehydrogenase domain-containing protein, transcript_product=saccharopine dehydrogenase domain-containing protein, location=TGME49_chrX:6878956-6883968(+), protein_length=440, sequence_SO=chromosome, SO=protein_coding_gene, is_pseudo=false	2.59248e-18	0	48117.11	3	3	3	3	3	3	3														TRUE	958.035	1034.71	1034.78	1005.4	1012.11	1025.6	1140.96	1128.78	1008.1	996.531	1021.07	1044.49	1052.46	1003.86	1036.23	1057.97	1159.21	1061.74	1002.87	992.794	903.001	958.035	1034.71
TGME49_215300-t26_1-p1	TGME49_215300-t26_1-p1	gene=TGME49_215300, organism=Toxoplasma_gondii_ME49, gene_product=hypothetical protein, transcript_product=hypothetical protein, location=TGME49_chrX:6886087-6888722(+), protein_length=599, sequence_SO=chromosome, SO=protein_coding_gene, is_pseudo=false	1.74093e-18	0	65479.07	3	3	3	3	3	3	3														TRUE	396.362	387.161	336.233	419.238	405.661	415.207	377.494	427.243	440.006	352.28	365.374	388.278	385.81	485.237	400.702	394.703	390.416	387.12	355.036	329.243	427.506	396.362	387.161
TGME49_215350-t26_1-p1	TGME49_215350-t26_1-p1	gene=TGME49_215350, organism=Toxoplasma_gondii_ME49, gene_product=hypothetical protein, transcript_product=hypothetical protein, location=TGME49_chrX:6921366-6922474(-), protein_length=145, sequence_SO=chromosome, SO=protein_coding_gene, is_pseudo=false	5.59432e-17	0	16142.41	3	3	3	3	3	3	3														TRUE	2101.47	2041.33	2164.23	1976.59	2020.05	2000.04	2099.11	2225.31	2113.18	2045.41	2023.13	2140.77	2221.78	2243.17	2161.83	2101.27	2042.51	2233.66	2025.12	2098.93	1963.02	2101.47	2041.33
TGME49_215360-t26_1-p1	TGME49_215360-t26_1-p1	gene=TGME49_215360, organism=Toxoplasma_gondii_ME49, gene_product=hypothetical protein, transcript_product=hypothetical protein, location=TGME49_chrX:6924980-6926155(+), protein_length=391, sequence_SO=chromosome, SO=protein_coding_gene, is_pseudo=false	2.86785e-21	0	43321.57	3	3	3	3	3	3	3														TRUE	600.609	581.091	513.436	644.394	799.93	700.167	449.521	441.617	471.696	724.777	456.564	537.111	475.649	481.79	527.794	501.94	606.739	431.478	400.487	382.109	441.171	600.609	581.091
TGME49_215380-t26_1-p1	TGME49_215380-t26_1-p1	gene=TGME49_215380, organism=Toxoplasma_gondii_ME49, gene_product=hypothetical protein, transcript_product=hypothetical protein, location=TGME49_chrX:6935483-6937876(-), protein_length=797, sequence_SO=chromosome, SO=protein_coding_gene, is_pseudo=false	2.02492e-23	0	85292.62	3	3	3	3	3	3	3														TRUE	576.37	558.303	536.245	582.248	568.166	561.999	531.645	533.183	582.914	571.375	581.959	557.989	568.036	611.735	544.021	502.711	591.704	496.633	567.762	513.845	639.958	576.37	558.303
TGME49_215390-t26_1-p1	TGME49_215390-t26_1-p1	gene=TGME49_215390, organism=Toxoplasma_gondii_ME49, gene_product=TIM10 family protein, putative, transcript_product=TIM10 family protein, putative, location=TGME49_chrX:6941054-6941543(-), protein_length=77, sequence_SO=chromosome, SO=protein_coding_gene, is_pseudo=false	1.31839e-13	0	8579.73	3	3	3	3	3	3	3														TRUE	494.058	524.464	511.943	455.362	471.644	424.451	493.645	493.669	505.167	505.897	575.639	478.379	505.015	514.505	539.269	483.283	465.871	520.637	382.769	473.754	362.634	494.058	524.464
TGME49_215400-t26_1-p1	TGME49_215400-t26_1-p1	gene=TGME49_215400, organism=Toxoplasma_gondii_ME49, gene_product=RNA recognition motif-containing protein, transcript_product=RNA recognition motif-containing protein, location=TGME49_chrX:6941995-6943110(+), protein_length=371, sequence_SO=chromosome, SO=protein_coding_gene, is_pseudo=false	3.72085e-22	0	41350.84	3	3	3	3	3	3	3														TRUE	515.1	486.747	501.422	480.918	544.912	420.644	532.951	591.515	605.462	584.837	523.685	561.287	519.551	648.473	532.824	531.691	510.871	561.701	440.194	529.385	528.41	515.1	486.747
TGME49_215420-t26_1-p1	TGME49_215420-t26_1-p1	gene=TGME49_215420, organism=Toxoplasma_gondii_ME49, gene_product=SNARE protein, transcript_product=SNARE protein, location=TGME49_chrX:6947681-6949575(-), protein_length=230, sequence_SO=chromosome, SO=protein_coding_gene, is_pseudo=false	1.09525e-22	0	26151.83	3	3	3	3	3	3	3														TRUE	2253.42	2424.19	2468.78	2260.65	2215.25	2221.64	2270.37	2220.55	2291.69	2194.06	2489.78	2532.79	2253.63	2404.17	2362	2276.86	2308.92	2384.76	2307.39	2509.98	2774.96	2253.42	2424.19
TGME49_215430-t26_1-p1	TGME49_215430-t26_1-p1	gene=TGME49_215430, organism=Toxoplasma_gondii_ME49, gene_product=hypothetical protein, transcript_product=hypothetical protein, location=TGME49_chrX:6952371-6956462(-), protein_length=244, sequence_SO=chromosome, SO=protein_coding_gene, is_pseudo=false	1.37344e-22	0	27554.66	3	3	3	3	3	3	3														TRUE	11074.6	10394.2	11564.5	10224.6	10951.4	10382	10793.8	10781.2	11461.9	10706.5	11042.8	10234.9	10904.4	11473.6	10727.2	11775.4	10839.9	12050.2	10325.4	11131.1	10567.9	11074.6	10394.2
TGME49_215440-t26_1-p1	TGME49_215440-t26_1-p1	gene=TGME49_215440, organism=Toxoplasma_gondii_ME49, gene_product=WWE domain-containing protein, transcript_product=WWE domain-containing protein, location=TGME49_chrX:6958880-6964191(-), protein_length=756, sequence_SO=chromosome, SO=protein_coding_gene, is_pseudo=false	4.48611e-23	0	81454.12	3	3	3	3	3	3	3														TRUE	211.353	216.826	235.642	181.936	184.901	187.188	167.546	168.896	176.303	209.895	218.902	181.699	206.263	233.208	183.972	169.592	202.059	161.546	164.111	178.457	169.372	211.353	216.826
TGME49_215450-t26_1-p1	TGME49_215450-t26_1-p1	gene=TGME49_215450, organism=Toxoplasma_gondii_ME49, gene_product=aquaporin 1, transcript_product=aquaporin 1, location=TGME49_chrX:6969545-6970336(+), protein_length=263, sequence_SO=chromosome, SO=protein_coding_gene, is_pseudo=false	9.44463e-19	0	28115.96	3	3	3	3	3	3	3														TRUE	531.986	547.495	522.797	530.534	586.548	540.929	508.421	535.491	522.6	547.686	405.031	564.546	556.08	547.314	506.99	513.902	521.932	495.781	492.018	551.012	494.141	531.986	547.495
TGME49_215460-t26_1-p1	TGME49_215460-t26_1-p1	gene=TGME49_215460, organism=Toxoplasma_gondii_ME49, gene_product=ribosomal protein RPS24, transcript_product=ribosomal protein RPS24, location=TGME49_chrX:6972021-6973684(-), protein_length=267, sequence_SO=chromosome, SO=protein_coding_gene, is_pseudo=false	3.39379e-17	0	30375.05	3	3	3	3	3	3	3														TRUE	26383	23934.3	28932.9	24778.1	24042.2	23723.8	27963.8	28126.7	28196.8	26293.4	28110.7	24353.1	28535.4	28266.8	26059	28014.7	25729.2	28369.9	23699.5	25583.2	22972.6	26383	23934.3
TGME49_215470-t26_1-p1	TGME49_215470-t26_1-p1	gene=TGME49_215470, organism=Toxoplasma_gondii_ME49, gene_product=ribosomal protein RPL10A, transcript_product=ribosomal protein RPL10A, location=TGME49_chrX:6973901-6975798(+), protein_length=217, sequence_SO=chromosome, SO=protein_coding_gene, is_pseudo=false	1.74954e-20	0	24603.16	3	3	3	3	3	3	3														TRUE	18936.5	19170.1	20748.9	19319.6	18214.4	19662.3	18773.4	21967.9	20506.7	19411.3	23558.1	18687.8	20910.9	20788.1	20635	18841.8	17797.5	18510.4	18020.8	17499.9	19049.2	18936.5	19170.1
TGME49_215490-t26_1-p1	TGME49_215490-t26_1-p1	gene=TGME49_215490, organism=Toxoplasma_gondii_ME49, gene_product=transporter, major facilitator family protein, transcript_product=transporter, major facilitator family protein, location=TGME49_chrX:6981039-6982846(+), protein_length=534, sequence_SO=chromosome, SO=protein_coding_gene, is_pseudo=false	2.33028e-13	0	58122.83	3	3	3	3	3	3	3														TRUE	317.349	493.232	685.896	305.348	352.469	272.876	363.278	379.227	407.015	284.373	567.354	436.953	492.457	530.06	483.182	407.957	320.385	445.743	514.435	410.518	457.087	317.349	493.232
TGME49_215560-t26_1-p1	TGME49_215560-t26_1-p1	gene=TGME49_215560, organism=Toxoplasma_gondii_ME49, gene_product=histone arginine methyltransferase PRMT5, transcript_product=histone arginine methyltransferase PRMT5, location=TGME49_chrX:7017444-7020383(+), protein_length=979, sequence_SO=chromosome, SO=protein_coding_gene, is_pseudo=false	4.51434e-19	0	107091.79	3	3	3	3	3	3	3														TRUE	1437.84	1530.78	1502.03	1405.6	1497.13	1424.25	1475.5	1437.38	1508.81	1514.85	1515.6	1503.4	1515.64	1673.87	1591.22	1530.15	1495.59	1567.89	1469	1620.69	1437.55	1437.84	1530.78
TGME49_215590-t26_1-p1	TGME49_215590-t26_1-p1	gene=TGME49_215590, organism=Toxoplasma_gondii_ME49, gene_product=flavoprotein subunit of succinate dehydrogenase, transcript_product=flavoprotein subunit of succinate dehydrogenase, location=TGME49_chrX:7032191-7041981(-), protein_length=669, sequence_SO=chromosome, SO=protein_coding_gene, is_pseudo=false	6.14487e-22	0	72751.43	3	3	3	3	3	3	3														TRUE	5080.2	5061.69	5203.8	5121.84	5198.13	4950.01	4971.69	4986.65	5145.11	5162.73	5158.18	4941.17	5062.38	5446.54	5123.8	4989.38	4855.85	5070.66	4389.82	4862.13	4608.75	5080.2	5061.69
TGME49_215610-t26_1-p1	TGME49_215610-t26_1-p1	gene=TGME49_215610, organism=Toxoplasma_gondii_ME49, gene_product=hypothetical protein, transcript_product=hypothetical protein, location=TGME49_chrX:7047653-7049221(-), protein_length=111, sequence_SO=chromosome, SO=protein_coding_gene, is_pseudo=false	7.02275e-20	0	12965.97	3	3	3	3	3	3	3														TRUE	1308.37	1177.21	1413.65	1224.84	1324.54	1355.9	1362.11	1360.74	1367.56	1276.85	1112.78	1297.49	1404.09	1566.7	1332.95	1482.8	1335.55	1480.94	1291.61	1247.33	1300.62	1308.37	1177.21
TGME49_215640-t26_1-p1	TGME49_215640-t26_1-p1	gene=TGME49_215640, organism=Toxoplasma_gondii_ME49, gene_product=zinc finger, C3HC4 type (RING finger) domain-containing protein, transcript_product=zinc finger, C3HC4 type (RING finger) domain-containing protein, location=TGME49_chrX:7060466-7067044(-), protein_length=1471, sequence_SO=chromosome, SO=protein_coding_gene, is_pseudo=false	2.12318e-10	0	160054.7	3	3	3	3	3	3	3														TRUE	453.417	433.123	531.18	435.831	430.663	388.773	459.299	511.364	466.818	461.315	471.619	480.279	538.369	542.7	577.473	524.899	398.764	455.857	377.789	475.711	445.301	453.417	433.123
TGME49_215700-t26_1-p1	TGME49_215700-t26_1-p1	gene=TGME49_215700, organism=Toxoplasma_gondii_ME49, gene_product=phosphatidylinositol 3- and 4-kinase, transcript_product=phosphatidylinositol 3- and 4-kinase, location=TGME49_chrX:7100087-7114204(-), protein_length=2971, sequence_SO=chromosome, SO=protein_coding_gene, is_pseudo=false	5.35324e-18	0	316908.33	3	3	3	3	3	3	3														TRUE	113.392	123.233	111.436	106.157	120.626	117.032	121.181	110.275	120.003	125.48	147.781	122.16	114.246	120.326	117.379	101.99	107.353	139.169	124.139	122.614	136.85	113.392	123.233
TGME49_215710-t26_1-p1	TGME49_215710-t26_1-p1	gene=TGME49_215710, organism=Toxoplasma_gondii_ME49, gene_product=hypothetical protein, transcript_product=hypothetical protein, location=TGME49_chrX:7116236-7127313(+), protein_length=810, sequence_SO=chromosome, SO=protein_coding_gene, is_pseudo=false	3.32808e-08	0	89107.85	3	3	3	3	3	3	3														TRUE	394.359	409.583	491.345	342.239	299.121	330.014	496.276	554.819	486.733	400.8	468.528	312.415	502.359	562.938	500.187	354.88	370.464	389.811	389.336	362.473	382.866	394.359	409.583
TGME49_215730-t26_1-p1	TGME49_215730-t26_1-p1	gene=TGME49_215730, organism=Toxoplasma_gondii_ME49, gene_product=Gas41, putative, transcript_product=Gas41, putative, location=TGME49_chrX:7132487-7136387(+), protein_length=517, sequence_SO=chromosome, SO=protein_coding_gene, is_pseudo=false	5.30566e-21	0	54701.98	3	3	3	3	3	3	3														TRUE	989.895	970.888	959.787	971.129	1045.16	986.735	952.01	936.792	934.349	892.272	959.942	968.094	992.058	1017.89	1023.82	968.799	910.042	915.505	990.972	876.076	1031.17	989.895	970.888
TGME49_215740-t26_1-p1	TGME49_215740-t26_1-p1	gene=TGME49_215740, organism=Toxoplasma_gondii_ME49, gene_product=notchless, putative, transcript_product=notchless, putative, location=TGME49_chrX:7138288-7145482(-), protein_length=527, sequence_SO=chromosome, SO=protein_coding_gene, is_pseudo=false	1.9833e-17	0	57710.17	3	3	3	3	3	3	3														TRUE	784.673	782.024	822.209	791.723	809.449	737.036	861.974	891.947	840.783	759.249	821.164	790.531	863.589	918.733	839.627	789.2	776.472	839.134	775.5	790.26	787.484	784.673	782.024
TGME49_215775-t26_1-p1	TGME49_215775-t26_1-p1	gene=TGME49_215775, organism=Toxoplasma_gondii_ME49, gene_product=rhoptry protein ROP8, transcript_product=rhoptry protein ROP8, location=TGME49_chrX:7152824-7154551(+), protein_length=575, sequence_SO=chromosome, SO=protein_coding_gene, is_pseudo=false	6.95562e-17	0	65913.04	3	3	3	3	3	3	3														TRUE	86731.1	93518.4	87232.3	98381	81615.5	107986	103986	98120.2	93500.7	70245.3	90540.7	91432.8	97355	83793.7	84196.9	88677.9	94102.2	89138.9	103870	98629.2	101032	86731.1	93518.4
TGME49_215785-t26_1-p1	TGME49_215785-t26_1-p1	gene=TGME49_215785, organism=Toxoplasma_gondii_ME49, gene_product=rhoptry protein ROP2A, transcript_product=rhoptry protein ROP2A, location=TGME49_chrX:7156744-7158043(+), protein_length=433, sequence_SO=chromosome, SO=protein_coding_gene, is_pseudo=false	5.53251e-20	0	49154.94	3	3	3	3	3	3	3														TRUE	94724.9	120640	99527.7	120940	100160	120867	116869	118006	95843.4	99804.3	102456	106601	105675	98517.1	111892	87285.3	99777.5	92917.7	108348	91417.3	124549	94724.9	120640
TGME49_215890-t26_1-p1	TGME49_215890-t26_1-p1	gene=TGME49_215890, organism=Toxoplasma_gondii_ME49, gene_product=hypothetical protein, transcript_product=hypothetical protein, location=TGME49_chrXI:6566074-6576074(+), protein_length=1427, sequence_SO=chromosome, SO=protein_coding_gene, is_pseudo=false	3.08695e-20	0	155064.28	3	3	3	3	3	3	3														TRUE	101.208	152.405	178.046	124.281	105.215	99.6065	129.972	148.798	139.508	125.501	145.515	113.654	143.964	203.229	159.202	77.8392	87.1077	72.8318	112.327	107.366	175.607	101.208	152.405
TGME49_215910-t26_1-p1	TGME49_215910-t26_1-p1	gene=TGME49_215910, organism=Toxoplasma_gondii_ME49, gene_product=hypothetical protein, transcript_product=hypothetical protein, location=TGME49_chrXI:6531898-6544438(+), protein_length=3029, sequence_SO=chromosome, SO=protein_coding_gene, is_pseudo=false	7.7345e-27	0	327985.5	3	3	3	3	3	3	3														TRUE	1603.81	1588.48	1554.07	1647.22	1851.59	1481.37	1546.18	1486.61	1739.19	1734.14	1508.94	1531.3	1357.49	1658.51	1531.82	1620.14	1609.72	1540.39	1380.09	1561.58	1577.97	1603.81	1588.48
TGME49_215940-t26_1-p1	TGME49_215940-t26_1-p1	gene=TGME49_215940, organism=Toxoplasma_gondii_ME49, gene_product=Acetyl-coenzyme A transporter, putative, transcript_product=Acetyl-coenzyme A transporter, putative, location=TGME49_chrXI:6510379-6518085(-), protein_length=605, sequence_SO=chromosome, SO=protein_coding_gene, is_pseudo=false	9.70929e-15	0	65464.07	3	3	3	3	3	3	3														TRUE	373.15	470.606	456.647	481.886	439.87	400.916	407.04	513.418	497.768	489.978	490.089	500.097	627.771	687.562	575.856	473.982	514.242	514.811	487.625	555.542	506.841	373.15	470.606
TGME49_215950-t26_1-p1	TGME49_215950-t26_1-p1	gene=TGME49_215950, organism=Toxoplasma_gondii_ME49, gene_product=hypothetical protein, transcript_product=hypothetical protein, location=TGME49_chrXI:6502750-6507903(+), protein_length=1717, sequence_SO=chromosome, SO=protein_coding_gene, is_pseudo=false	2.89722e-20	0	168630.68	3	3	3	3	3	3	3														TRUE	356.544	343.886	331.032	355.359	379.019	345.164	344.485	373.162	377.027	366.151	368.698	356.842	347.84	351.699	367.466	346.852	367.82	350.339	315.249	317.968	378.481	356.544	343.886
TGME49_215980-t26_1-p1	TGME49_215980-t26_1-p1	gene=TGME49_215980, organism=Toxoplasma_gondii_ME49, gene_product=hypothetical protein, transcript_product=hypothetical protein, location=TGME49_chrXI:6494435-6495067(+), protein_length=210, sequence_SO=chromosome, SO=protein_coding_gene, is_pseudo=false	3.09814e-15	0	24465.96	3	3	3	3	3	3	3														TRUE	30216.7	28162.5	27665.3	37790.7	42081.4	40641.7	27329.8	27822.8	26318.3	30640	25277.4	27587.9	26446.8	26551.4	24048.2	27732.1	32515.7	30024.9	27461.9	29088.7	26582	30216.7	28162.5
TGME49_215990-t26_1-p1	TGME49_215990-t26_1-p1	gene=TGME49_215990, organism=Toxoplasma_gondii_ME49, gene_product=helicase, putative, transcript_product=helicase, putative, location=TGME49_chrXI:6480826-6492829(+), protein_length=1355, sequence_SO=chromosome, SO=protein_coding_gene, is_pseudo=false	1.52014e-14	0	147417.32	2	3	3	3	2	3	3														TRUE	267.155		266.096	320.86	286.137	229.534	302.586	253.394	318.049	285.992	333.256	318.119	325.308		427.634	299.037	216.173	262.422	271.101	244.801	466.358	267.155	356.565
TGME49_216000-t26_1-p1	TGME49_216000-t26_1-p1	gene=TGME49_216000, organism=Toxoplasma_gondii_ME49, gene_product=alveolin domain containing intermediate filament IMC3, transcript_product=alveolin domain containing intermediate filament IMC3, location=TGME49_chrXI:6475497-6477113(+), protein_length=538, sequence_SO=chromosome, SO=protein_coding_gene, is_pseudo=false	1.14177e-20	0	57999.9	3	3	3	3	3	3	3														TRUE	15443.8	15362.7	14916.2	15058.7	15357.2	15623	15499.2	15506.4	14849.5	15590.9	14944.4	14654.1	15111.9	14788.4	15403.8	13994.2	14381.3	13738.6	14329.7	14367.3	14309.9	15443.8	15362.7
TGME49_216020-t26_1-p1	TGME49_216020-t26_1-p1	gene=TGME49_216020, organism=Toxoplasma_gondii_ME49, gene_product=peptidase family c78 protein, transcript_product=peptidase family c78 protein, location=TGME49_chrXI:6462057-6466599(+), protein_length=853, sequence_SO=chromosome, SO=protein_coding_gene, is_pseudo=false	4.46497e-26	0	91765.28	3	3	3	3	3	3	3														TRUE	716.063	838.978	810.502	814.826	752.796	728.587	799.145	819.525	781.289	723.251	814.754	796.966	851.771	882.907	887.774	724.668	800.041	658.631	732.649	787.445	898.315	716.063	838.978
TGME49_216030-t26_1-p1	TGME49_216030-t26_1-p1	gene=TGME49_216030, organism=Toxoplasma_gondii_ME49, gene_product=hypothetical protein, transcript_product=hypothetical protein, location=TGME49_chrXI:6449881-6457428(-), protein_length=1385, sequence_SO=chromosome, SO=protein_coding_gene, is_pseudo=false	9.63451e-26	0	143298.97	3	3	3	3	3	3	3														TRUE	354.272	327.927	357.875	335.333	323.02	310.772	306.775	332.922	311.504	317.26	345.916	314.077	332.75	463.301	293.782	342.189	326.668	308.448	306.385	342.282	305.586	354.272	327.927
TGME49_216050-t26_1-p1	TGME49_216050-t26_1-p1	gene=TGME49_216050, organism=Toxoplasma_gondii_ME49, gene_product=tetratricopeptide repeat-containing protein, transcript_product=tetratricopeptide repeat-containing protein, location=TGME49_chrXI:6437518-6442825(-), protein_length=560, sequence_SO=chromosome, SO=protein_coding_gene, is_pseudo=false	1.53152e-22	0	59518.62	3	3	3	3	3	3	3														TRUE	1971.88	1891.76	1940.74	1917.91	2080.08	1942.55	1892.16	1830.79	1943.9	1986.06	1933.24	1930.68	1911.22	1996.33	1887.24	1945.18	1895.64	2045.13	1714.79	1934.89	1687.26	1971.88	1891.76
TGME49_216060-t26_1-p1	TGME49_216060-t26_1-p1	gene=TGME49_216060, organism=Toxoplasma_gondii_ME49, gene_product=hypothetical protein, transcript_product=hypothetical protein, location=TGME49_chrXI:6424475-6427213(-), protein_length=784, sequence_SO=chromosome, SO=protein_coding_gene, is_pseudo=false	1.382e-19	0	84385.9	3	3	3	3	3	3	3														TRUE	615.685	619.302	620.493	641.922	678.209	622.364	632.303	596.804	612.823	636.725	646.548	608.08	635.262	651.253	618.51	550.446	604.081	571.922	602.834	609.1	625.547	615.685	619.302
TGME49_216080-t26_1-p1	TGME49_216080-t26_1-p1	gene=TGME49_216080, organism=Toxoplasma_gondii_ME49, gene_product=apical complex lysine methyltransferase, transcript_product=apical complex lysine methyltransferase, location=TGME49_chrXI:6402480-6404954(-), protein_length=709, sequence_SO=chromosome, SO=protein_coding_gene, is_pseudo=false	1.53502e-18	0	79432.56	3	3	3	3	3	3	3														TRUE	1643.43	1557.88	1792.29	1534.75	1599.79	1458.7	1549.11	1814.36	1704.83	1685.82	1757.56	1602.6	1721.2	1788.21	1717.49	1671.33	1590.81	1572.86	1683.92	1773.11	1675.03	1643.43	1557.88
TGME49_216120-t26_1-p1	TGME49_216120-t26_1-p1	gene=TGME49_216120, organism=Toxoplasma_gondii_ME49, gene_product=hypothetical protein, transcript_product=hypothetical protein, location=TGME49_chrXI:6393528-6398771(-), protein_length=834, sequence_SO=chromosome, SO=protein_coding_gene, is_pseudo=false	5.63931e-26	0	90314.53	3	3	3	3	3	3	3														TRUE	576.43	617.092	622.379	621.661	644.101	595.688	589.781	584.871	602.951	631.542	614.053	588.388	598.999	676.311	635.389	557.635	558.708	598.241	588.836	578.947	605.234	576.43	617.092
TGME49_216130-t26_1-p1	TGME49_216130-t26_1-p1	gene=TGME49_216130, organism=Toxoplasma_gondii_ME49, gene_product=ubiquitin conjugating enzyme E2, putative, transcript_product=ubiquitin conjugating enzyme E2, putative, location=TGME49_chrXI:6388577-6391216(-), protein_length=227, sequence_SO=chromosome, SO=protein_coding_gene, is_pseudo=false	5.56474e-21	0	24616.19	3	3	3	3	3	3	3														TRUE	636.754	769.56	772.87	615.072	522.755	591.461	723.55	635.167	695.547	618.862	656.007	694.05	743.431	754.292	720.495	610.325	549.982	661.435	629.902	511.061	659.433	636.754	769.56
TGME49_216140-t26_1-p1	TGME49_216140-t26_1-p1	gene=TGME49_216140, organism=Toxoplasma_gondii_ME49, gene_product=tetratricopeptide repeat-containing protein, transcript_product=tetratricopeptide repeat-containing protein, location=TGME49_chrXI:6382369-6386775(+), protein_length=563, sequence_SO=chromosome, SO=protein_coding_gene, is_pseudo=false	2.43196e-08	0	61167.21	3	3	3	2	3	3	3														TRUE	80.0501	165.154	154.545	78.2614	84.0913	60.6042	97.6006	113.101	186.509		131.345	90.8609	124.989	205.21	171.742	62.6604	93.6916	113.691	104.568	85.4806	141.734	80.0501	165.154
TGME49_216180-t26_1-p1	TGME49_216180-t26_1-p1	gene=TGME49_216180, organism=Toxoplasma_gondii_ME49, gene_product=hypothetical protein, transcript_product=hypothetical protein, location=TGME49_chrXI:6360300-6360743(-), protein_length=147, sequence_SO=chromosome, SO=protein_coding_gene, is_pseudo=false	9.74226e-17	0	16440.82	3	3	3	3	3	3	3														TRUE	2727.29	2359.34	2837.69	2408.33	2903.46	2483.32	2910.34	2531.4	2761.87	2441.83	2068.5	2432.71	2386.63	2296.23	2272.46	2594.45	2418.18	2496.58	2164.34	2389.88	1937.48	2727.29	2359.34
TGME49_216210-t26_1-p1	TGME49_216210-t26_1-p1	gene=TGME49_216210, organism=Toxoplasma_gondii_ME49, gene_product=hypothetical protein, transcript_product=hypothetical protein, location=TGME49_chrXI:6320443-6344336(+), protein_length=5565, sequence_SO=chromosome, SO=protein_coding_gene, is_pseudo=false	1.85259e-19	0	603670.1	3	3	3	3	3	3	3														TRUE	547.478	543.826	569.258	521.878	545.809	537.833	589.866	574.072	596.104	545.204	581.254	547.961	631.941	674.97	630.438	542.522	541.08	567.441	561.496	607.966	617.862	547.478	543.826
TGME49_216220-t26_1-p1	TGME49_216220-t26_1-p1	gene=TGME49_216220, organism=Toxoplasma_gondii_ME49, gene_product=AP2 domain transcription factor AP2XI-5, transcript_product=AP2 domain transcription factor AP2XI-5, location=TGME49_chrXI:6311174-6314419(-), protein_length=868, sequence_SO=chromosome, SO=protein_coding_gene, is_pseudo=false	4.49588e-24	0	89486.1	3	3	3	3	3	3	3														TRUE	1648.99	1571.01	1640.95	1559.98	1544.55	1571.41	1577.73	1635.56	1734.7	1566.36	1661.25	1616.76	1681.27	1886.65	1643.55	1681.29	1510.42	1662.72	1597.09	1590.26	1587.12	1648.99	1571.01
TGME49_216240-t26_1-p1	TGME49_216240-t26_1-p1	gene=TGME49_216240, organism=Toxoplasma_gondii_ME49, gene_product=hypothetical protein, transcript_product=hypothetical protein, location=TGME49_chrXI:6297761-6307137(+), protein_length=804, sequence_SO=chromosome, SO=protein_coding_gene, is_pseudo=false	5.49845e-21	0	86753.78	3	3	3	3	3	3	3														TRUE	241.073	277.164	365.683	238.628	226.87	209.67	242.704	324.941	294.401	228.425	328.052	251.057	317.925	337.387	322.075	258.304	221.154	263.729	258.211	280.586	290.804	241.073	277.164
TGME49_216260-t26_1-p1	TGME49_216260-t26_1-p1	gene=TGME49_216260, organism=Toxoplasma_gondii_ME49, gene_product=eukaryotic initiation factor-2B, gamma subunit, putative, transcript_product=eukaryotic initiation factor-2B, gamma subunit, putative, location=TGME49_chrXI:6272081-6278998(+), protein_length=525, sequence_SO=chromosome, SO=protein_coding_gene, is_pseudo=false	5.25097e-20	0	58016.3	3	3	3	3	3	3	3														TRUE	3679.78	3537.01	3878.08	3517.44	3536.05	3499.5	3729.26	3660.72	3799.09	3654.96	3911.24	3535.84	3740.79	3694.93	3756.12	3708.45	3501.43	3647.92	3556.35	3749.73	3571.15	3679.78	3537.01
TGME49_216275-t26_1-p1	TGME49_216275-t26_1-p1	gene=TGME49_216275, organism=Toxoplasma_gondii_ME49, gene_product=ACR, YggU family COG1872 domain-containing protein, transcript_product=ACR, YggU family COG1872 domain-containing protein, location=TGME49_chrXI:6265084-6267354(+), protein_length=190, sequence_SO=chromosome, SO=protein_coding_gene, is_pseudo=false	2.58527e-07	0	20262.24	3	3	3	3	3	3	3														TRUE	305.228	326.169	322.897	424.832	287.086	236.226	352.548	283.622	325.56	310.826	458.166	311.825	358.733	351.143	354.505	196.784	247.136	240.061	270.321	266.757	154.269	305.228	326.169
TGME49_216410-t26_1-p1	TGME49_216410-t26_1-p1	gene=TGME49_216410, organism=Toxoplasma_gondii_ME49, gene_product=hypothetical protein, transcript_product=hypothetical protein, location=TGME49_chrXI:6168615-6169824(+), protein_length=188, sequence_SO=chromosome, SO=protein_coding_gene, is_pseudo=false	3.61005e-23	0	21226.03	3	3	3	3	3	3	3														TRUE	556.312	506.813	469.188	532.665	515.469	561.921	490.853	489.831	514.355	584.81	661.821	521.371	531.132	494.296	511.488	524.715	495.075	543.554	481.593	522.765	494.214	556.312	506.813
TGME49_216430-t26_1-p1	TGME49_216430-t26_1-p1	gene=TGME49_216430, organism=Toxoplasma_gondii_ME49, gene_product=TBC domain-containing protein, transcript_product=TBC domain-containing protein, location=TGME49_chrXI:6153131-6165031(-), protein_length=3420, sequence_SO=chromosome, SO=protein_coding_gene, is_pseudo=false	1.72114e-14	0	359364.12	3	3	3	3	3	3	3														TRUE	871.094	989.106	1054.59	1073.98	1039.94	975.34	953.11	1007.77	950.026	984.368	974.5	1032.64	1078.24	1170.97	1058.72	804.777	985.783	854.724	980.678	1019.22	1157.15	871.094	989.106
TGME49_216435-t26_1-p1	TGME49_216435-t26_1-p1	gene=TGME49_216435, organism=Toxoplasma_gondii_ME49, gene_product=hypothetical protein, transcript_product=hypothetical protein, location=TGME49_chrXI:6148376-6151170(+), protein_length=350, sequence_SO=chromosome, SO=protein_coding_gene, is_pseudo=false	4.08632e-21	0	38327.58	3	3	3	3	3	3	3														TRUE	193.769	226.081	181.818	155.641	209.027	139.281	204.973	230.761	224.767	195.089	182.867	160.99	175.319	181.938	212.769	213.291	216.97	238.228	189.824	231.772	257.182	193.769	226.081
TGME49_216450-t26_1-p1	TGME49_216450-t26_1-p1	gene=TGME49_216450, organism=Toxoplasma_gondii_ME49, gene_product=peptidase, T1 family protein, transcript_product=peptidase, T1 family protein, location=TGME49_chrXI:6139290-6141944(+), protein_length=260, sequence_SO=chromosome, SO=protein_coding_gene, is_pseudo=false	5.61879e-15	0	27939.04	3	3	3	3	3	3	3														TRUE	5507.87	4660.7	6822.51	4942.44	5480.57	4899.56	5889.14	5959.26	6858	5937.14	6628.04	5548.82	6373	6851.64	5158.6	6828.91	5533.54	6808	5046.32	6357.69	4179.78	5507.87	4660.7
TGME49_216460-t26_1-p1	TGME49_216460-t26_1-p1	gene=TGME49_216460, organism=Toxoplasma_gondii_ME49, gene_product=hypothetical protein, transcript_product=hypothetical protein, location=TGME49_chrXI:6132363-6134518(+), protein_length=604, sequence_SO=chromosome, SO=protein_coding_gene, is_pseudo=false	2.67265e-19	0	65167.99	3	3	3	3	3	3	3														TRUE	429.811	513.301	546.507	451.13	363.52	338.152	464.744	503.314	480.832	445.248	525.417	470.26	594.246	522.825	568.274	431.788	395.335	401.285	447.925	449.15	547.186	429.811	513.301
TGME49_216480-t26_1-p1	TGME49_216480-t26_1-p1	gene=TGME49_216480, organism=Toxoplasma_gondii_ME49, gene_product=NMD3 family protein, transcript_product=NMD3 family protein, location=TGME49_chrXI:6122479-6125783(+), protein_length=799, sequence_SO=chromosome, SO=protein_coding_gene, is_pseudo=false	4.8044e-21	0	87416.96	3	3	3	3	3	3	3														TRUE	234.198	303.469	334.955	261.006	242.294	250.264	308.835	360.435	329.567	258.451	332.238	308.336	343.465	394.489	315.689	274.257	260	269.937	313.602	297.458	342.781	234.198	303.469
TGME49_216510-t26_1-p1	TGME49_216510-t26_1-p1	gene=TGME49_216510, organism=Toxoplasma_gondii_ME49, gene_product=thioredoxin, putative, transcript_product=thioredoxin, putative, location=TGME49_chrXI:6097770-6104417(+), protein_length=711, sequence_SO=chromosome, SO=protein_coding_gene, is_pseudo=false	7.23456e-24	0	78650.34	3	3	3	3	3	3	3														TRUE	1547.41	1520.17	1663.69	1530.91	1553.98	1482.97	1529.47	1651.88	1682.32	1533.63	1461.98	1558.79	1668.49	1733.67	1728.9	1630.25	1587.03	1637.73	1500.99	1595.48	1508.67	1547.41	1520.17
TGME49_216530-t26_1-p1	TGME49_216530-t26_1-p1	gene=TGME49_216530, organism=Toxoplasma_gondii_ME49, gene_product=ribosome recycling factor protein, transcript_product=ribosome recycling factor protein, location=TGME49_chrXI:6093174-6096576(-), protein_length=482, sequence_SO=chromosome, SO=protein_coding_gene, is_pseudo=false	2.64826e-16	0	51076.39	3	3	3	3	3	3	3														TRUE	512.942	587.211	589.979	562.933	564.897	499.194	564.635	574.625	602.653	543.239	592.394	538.949	615.243	682.448	595.808	476.1	518.938	503.308	493.924	569.954	508.433	512.942	587.211
TGME49_216540-t26_1-p1	TGME49_216540-t26_1-p1	gene=TGME49_216540, organism=Toxoplasma_gondii_ME49, gene_product=dolichyl-phosphate beta-glucosyltransferase, transcript_product=dolichyl-phosphate beta-glucosyltransferase, location=TGME49_chrXI:6088972-6091550(+), protein_length=704, sequence_SO=chromosome, SO=protein_coding_gene, is_pseudo=false	4.67076e-13	0	75838.41	3	3	3	3	3	3	3														TRUE	137.136	158.498	106.086	137.598	141.027	87.2594	108.191	94.5812	113.284	98.4635	106.563	97.1853	147.019	114.351	104.481	93.9885	68.6323	92.2953	54.7404	76.2684	105.309	137.136	158.498
TGME49_216560-t26_1-p1	TGME49_216560-t26_1-p1	gene=TGME49_216560, organism=Toxoplasma_gondii_ME49, gene_product=methyltransferase domain-containing protein, transcript_product=methyltransferase domain-containing protein, location=TGME49_chrXI:6082219-6086232(-), protein_length=532, sequence_SO=chromosome, SO=protein_coding_gene, is_pseudo=false	2.07072e-20	0	58650.34	3	3	3	3	3	3	3														TRUE	199.681	201.204	197.765	188.972	199.509	185.841	185.389	185.741	189.511	176.978	179.227	188.485	171.775	198.834	189.81	177.201	190.085	177.842	194.908	191.581	197.474	199.681	201.204
TGME49_216580-t26_1-p1	TGME49_216580-t26_1-p1	gene=TGME49_216580, organism=Toxoplasma_gondii_ME49, gene_product=hypothetical protein, transcript_product=hypothetical protein, location=TGME49_chrXI:6073825-6078723(-), protein_length=1327, sequence_SO=chromosome, SO=protein_coding_gene, is_pseudo=false	1.3185e-22	0	130377.89	3	3	3	3	3	3	3														TRUE	684.187	707.091	655.966	666.348	673.114	635.087	676.922	653.686	638.322	645.623	671.745	636.953	690.119	686.345	637.787	640.485	689.607	701.577	713.274	659.164	677.381	684.187	707.091
TGME49_216590-t26_1-p1	TGME49_216590-t26_1-p1	gene=TGME49_216590, organism=Toxoplasma_gondii_ME49, gene_product=HEAT repeat-containing protein, transcript_product=HEAT repeat-containing protein, location=TGME49_chrXI:6062615-6069208(-), protein_length=1010, sequence_SO=chromosome, SO=protein_coding_gene, is_pseudo=false	6.21365e-20	0	111195.71	3	3	3	3	3	3	3														TRUE	2157.21	2139.36	2276.73	2180.42	2236.42	2095.16	2109.86	2163.27	2252.68	2269.97	2359.41	2154.11	2257.18	2416.75	2271.92	2318.72	2102.46	2404.22	2062.67	2326.07	2239.62	2157.21	2139.36
TGME49_216600-t26_1-p1	TGME49_216600-t26_1-p1	gene=TGME49_216600, organism=Toxoplasma_gondii_ME49, gene_product=exonuclease III APE, transcript_product=exonuclease III APE, location=TGME49_chrXI:6050993-6058978(-), protein_length=616, sequence_SO=chromosome, SO=protein_coding_gene, is_pseudo=false	2.85935e-19	0	67769.48	3	3	3	3	3	3	3														TRUE	783.63	676.392	805.755	724.332	708.782	627.156	796.297	793.328	896.199	815.595	796.533	792.283	889.473	1031.63	795.316	772.697	755.1	878.161	752.47	824.61	734.903	783.63	676.392
TGME49_216620-t26_1-p1	TGME49_216620-t26_1-p1	gene=TGME49_216620, organism=Toxoplasma_gondii_ME49, gene_product=EF hand domain-containing protein, transcript_product=EF hand domain-containing protein, location=TGME49_chrXI:6007500-6037820(+), protein_length=3700, sequence_SO=chromosome, SO=protein_coding_gene, is_pseudo=false	3.56703e-21	0	411981.48	3	3	3	3	3	3	3														TRUE	1183.35	1194.46	1146.36	1200.07	1243.53	1156.48	1173.01	1120.3	1141.49	1213.56	1079.69	1147.29	1203.61	1276.34	1275.7	1104.93	1155.66	1085.16	1113.26	1190.08	1176.63	1183.35	1194.46
TGME49_216630-t26_1-p1	TGME49_216630-t26_1-p1	gene=TGME49_216630, organism=Toxoplasma_gondii_ME49, gene_product=trigger factor protein, putative, transcript_product=trigger factor protein, putative, location=TGME49_chrXI:5993493-6002704(-), protein_length=1031, sequence_SO=chromosome, SO=protein_coding_gene, is_pseudo=false	1.03428e-12	0	113305.8	3	3	2	3	2	3	3														TRUE	60.0232	115.388	50.1913	88.6503	93.1877	102.568	103.696		56.7978	49.3762	74.6698	69.2317	117.225		144.301	45.3926	75.1553	31.7013	71.5879	86.6738	126.897	60.0232	115.388
TGME49_216650-t26_1-p1	TGME49_216650-t26_1-p1	gene=TGME49_216650, organism=Toxoplasma_gondii_ME49, gene_product=S15 sporozoite-expressed protein, transcript_product=S15 sporozoite-expressed protein, location=TGME49_chrXI:5982615-5986047(-), protein_length=436, sequence_SO=chromosome, SO=protein_coding_gene, is_pseudo=false	2.1107e-27	0	48987.77	3	3	3	3	3	3	3														TRUE	14350.7	13336.5	13510.5	13692.7	14486.8	13942.1	13090.9	12981.5	13357.5	13876	12834.1	13027.3	12352.3	12632	12977.2	13015.1	13678.7	12808.2	12006.8	12178.7	12128.9	14350.7	13336.5
TGME49_216660-t26_1-p1	TGME49_216660-t26_1-p1	gene=TGME49_216660, organism=Toxoplasma_gondii_ME49, gene_product=hypothetical protein, transcript_product=hypothetical protein, location=TGME49_chrXI:5978726-5980111(+), protein_length=461, sequence_SO=chromosome, SO=protein_coding_gene, is_pseudo=false	9.81291e-15	0	48991.59	3	3	3	3	3	3	3														TRUE	1362.02	1803.37	1334.01	1180.32	1208.1	1041.59	1331.68	1530.88	1578.36	1256.17	1084.98	1388.38	1290.62	1399.01	1285.34	1304.1	1279.7	1348.95	935.457	1313.76	1137.96	1362.02	1803.37
TGME49_216670-t26_1-p1	TGME49_216670-t26_1-p1	gene=TGME49_216670, organism=Toxoplasma_gondii_ME49, gene_product=FUSE-binding protein 2 / KH-type splicing regulatory protein, transcript_product=FUSE-binding protein 2 / KH-type splicing regulatory protein, location=TGME49_chrXI:5971686-5975725(-), protein_length=941, sequence_SO=chromosome, SO=protein_coding_gene, is_pseudo=false	5.58492e-22	0	100093.82	3	3	3	3	3	3	3														TRUE	7197.34	7285.4	8142.54	7017.46	6525.79	6765.46	7971.24	8185.22	8019.17	7371.74	8372.71	7578.02	8736.58	8465.69	8360.96	7844.73	7381.24	8212.25	7519.96	7938.73	7301.34	7197.34	7285.4
TGME49_216680-t26_1-p1	TGME49_216680-t26_1-p1	gene=TGME49_216680, organism=Toxoplasma_gondii_ME49, gene_product=ankyrin repeat-containing protein, transcript_product=ankyrin repeat-containing protein, location=TGME49_chrXI:5956672-5968151(+), protein_length=397, sequence_SO=chromosome, SO=protein_coding_gene, is_pseudo=false	6.55114e-18	0	44598	3	3	3	3	3	3	3														TRUE	2043.99	2043.98	2110.73	1916.17	1912.59	1911.99	2026.33	2065.99	2181	1974.74	2063.18	1925.2	2111.99	2279.46	2083.27	2057.72	1930.36	1919.11	1940.68	2002.73	1881.72	2043.99	2043.98
TGME49_216720-t26_1-p1	TGME49_216720-t26_1-p1	gene=TGME49_216720, organism=Toxoplasma_gondii_ME49, gene_product=hypothetical protein, transcript_product=hypothetical protein, location=TGME49_chrXI:5945248-5945799(+), protein_length=183, sequence_SO=chromosome, SO=protein_coding_gene, is_pseudo=false	4.56794e-18	0	20037.24	3	3	3	3	3	3	3														TRUE	1274.44	1295.53	1169.34	1305.76	1426.73	1188.36	1137.56	1086.58	1265.31	1350.76	1149.78	1328.15	997.558	1370.3	1251.03	1184.59	1301.31	1217.66	1083.6	1145.31	1402.63	1274.44	1295.53
TGME49_216730-t26_1-p1	TGME49_216730-t26_1-p1	gene=TGME49_216730, organism=Toxoplasma_gondii_ME49, gene_product=MCM2/3/5 family protein, transcript_product=MCM2/3/5 family protein, location=TGME49_chrXI:5933976-5943206(-), protein_length=1028, sequence_SO=chromosome, SO=protein_coding_gene, is_pseudo=false	1.82498e-24	0	113219.66	3	3	3	3	3	3	3														TRUE	1075.03	1237.29	1534.59	1071.39	899.49	950.626	1466	1627.45	1547.14	1052.16	1605.61	1236.13	1585.47	1779.58	1623.02	1389.07	1170.38	1640.49	1504.65	1581.8	1428.17	1075.03	1237.29
TGME49_216750-t26_1-p1	TGME49_216750-t26_1-p1	gene=TGME49_216750, organism=Toxoplasma_gondii_ME49, gene_product=Paf1/RNA polymerase II complex component LEO1, transcript_product=Paf1/RNA polymerase II complex component LEO1, location=TGME49_chrXI:5917044-5923806(-), protein_length=377, sequence_SO=chromosome, SO=protein_coding_gene, is_pseudo=false	3.75153e-14	0	42580.36	3	3	3	3	3	3	3														TRUE	1274.28	996.923	1069.72	1168.31	1274.68	1025.98	984.877	1158.17	1242.48	1235.64	1059.46	980.18	1198.26	1468.68	1119.84	1252.11	1049.2	1267.07	952.278	1070.12	1116.56	1274.28	996.923
TGME49_216770-t26_1-p1	TGME49_216770-t26_1-p1	gene=TGME49_216770, organism=Toxoplasma_gondii_ME49, gene_product=hypothetical protein, transcript_product=hypothetical protein, location=TGME49_chrXI:5902206-5902697(+), protein_length=163, sequence_SO=chromosome, SO=protein_coding_gene, is_pseudo=false	7.09628e-18	0	17637.32	3	3	3	3	3	3	3														TRUE	274.317	379.933	274.549	422.117	365.577	367.027	359.425	329.825	212.389	255.464	254.05	305.219	300.765	280.998	321.325	216.781	235.387	188.907	242.201	236.984	297.149	274.317	379.933
TGME49_216780-t26_1-p1	TGME49_216780-t26_1-p1	gene=TGME49_216780, organism=Toxoplasma_gondii_ME49, gene_product=hypothetical protein, transcript_product=hypothetical protein, location=TGME49_chrXI:5889236-5896783(+), protein_length=1003, sequence_SO=chromosome, SO=protein_coding_gene, is_pseudo=false	4.05634e-14	0	105056.75	3	3	3	3	3	3	3														TRUE	81.7687	102.854	58.0585	74.4538	79.2084	87.5274	65.094	40.5536	83.2918	78.4876	69.2429	66.4784	58.5596	64.761	42.3897	66.6748	62.2114	59.5942	70.7033	55.0059	48.3118	81.7687	102.854
TGME49_216790-t26_1-p1	TGME49_216790-t26_1-p1	gene=TGME49_216790, organism=Toxoplasma_gondii_ME49, gene_product=ATP-binding cassette sub-family E member 1, putative, transcript_product=ATP-binding cassette sub-family E member 1, putative, location=TGME49_chrXI:5880374-5887033(-), protein_length=613, sequence_SO=chromosome, SO=protein_coding_gene, is_pseudo=false	2.90599e-20	0	69219.35	3	3	3	3	3	3	3														TRUE	2793.71	2970.89	3045.17	3048.21	2822.78	3070.88	3038.13	3101.75	3094.84	3008.1	3187.97	3000.53	3050.65	3095.98	3079.25	3012.61	3034.39	2958.42	2978.1	2908.01	3057.58	2793.71	2970.89
TGME49_216810-t26_1-p1	TGME49_216810-t26_1-p1	gene=TGME49_216810, organism=Toxoplasma_gondii_ME49, gene_product=5'-nucleotidase, C-terminal domain-containing protein, transcript_product=5'-nucleotidase, C-terminal domain-containing protein, location=TGME49_chrXI:5872333-5874465(-), protein_length=710, sequence_SO=chromosome, SO=protein_coding_gene, is_pseudo=false	1.85285e-20	0	78347.87	3	3	3	3	3	3	3														TRUE	1643.74	1615.34	1872.78	1500.68	1634.56	1536.09	1414.53	1489.79	1545	1601.33	1922.42	1657.61	1868.8	1931.67	1799.7	1675.05	1479.42	1695.13	1453.33	1590.05	1481.49	1643.74	1615.34
TGME49_216860-t26_1-p1	TGME49_216860-t26_1-p1	gene=TGME49_216860, organism=Toxoplasma_gondii_ME49, gene_product=DEAD (Asp-Glu-Ala-Asp) box polypeptide DDX39, transcript_product=DEAD (Asp-Glu-Ala-Asp) box polypeptide DDX39, location=TGME49_chrXI:5844665-5848755(+), protein_length=434, sequence_SO=chromosome, SO=protein_coding_gene, is_pseudo=false	4.53938e-21	0	49114.05	3	3	3	3	3	3	3														TRUE	14886.5	13540.6	15547.2	13943.8	15086.9	14096.4	14352.1	14081.9	14662.5	15052.2	15486.5	13856.8	14509.5	15083.5	14588.2	14623.1	14190.9	14382.6	13127.8	13894.6	12912.6	14886.5	13540.6
TGME49_216870-t26_1-p1	TGME49_216870-t26_1-p1	gene=TGME49_216870, organism=Toxoplasma_gondii_ME49, gene_product=DNA excision repair helicase, transcript_product=DNA excision repair helicase, location=TGME49_chrXI:5825813-5840103(-), protein_length=1065, sequence_SO=chromosome, SO=protein_coding_gene, is_pseudo=false	9.12761e-10	0	119379.51	3	3	3	3	3	3	3														TRUE	94.1465	252.003	119.287	164.295	79.7236	197.251	192.676	206.047	111.816	127.864	174.227	176.12	230.513	83.4673	222.375	99.5606	143.496	62.8516	155.679	138.327	183.184	94.1465	252.003
TGME49_216880-t26_1-p1	TGME49_216880-t26_1-p1	gene=TGME49_216880, organism=Toxoplasma_gondii_ME49, gene_product=guanine nucleotide-binding protein, transcript_product=guanine nucleotide-binding protein, location=TGME49_chrXI:5816270-5819864(-), protein_length=321, sequence_SO=chromosome, SO=protein_coding_gene, is_pseudo=false	1.93182e-18	0	35147.32	3	3	3	3	3	3	3														TRUE	17216.8	16642.8	18711.8	15792	16056.8	15907.5	18217.4	18987.5	18733.4	16700	19295.5	16780.6	19509.9	19649.8	18582.3	18259.8	16879.2	19100.2	16970.5	17897.1	17520.8	17216.8	16642.8
TGME49_216890-t26_1-p1	TGME49_216890-t26_1-p1	gene=TGME49_216890, organism=Toxoplasma_gondii_ME49, gene_product=hypothetical protein, transcript_product=hypothetical protein, location=TGME49_chrXI:5802454-5812904(+), protein_length=999, sequence_SO=chromosome, SO=protein_coding_gene, is_pseudo=false	9.84223e-07	0	110877.89	3	3	3	3	3	3	3														TRUE	142.479	181.512	223.59	151.83	149.887	97.9171	166.007	186.212	181.307	142.135	174.098	197.004	167.301	248.888	195.14	121.619	125.598	133.124	114.382	115.745	146.815	142.479	181.512
TGME49_216900-t26_1-p1	TGME49_216900-t26_1-p1	gene=TGME49_216900, organism=Toxoplasma_gondii_ME49, gene_product=cytokine induced apoptosis inhibitor 1 family protein, transcript_product=cytokine induced apoptosis inhibitor 1 family protein, location=TGME49_chrXI:5797614-5801565(-), protein_length=443, sequence_SO=chromosome, SO=protein_coding_gene, is_pseudo=false	4.85157e-18	0	47562.81	3	3	3	3	3	3	3														TRUE	2085.25	1878.4	2408.76	1852.27	1894.66	1688.91	2062.97	2142.43	2396.02	2108.24	2482.22	1946.91	2204.76	2530.66	2225.77	2091.09	1788.48	2063.01	1893.2	2214.24	2011.35	2085.25	1878.4
TGME49_216920-t26_1-p1	TGME49_216920-t26_1-p1	gene=TGME49_216920, organism=Toxoplasma_gondii_ME49, gene_product=mediator complex subunit MED8, transcript_product=mediator complex subunit MED8, location=TGME49_chrXI:5788507-5791292(+), protein_length=221, sequence_SO=chromosome, SO=protein_coding_gene, is_pseudo=false	1.24138e-16	0	24777.89	3	3	3	3	3	3	3														TRUE	131.513	148.261	159.354	168.844	95.8997	147.131	124.952	119.09	109.958	106.278	141.745	116.544	105.842	102.434	133.759	92.6652	87.222	83.0438	137.356	124.021	125.405	131.513	148.261
TGME49_216930-t26_1-p1	TGME49_216930-t26_1-p1	gene=TGME49_216930, organism=Toxoplasma_gondii_ME49, gene_product=cholinephosphate cytidylyltransferase, transcript_product=cholinephosphate cytidylyltransferase, location=TGME49_chrXI:5784762-5787432(-), protein_length=329, sequence_SO=chromosome, SO=protein_coding_gene, is_pseudo=false	1.32947e-24	0	37688.48	3	3	3	3	3	3	3														TRUE	785.745	860.882	806.317	898.395	902.098	849.991	1041.89	930.685	967.188	817.667	777.41	845.055	753.311	767.683	788.797	910.029	947.106	894.505	861.621	865.615	851.789	785.745	860.882
TGME49_216950-t26_1-p1	TGME49_216950-t26_1-p1	gene=TGME49_216950, organism=Toxoplasma_gondii_ME49, gene_product=helicase, transcript_product=helicase, location=TGME49_chrXI:5776514-5781434(+), protein_length=939, sequence_SO=chromosome, SO=protein_coding_gene, is_pseudo=false	5.40406e-13	0	103166.35	3	3	3	3	3	3	3														TRUE	84.5707	129.667	195.815	90.1849	91.3636	97.4199	109.779	101.557	111.577	83.577	152.762	85.3949	109.906	197.128	118.567	90.9997	97.5748	85.9082	92.9834	41.6827	115.94	84.5707	129.667
TGME49_216960-t26_1-p1	TGME49_216960-t26_1-p1	gene=TGME49_216960, organism=Toxoplasma_gondii_ME49, gene_product=elongation factor Tu GTP binding domain-containing protein, transcript_product=elongation factor Tu GTP binding domain-containing protein, location=TGME49_chrXI:5767596-5775427(-), protein_length=863, sequence_SO=chromosome, SO=protein_coding_gene, is_pseudo=false	2.23084e-25	0	92103.66	3	3	3	3	3	3	3														TRUE	277.496	320.787	269.582	284.469	295.153	270.602	227.691	258.181	285.939	255.914	287.22	268.453	285.437	356.142	316.331	232.788	250.507	286.726	276.395	252.877	390.949	277.496	320.787
TGME49_216970-t26_1-p1	TGME49_216970-t26_1-p1	gene=TGME49_216970, organism=Toxoplasma_gondii_ME49, gene_product=coronin, putative, transcript_product=coronin, putative, location=TGME49_chrXI:5751057-5762018(-), protein_length=621, sequence_SO=chromosome, SO=protein_coding_gene, is_pseudo=false	9.2462e-20	0	68442.36	3	3	3	3	3	3	3														TRUE	8601.18	8217.37	8344.79	8384.99	8276.11	8152.33	8764.23	8450.83	8512.97	8617.83	8437.3	8338.36	8429.12	8353.3	8310.29	8250.43	8132.04	7869.11	7827.19	7783.45	7656.74	8601.18	8217.37
TGME49_217000-t26_1-p1	TGME49_217000-t26_1-p1	gene=TGME49_217000, organism=Toxoplasma_gondii_ME49, gene_product=hypothetical protein, transcript_product=hypothetical protein, location=TGME49_chrXI:5730625-5734094(+), protein_length=696, sequence_SO=chromosome, SO=protein_coding_gene, is_pseudo=false	3.32871e-22	0	75849.73	3	3	3	3	3	3	3														TRUE	1128.29	1135.63	1248.87	1118.45	1151.73	967.335	1078.58	1076.92	1136.08	1177.6	1238.48	1196.32	1255.01	1423.65	1185.73	1104.01	1034.34	1093.65	1096.15	1115.64	1116.5	1128.29	1135.63
TGME49_217010-t26_1-p1	TGME49_217010-t26_1-p1	gene=TGME49_217010, organism=Toxoplasma_gondii_ME49, gene_product=hypothetical protein, transcript_product=hypothetical protein, location=TGME49_chrXI:5725014-5729263(-), protein_length=565, sequence_SO=chromosome, SO=protein_coding_gene, is_pseudo=false	3.18531e-24	0	64342.95	3	3	3	3	3	3	3														TRUE	974.695	912.164	868.523	973.224	960.802	975.599	892.69	986.282	1010.24	962.865	893.885	889.394	902.9	951.664	894.534	975.981	1030.96	1004.8	933.803	900.338	926.167	974.695	912.164
TGME49_217020-t26_1-p1	TGME49_217020-t26_1-p1	gene=TGME49_217020, organism=Toxoplasma_gondii_ME49, gene_product=ATPase, AFG1 family protein, transcript_product=ATPase, AFG1 family protein, location=TGME49_chrXI:5714427-5723252(+), protein_length=708, sequence_SO=chromosome, SO=protein_coding_gene, is_pseudo=false	1.77713e-21	0	79779.49	3	3	3	3	3	3	3														TRUE	575.79	649.958	640.966	617.507	657.071	549.743	595.098	631.947	652.278	632.856	682.794	615.346	702.795	894.697	806.279	628.97	576.249	591.954	570.938	621.686	640.524	575.79	649.958
TGME49_217050-t26_1-p1	TGME49_217050-t26_1-p1	gene=TGME49_217050, organism=Toxoplasma_gondii_ME49, gene_product=ADA2-A transcriptional co-activator SAGA component, transcript_product=ADA2-A transcriptional co-activator SAGA component, location=TGME49_chrXI:5701538-5709722(+), protein_length=1203, sequence_SO=chromosome, SO=protein_coding_gene, is_pseudo=false	5.41106e-21	0	126320.32	3	3	3	3	3	3	3														TRUE	808.869	823.684	828.863	851.079	792.299	732.297	824.174	842.221	815.912	847.762	791.4	819.746	851.667	860.829	818.22	844.353	834.263	841.348	758.232	811.071	800.106	808.869	823.684
TGME49_217220-t26_1-p1	TGME49_217220-t26_1-p1	gene=TGME49_217220, organism=Toxoplasma_gondii_ME49, gene_product=zinc finger, C3HC4 type (RING finger) domain-containing protein, transcript_product=zinc finger, C3HC4 type (RING finger) domain-containing protein, location=TGME49_chrXI:5643771-5658403(-), protein_length=1027, sequence_SO=chromosome, SO=protein_coding_gene, is_pseudo=false	8.51477e-19	0	115471.69	3	3	3	3	3	3	3														TRUE	396.616	427.106	458.493	512.181	523.913	509.099	473.689	444.537	477.683	398.287	407.762	446.226	556.086	644.158	572.1	554.898	518.543	591.65	481.025	548.319	564.945	396.616	427.106
TGME49_217340-t26_1-p1	TGME49_217340-t26_1-p1	gene=TGME49_217340, organism=Toxoplasma_gondii_ME49, gene_product=hypothetical protein, transcript_product=hypothetical protein, location=TGME49_chrXII:1759557-1762981(+), protein_length=785, sequence_SO=chromosome, SO=protein_coding_gene, is_pseudo=false	0.000107378	0.000487567	84917.24	2	3	3	3	3	3	3														TRUE	74.3198		61.4293	80.2017	55.5052	73.4626	87.8206	89.8816	70.002	50.1651	110.772	71.4447	67.1672	85.1643	60.4615	71.9205	77.7862	58.6626	81.5378	73.0912	121.485	74.3198	94.0166
TGME49_217350-t26_1-p1	TGME49_217350-t26_1-p1	gene=TGME49_217350, organism=Toxoplasma_gondii_ME49, gene_product=methyltransferase MTA70, putative, transcript_product=methyltransferase MTA70, putative, location=TGME49_chrXII:1764732-1770926(-), protein_length=819, sequence_SO=chromosome, SO=protein_coding_gene, is_pseudo=false	1.93073e-17	0	87998.35	3	3	3	3	3	3	3														TRUE	333.131	334.056	274.495	285.446	292.816	294.004	322.035	318.426	305.236	301.837	266.237	311.261	348.151	331.74	328.97	305.806	291.864	318.588	293.633	345.889	290.561	333.131	334.056
TGME49_217400-t26_1-p1	TGME49_217400-t26_1-p1	gene=TGME49_217400, organism=Toxoplasma_gondii_ME49, gene_product=hypothetical protein, transcript_product=hypothetical protein, location=TGME49_chrXII:1812132-1817326(+), protein_length=771, sequence_SO=chromosome, SO=protein_coding_gene, is_pseudo=false	1.78534e-12	0	85863.38	3	3	3	3	3	3	3														TRUE	179	183.779	236.262	194.836	205.876	136.001	159.944	144.775	197.402	187.976	59.3576	175.542	177.649	187.27	171.099	135.36	153.105	196.726	172.277	174.781	167.081	179	183.779
TGME49_217430-t26_1-p1	TGME49_217430-t26_1-p1	gene=TGME49_217430, organism=Toxoplasma_gondii_ME49, gene_product=protease inhibitor PI1, transcript_product=protease inhibitor PI1, location=TGME49_chrXII:1832539-1834934(-), protein_length=439, sequence_SO=chromosome, SO=protein_coding_gene, is_pseudo=false	1.7942e-19	0	47782.28	3	3	3	3	3	3	3														TRUE	1205.02	1160.2	1119.98	1233.16	1327.94	1192.99	1135.01	1084.24	1127.25	1208.79	1060.35	1118.22	997.981	1005.73	1094.42	1099.48	1197.9	1070.26	1018.69	969.736	1036.4	1205.02	1160.2
TGME49_217440-t26_1-p1	TGME49_217440-t26_1-p1	gene=TGME49_217440, organism=Toxoplasma_gondii_ME49, gene_product=HCNGP family protein, transcript_product=HCNGP family protein, location=TGME49_chrXII:1837762-1842101(-), protein_length=493, sequence_SO=chromosome, SO=protein_coding_gene, is_pseudo=false	7.14517e-24	0	51253.42	3	3	3	3	3	3	3														TRUE	326.152	320.874	346.625	357.488	321.214	363.492	352.924	325.596	316.408	317.717	337.964	338.351	348.005	391.3	377.125	296.802	326.812	308.081	315.037	305.725	351.727	326.152	320.874
TGME49_217460-t26_1-p1	TGME49_217460-t26_1-p1	gene=TGME49_217460, organism=Toxoplasma_gondii_ME49, gene_product=glutaminyl-tRNA synthetase (GlnRS), transcript_product=glutaminyl-tRNA synthetase (GlnRS), location=TGME49_chrXII:1848594-1856018(-), protein_length=860, sequence_SO=chromosome, SO=protein_coding_gene, is_pseudo=false	5.10947e-20	0	95527.09	3	3	3	3	3	3	3														TRUE	5216.03	5074.13	5324.06	5421.68	5209.25	5265.18	5681.51	5712.86	5563.95	5428.07	5186.58	5352.01	5384.09	5527.69	5437.45	5487.65	5617.07	5683.55	5181.36	5377.56	5164.53	5216.03	5074.13
TGME49_217480-t26_1-p1	TGME49_217480-t26_1-p1	gene=TGME49_217480, organism=Toxoplasma_gondii_ME49, gene_product=hypothetical protein, transcript_product=hypothetical protein, location=TGME49_chrXII:1867132-1875006(+), protein_length=1589, sequence_SO=chromosome, SO=protein_coding_gene, is_pseudo=false	4.10927e-19	0	174617.01	3	3	3	3	3	3	3														TRUE	791.547	820.803	887.142	862.726	872.209	826.91	832.907	874.311	855.532	821.136	847.774	838.372	851.808	947.523	866.6	788.386	871.532	739.592	794.403	825.954	901.885	791.547	820.803
TGME49_217510-t26_1-p1	TGME49_217510-t26_1-p1	gene=TGME49_217510, organism=Toxoplasma_gondii_ME49, gene_product=hypothetical protein, transcript_product=hypothetical protein, location=TGME49_chrXII:1885676-1887506(+), protein_length=380, sequence_SO=chromosome, SO=protein_coding_gene, is_pseudo=false	9.71844e-22	0	42130.65	3	3	3	3	3	3	3														TRUE	6311.22	5667.76	4715.26	6487.02	7555.83	6956.73	4716.38	4525.1	4556	6598.24	4716.92	5676.61	4322.39	4304.65	4495.98	4871.83	5775.47	4481.95	4266.78	4290.15	4174.97	6311.22	5667.76
TGME49_217530-t26_1-p1	TGME49_217530-t26_1-p1	gene=TGME49_217530, organism=Toxoplasma_gondii_ME49, gene_product=hypothetical protein, transcript_product=hypothetical protein, location=TGME49_chrXII:1892084-1894742(+), protein_length=577, sequence_SO=chromosome, SO=protein_coding_gene, is_pseudo=false	1.92619e-24	0	63768.17	3	3	3	3	3	3	3														TRUE	4550.45	4043.21	3630.61	4698.45	5368.4	4643.28	3446.76	3426.65	3631.47	4622.9	3328.87	3841.11	2944.86	3498.56	3126.26	3710.5	4110.59	3420.11	2755.81	3190.34	3206.99	4550.45	4043.21
TGME49_217540-t26_1-p1	TGME49_217540-t26_1-p1	gene=TGME49_217540, organism=Toxoplasma_gondii_ME49, gene_product=RNA recognition motif-containing protein, transcript_product=RNA recognition motif-containing protein, location=TGME49_chrXII:1896588-1898504(-), protein_length=351, sequence_SO=chromosome, SO=protein_coding_gene, is_pseudo=false	6.15456e-24	0	38104.15	3	3	3	3	3	3	3														TRUE	3755.28	3586.08	3721.58	3702.67	3778.15	3633.55	3738.15	3751.61	3785.23	3809.43	3657.56	3720.67	3758.81	3749.94	3581.64	3734.79	3603.91	3596.19	3477.66	3547.94	3371.18	3755.28	3586.08
TGME49_217550-t26_1-p1	TGME49_217550-t26_1-p1	gene=TGME49_217550, organism=Toxoplasma_gondii_ME49, gene_product=hypothetical protein, transcript_product=hypothetical protein, location=TGME49_chrXII:1899724-1902812(+), protein_length=233, sequence_SO=chromosome, SO=protein_coding_gene, is_pseudo=false	4.62706e-16	0	24742.84	3	3	3	3	3	3	3														TRUE	530.28	588.566	591.855	510.147	498.789	503.7	495.673	529.705	537.102	447.814	560.499	491.046	546.148	634.138	625.296	544.575	472.86	489.874	537.775	506.11	592.345	530.28	588.566
TGME49_217555-t26_1-p1	TGME49_217555-t26_1-p1	gene=TGME49_217555, organism=Toxoplasma_gondii_ME49, gene_product=hypothetical protein, transcript_product=hypothetical protein, location=TGME49_chrXII:1907934-1909281(+), protein_length=108, sequence_SO=chromosome, SO=protein_coding_gene, is_pseudo=false	9.80499e-15	0	11583.06	3	3	3	3	3	3	3														TRUE	1095.41	1253.01	1370.62	1076.92	854.973	974.978	1260.6	1362.09	1260.74	1022.44	1538.53	1166.63	1371.53	1330.75	1495.38	1282.5	967.89	1229	1196.27	1142.17	1190.55	1095.41	1253.01
TGME49_217560-t26_1-p1	TGME49_217560-t26_1-p1	gene=TGME49_217560, organism=Toxoplasma_gondii_ME49, gene_product=DNA-directed RNA polymerase II RPB10, transcript_product=DNA-directed RNA polymerase II RPB10, location=TGME49_chrXII:1910733-1911933(-), protein_length=72, sequence_SO=chromosome, SO=protein_coding_gene, is_pseudo=false	2.85376e-16	0	8539.08	3	3	3	3	3	3	3														TRUE	1180.05	1190.98	1348.01	1183.11	1232.89	1260.24	1293.9	1239.02	1283.36	1279.26	1259.43	1263.96	1368.94	1327.5	1201.45	1324.56	1312.39	1407.67	1273.68	1341.45	1225.84	1180.05	1190.98
TGME49_217570-t26_1-p1	TGME49_217570-t26_1-p1	gene=TGME49_217570, organism=Toxoplasma_gondii_ME49, gene_product=ribosomal protein RPS27, transcript_product=ribosomal protein RPS27, location=TGME49_chrXII:1912822-1914629(+), protein_length=151, sequence_SO=chromosome, SO=protein_coding_gene, is_pseudo=false	1.15001e-11	0	16954.02	3	3	3	3	3	3	3														TRUE	9401.27	10214.5	13121	10026.1	9538.79	6849.01	10421.4	12077.1	12385.3	11656.3	21413.5	9232.16	12621.9	11194.5	11897.2	11378.9	8046.97	7551.65	6719.23	7905.11	8988.97	9401.27	10214.5
TGME49_217580-t26_1-p1	TGME49_217580-t26_1-p1	gene=TGME49_217580, organism=Toxoplasma_gondii_ME49, gene_product=DNA-directed RNA polymerase III RPC6, transcript_product=DNA-directed RNA polymerase III RPC6, location=TGME49_chrXII:1916361-1927136(-), protein_length=325, sequence_SO=chromosome, SO=protein_coding_gene, is_pseudo=false	7.06498e-13	0	35622.14	3	3	3	3	3	3	3														TRUE	157.81	146.703	153.077	148.737	140.131	135.898	130.886	135.594	131.676	135.819	128.198	122.091	123.582	125.767	128.764	139.587	126.264	125.051	140.964	119.82	137.586	157.81	146.703
TGME49_217600-t26_1-p1	TGME49_217600-t26_1-p1	gene=TGME49_217600, organism=Toxoplasma_gondii_ME49, gene_product=calcium-dependent protein kinase CDPK9, transcript_product=calcium-dependent protein kinase CDPK9, location=TGME49_chrXII:1937256-1951873(+), protein_length=666, sequence_SO=chromosome, SO=protein_coding_gene, is_pseudo=false	5.93883e-21	0	75601.33	3	3	3	3	3	3	3														TRUE	1107.9	1157.34	1170.78	1158.17	1150.62	1115.87	1153.23	1153.56	1169.87	1141.42	1144.49	1170.56	1138.47	1191.15	1209.48	1023.44	1115.03	1047.72	1115.94	1123.49	1180.95	1107.9	1157.34
TGME49_217665-t26_1-p1	TGME49_217665-t26_1-p1	gene=TGME49_217665, organism=Toxoplasma_gondii_ME49, gene_product=hypothetical protein, transcript_product=hypothetical protein, location=TGME49_chrXII:1980743-1982533(-), protein_length=195, sequence_SO=chromosome, SO=protein_coding_gene, is_pseudo=false	7.1605e-27	0	20820.32	3	3	3	3	3	3	3														TRUE	359.622	592.932	465.228	452.597	363.971	452.427	444.822	427.17	434.711	417.15	440.727	429.325	415.736	375.101	553.868	428.093	417.863	419.695	440.673	444.059	460.938	359.622	592.932
TGME49_217680-t26_1-p1	TGME49_217680-t26_1-p1	gene=TGME49_217680, organism=Toxoplasma_gondii_ME49, gene_product=hypothetical protein, transcript_product=hypothetical protein, location=TGME49_chrXII:1991989-2003898(-), protein_length=2234, sequence_SO=chromosome, SO=protein_coding_gene, is_pseudo=false	5.44407e-22	0	246146.58	3	3	3	3	3	3	3														TRUE	7286.97	7141.83	6592.56	7942.33	8679.42	7334.49	6793.2	6481.16	7013.24	7848.69	6213.81	6655.71	5841.83	6300.08	6164.51	6774.45	7366.39	6608.77	5864.28	6238.2	6340.31	7286.97	7141.83
TGME49_217740-t26_1-p1	TGME49_217740-t26_1-p1	gene=TGME49_217740, organism=Toxoplasma_gondii_ME49, gene_product=3-ketoacyl-(acyl-carrier-protein) reductase, transcript_product=3-ketoacyl-(acyl-carrier-protein) reductase, location=TGME49_chrXII:2086018-2089750(+), protein_length=376, sequence_SO=chromosome, SO=protein_coding_gene, is_pseudo=false	2.049e-19	0	39040.23	3	3	3	3	3	3	3														TRUE	2797.95	2727.85	3145.87	2781.03	2725.95	2604.6	3103.8	3233.51	3158.02	2778.42	3449.47	2938.47	3732.95	3712.58	3463.79	3305.54	2976.31	3438.4	3113.95	3411.02	3185.45	2797.95	2727.85
TGME49_217780-t26_1-p1	TGME49_217780-t26_1-p1	gene=TGME49_217780, organism=Toxoplasma_gondii_ME49, gene_product=Sec20 protein, transcript_product=Sec20 protein, location=TGME49_chrXII:2106916-2116255(-), protein_length=808, sequence_SO=chromosome, SO=protein_coding_gene, is_pseudo=false	3.44069e-06	0	86249.6	3	3	3	3	3	3	3														TRUE	59.5372	71.0045	76.5896	55.0812	55.8148	50.775	63.737	48.2165	68.7781	60.8504	69.9189	54.4924	51.9621	61.7461	50.9228	66.9931	43.3547	36.159	67.0145	57.7155	61.2473	59.5372	71.0045
TGME49_217820-t26_1-p1	TGME49_217820-t26_1-p1	gene=TGME49_217820, organism=Toxoplasma_gondii_ME49, gene_product=PCI domain-containing protein, transcript_product=PCI domain-containing protein, location=TGME49_chrXII:2149943-2155311(+), protein_length=463, sequence_SO=chromosome, SO=protein_coding_gene, is_pseudo=false	7.11286e-19	0	51723.11	3	3	3	3	3	3	3														TRUE	3599.84	3674.53	3717.06	3820.07	3567.55	3679.39	3881.34	3952.91	3736.4	3647.65	3820.44	3664.34	3900.73	3857.88	3965.21	3795.33	3734.44	3896.73	3829.89	3714.88	3809.12	3599.84	3674.53
TGME49_217830-t26_1-p1	TGME49_217830-t26_1-p1	gene=TGME49_217830, organism=Toxoplasma_gondii_ME49, gene_product=hypothetical protein, transcript_product=hypothetical protein, location=TGME49_chrXII:2156864-2166215(-), protein_length=1917, sequence_SO=chromosome, SO=protein_coding_gene, is_pseudo=false	8.66105e-05	0.000487567	203247.27	2	3	3	1	2	3	2														TRUE	100.296		153.525	125.203	124.909	26.5083	83.7684	120.224	147.42	108.701			147.095		131.543	97.6881	71.1917	89.1397	63.3619	106.237		100.296	105.356
TGME49_217850-t26_1-p1	TGME49_217850-t26_1-p1	gene=TGME49_217850, organism=Toxoplasma_gondii_ME49, gene_product=Sucrose-6F-phosphate phosphohydrolase, transcript_product=Sucrose-6F-phosphate phosphohydrolase, location=TGME49_chrXII:2167493-2174355(-), protein_length=542, sequence_SO=chromosome, SO=protein_coding_gene, is_pseudo=false	7.70873e-16	0	59658.29	3	3	3	3	3	3	3														TRUE	501.445	465.097	427.028	506.443	460.464	430.363	485.022	427.42	451.362	439.291	388.741	444.502	405.976	467.803	402.915	398.808	471.481	351.443	376.294	366.97	384.566	501.445	465.097
TGME49_217870-t26_1-p1	TGME49_217870-t26_1-p1	gene=TGME49_217870, organism=Toxoplasma_gondii_ME49, gene_product=DHHC zinc finger domain-containing protein, transcript_product=DHHC zinc finger domain-containing protein, location=TGME49_chrXII:2192831-2197238(-), protein_length=430, sequence_SO=chromosome, SO=protein_coding_gene, is_pseudo=false	2.3586e-16	0	47156.37	3	3	3	3	3	3	3														TRUE	608.138	648.159	666.514	671.651	692.538	589.39	619.661	617.286	634.701	616.72	682.228	667.663	629.189	731.466	680.688	606.498	636.332	537.328	561.416	576.791	628.67	608.138	648.159
TGME49_217880-t26_1-p1	TGME49_217880-t26_1-p1	gene=TGME49_217880, organism=Toxoplasma_gondii_ME49, gene_product=RNA-binding protein Nova-1, putative, transcript_product=RNA-binding protein Nova-1, putative, location=TGME49_chrXII:2200494-2201732(+), protein_length=412, sequence_SO=chromosome, SO=protein_coding_gene, is_pseudo=false	1.00874e-17	0	41467.75	3	3	3	3	3	3	3														TRUE	3823.73	2970.55	3399.49	3778.21	4395.83	3724.52	3268.56	3125.87	3638.54	3887.17	3528.07	3182.14	3334.91	3251.84	2989.06	3657.36	3625.18	3705.79	3167.51	3539.8	2967.83	3823.73	2970.55
TGME49_217890-t26_1-p1	TGME49_217890-t26_1-p1	gene=TGME49_217890, organism=Toxoplasma_gondii_ME49, gene_product=alkyl hydroperoxide reductase/ Thiol specific antioxidant/ Mal allergen, putative, transcript_product=alkyl hydroperoxide reductase/ Thiol specific antioxidant/ Mal allergen, putative, location=TGME49_chrXII:2204505-2205095(-), protein_length=196, sequence_SO=chromosome, SO=protein_coding_gene, is_pseudo=false	4.55605e-17	0	21722.13	3	3	3	3	3	3	3														TRUE	20500.8	18837	18498.2	20394.5	21311.9	20136.4	20688.6	19805.8	19712.8	20366.7	18174.6	19404.9	17982.4	18077.4	18959.6	19098.4	20338.1	19191.7	18205.8	18803	18216.2	20500.8	18837
TGME49_217900-t26_1-p1	TGME49_217900-t26_1-p1	gene=TGME49_217900, organism=Toxoplasma_gondii_ME49, gene_product=hypothetical protein, transcript_product=hypothetical protein, location=TGME49_chrXII:2207431-2208789(-), protein_length=182, sequence_SO=chromosome, SO=protein_coding_gene, is_pseudo=false	2.34343e-18	0	20698.71	3	3	3	3	3	3	3														TRUE	1284.68	1398.21	1315.09	1290.54	1350.21	1268.34	1274.22	1227.59	1303.22	1347.87	1334.51	1316.84	1224.07	1272.9	1242.26	1320.92	1305.01	1286.36	1311.45	1324.87	1310.41	1284.68	1398.21
TGME49_217910-t26_1-p1	TGME49_217910-t26_1-p1	gene=TGME49_217910, organism=Toxoplasma_gondii_ME49, gene_product=DNA polymerase (pol2) superfamily protein, transcript_product=DNA polymerase (pol2) superfamily protein, location=TGME49_chrXII:2211873-2221509(-), protein_length=2017, sequence_SO=chromosome, SO=protein_coding_gene, is_pseudo=false	3.76053e-14	0	223400.36	3	3	3	3	3	3	3														TRUE	1572.77	1921.02	2317.61	1522.19	1226.88	1175.91	1839.44	2252.39	2256.31	1684.95	2466.48	1740.51	2362.02	2695.38	2477.57	1820.76	1398.15	1969.55	1740.7	1996.95	2229.53	1572.77	1921.02
TGME49_218070-t26_1-p1	TGME49_218070-t26_1-p1	gene=TGME49_218070, organism=Toxoplasma_gondii_ME49, gene_product=hypothetical protein, transcript_product=hypothetical protein, location=TGME49_chrXII:1729307-1737254(-), protein_length=1745, sequence_SO=chromosome, SO=protein_coding_gene, is_pseudo=false	3.80825e-22	0	186094.9	3	3	3	3	3	3	3														TRUE	370.191	396.055	364.351	381.383	398.159	332.372	291.385	318.916	399.743	358.509	403.964	348.957	354.968	395.029	365.093	355.611	346.589	347.434	393.233	373.905	404.23	370.191	396.055
TGME49_218200-t26_1-p1	TGME49_218200-t26_1-p1	gene=TGME49_218200, organism=Toxoplasma_gondii_ME49, gene_product=UDP-sugar pyrophospharylase, transcript_product=UDP-sugar pyrophospharylase, location=TGME49_chrXII:1700331-1705956(-), protein_length=623, sequence_SO=chromosome, SO=protein_coding_gene, is_pseudo=false	5.68688e-20	0	67852.23	3	3	3	3	3	3	3														TRUE	658.719	689.078	695.464	653.927	668.755	614.985	659.24	646.327	660.899	687.193	688.517	674.004	711.836	745.541	725.294	665.87	667.413	649.179	538.299	601.447	589.535	658.719	689.078
TGME49_218220-t26_1-p1	TGME49_218220-t26_1-p1	gene=TGME49_218220, organism=Toxoplasma_gondii_ME49, gene_product=cell-cycle-associated protein kinase CDK, putative, transcript_product=cell-cycle-associated protein kinase CDK, putative, location=TGME49_chrXII:1667412-1670868(+), protein_length=300, sequence_SO=chromosome, SO=protein_coding_gene, is_pseudo=false	1.1332e-23	0	34285.47	3	3	3	3	3	3	3														TRUE	2096.32	2191.27	2322.87	2142.31	2063.21	1976.49	2111.91	2119.84	2072.43	2127.47	2417.35	2064	2414.83	2531.66	2318.98	2127.91	2087.28	2078.69	2035.11	2155.09	2082.54	2096.32	2191.27
TGME49_218240-t26_1-p1	TGME49_218240-t26_1-p1	gene=TGME49_218240, organism=Toxoplasma_gondii_ME49, gene_product=hypothetical protein, transcript_product=hypothetical protein, location=TGME49_chrXII:1652352-1656412(-), protein_length=1246, sequence_SO=chromosome, SO=protein_coding_gene, is_pseudo=false	1.70477e-26	0	132282.07	3	3	3	3	3	3	3														TRUE	3648.92	4236.7	4186.18	3862.96	3464.79	3750.81	4275.34	4189.55	4130.07	3753.08	3921.78	4027.47	4445.99	4700.85	4576.13	4164	4034.1	4153.67	4046.09	4098.2	4340.59	3648.92	4236.7
TGME49_218250-t26_1-p1	TGME49_218250-t26_1-p1	gene=TGME49_218250, organism=Toxoplasma_gondii_ME49, gene_product=TAP42 family protein, transcript_product=TAP42 family protein, location=TGME49_chrXII:1640033-1649988(-), protein_length=512, sequence_SO=chromosome, SO=protein_coding_gene, is_pseudo=false	2.15564e-22	0	56861.6	3	3	3	3	3	3	3														TRUE	2774.17	2170.73	2597.73	2314.82	2740.02	2284.99	2496.21	2509.67	2797.73	2782.98	2644.96	2444.54	2543.22	2935.87	2385.83	2683.58	2436.03	2775.14	2248.06	2723.14	2136.95	2774.17	2170.73
TGME49_218260-t26_1-p1	TGME49_218260-t26_1-p1	gene=TGME49_218260, organism=Toxoplasma_gondii_ME49, gene_product=histone H3.3, transcript_product=histone H3.3, location=TGME49_chrXII:1637998-1638408(+), protein_length=136, sequence_SO=chromosome, SO=protein_coding_gene, is_pseudo=false	3.3958e-14	0	15413.11	3	3	3	3	3	3	3														TRUE	31493.8	31327	36697.4	29838	29792.8	22572	27756	34921.4	36093.3	33017.1	40069.9	26984.6	31691.7	50338.4	37004	29499.1	23006.1	31032.3	26665.9	29327.1	29643.1	31493.8	31327
TGME49_218270-t26_1-p1	TGME49_218270-t26_1-p1	gene=TGME49_218270, organism=Toxoplasma_gondii_ME49, gene_product=hypothetical protein, transcript_product=hypothetical protein, location=TGME49_chrXII:1635126-1636217(-), protein_length=363, sequence_SO=chromosome, SO=protein_coding_gene, is_pseudo=false	1.75979e-13	0	39047.68	3	3	3	3	3	3	3														TRUE	282.2	331.833	339.429	283.173	309.079	239.578	288.763	320.124	307.028	295.594	294.286	241.314	253.346	286.852	266.144	292.717	266.853	280.804	253.849	290.374	304.2	282.2	331.833
TGME49_218280-t26_1-p1	TGME49_218280-t26_1-p1	gene=TGME49_218280, organism=Toxoplasma_gondii_ME49, gene_product=eukaryotic porin, putative, transcript_product=eukaryotic porin, putative, location=TGME49_chrXII:1628343-1633530(+), protein_length=466, sequence_SO=chromosome, SO=protein_coding_gene, is_pseudo=false	2.1107e-27	0	50570.68	3	3	3	3	3	3	3														TRUE	5513.59	5224.51	5530.93	5244.65	5296.75	5347.49	5370.49	5464.17	6026.43	5739.89	5676.25	5294.61	5677.13	5994.66	5493.26	5632.62	5325.67	5184.67	5024.87	5528.08	5047.65	5513.59	5224.51
TGME49_218300-t26_1-p1	TGME49_218300-t26_1-p1	gene=TGME49_218300, organism=Toxoplasma_gondii_ME49, gene_product=zinc finger (CCCH type) motif-containing protein, transcript_product=zinc finger (CCCH type) motif-containing protein, location=TGME49_chrXII:1607637-1612717(-), protein_length=1199, sequence_SO=chromosome, SO=protein_coding_gene, is_pseudo=false	4.24642e-23	0	124070.28	3	3	3	3	3	3	3														TRUE	892.155	806.22	858.184	914.463	950.579	918.326	781.319	767.609	779.24	955.552	825.502	865.449	771.494	808.646	807.284	834.59	802.688	774.181	743.816	734.778	716.717	892.155	806.22
TGME49_218358-t26_1-p1	TGME49_218358-t26_1-p1	gene=TGME49_218358, organism=Toxoplasma_gondii_ME49, gene_product=zinc knuckle domain-containing protein, transcript_product=zinc knuckle domain-containing protein, location=TGME49_chrXII:1571751-1574609(-), protein_length=442, sequence_SO=chromosome, SO=protein_coding_gene, is_pseudo=false	2.95151e-21	0	48542.61	3	3	3	3	3	3	3														TRUE	458.719	402.785	387.781	424.489	434.47	377.787	387.369	428.096	372.677	390.171	434.326	358.345	443.78	476.978	436.151	373.677	446.432	438.429	374.684	322.936	417.212	458.719	402.785
TGME49_218410-t26_1-p1	TGME49_218410-t26_1-p1	gene=TGME49_218410, organism=Toxoplasma_gondii_ME49, gene_product=ribosomal protein RPP0, transcript_product=ribosomal protein RPP0, location=TGME49_chrXII:1531423-1532964(+), protein_length=314, sequence_SO=chromosome, SO=protein_coding_gene, is_pseudo=false	8.24306e-21	0	34157.51	3	3	3	3	3	3	3														TRUE	22588.2	22336.9	25931.4	22011.4	21991.6	21476.6	23428.1	24878.8	24113.6	22331.6	24626.3	23182.1	25070.5	24182.2	23913.8	23824.2	22678.2	25011.2	24221.9	23535.8	22905.9	22588.2	22336.9
TGME49_218420-t26_1-p1	TGME49_218420-t26_1-p1	gene=TGME49_218420, organism=Toxoplasma_gondii_ME49, gene_product=WD domain, G-beta repeat-containing protein, transcript_product=WD domain, G-beta repeat-containing protein, location=TGME49_chrXII:1524280-1529034(-), protein_length=576, sequence_SO=chromosome, SO=protein_coding_gene, is_pseudo=false	5.77523e-21	0	62558	3	3	3	3	3	3	3														TRUE	1299.86	1342.27	1478.83	1337.95	1334.96	1312.67	1382.24	1435.33	1441.6	1342.96	1359.73	1350.9	1405.6	1448.63	1429.37	1369.57	1368.13	1355.92	1365.03	1392.05	1339.21	1299.86	1342.27
TGME49_218520-t26_1-p1	TGME49_218520-t26_1-p1	gene=TGME49_218520, organism=Toxoplasma_gondii_ME49, gene_product=microneme protein MIC6, transcript_product=microneme protein MIC6, location=TGME49_chrXII:1478619-1479668(-), protein_length=349, sequence_SO=chromosome, SO=protein_coding_gene, is_pseudo=false	2.11723e-19	0	36669.33	3	3	3	3	3	3	3														TRUE	7230.47	6974.6	6470.74	6380.75	7003.13	6812.06	5798.42	6511.06	6470.84	6119.42	6769.01	6358.3	5974.16	6173.3	6068.34	6971.67	5835.82	6990.81	7298.71	7105.19	7570.64	7230.47	6974.6
TGME49_218530-t26_1-p1	TGME49_218530-t26_1-p1	gene=TGME49_218530, organism=Toxoplasma_gondii_ME49, gene_product=proteasome-interacting thioredoxin domain-containing protein, transcript_product=proteasome-interacting thioredoxin domain-containing protein, location=TGME49_chrXII:1474434-1477159(+), protein_length=345, sequence_SO=chromosome, SO=protein_coding_gene, is_pseudo=false	5.27779e-19	0	38082.51	3	3	3	3	3	3	3														TRUE	2319.61	2301.95	2572.79	2205.27	2219.22	2015.92	2592.61	2602.61	2469.82	2280.77	2550.82	2366.98	2776.35	2792.92	2455.31	2510.89	2410.08	2811.21	2320.15	2361.14	2164.8	2319.61	2301.95
TGME49_218540-t26_1-p1	TGME49_218540-t26_1-p1	gene=TGME49_218540, organism=Toxoplasma_gondii_ME49, gene_product=peptidase S15, putative, transcript_product=peptidase S15, putative, location=TGME49_chrXII:1470393-1474197(-), protein_length=412, sequence_SO=chromosome, SO=protein_coding_gene, is_pseudo=false	9.1333e-19	0	45091.33	3	3	3	3	3	3	3														TRUE	1477.02	1689.06	1708.69	1512.55	1521.23	1298.73	1638.2	1621.68	1818.72	1653.96	1615.16	1742.57	1766.32	2006.49	1793.79	1792.21	1651.05	1776.84	1557.7	1684.52	1571.92	1477.02	1689.06
TGME49_218560-t26_1-p1	TGME49_218560-t26_1-p1	gene=TGME49_218560, organism=Toxoplasma_gondii_ME49, gene_product=acetyl-coA carboxylase ACC2, transcript_product=acetyl-coA carboxylase ACC2, location=TGME49_chrXII:1427422-1456268(-), protein_length=3399, sequence_SO=chromosome, SO=protein_coding_gene, is_pseudo=false	1.79555e-14	0	365034.9	3	3	3	3	3	3	3														TRUE	191.593	313.771	187.498	196.236	173.138	120.798	162.949	166.33	177.351	173.627	123.652	181.015	185.736	204.973	214.054	111.945	154.631	105.116	157.773	139.682	189.55	191.593	313.771
TGME49_218570-t26_1-p1	TGME49_218570-t26_1-p1	gene=TGME49_218570, organism=Toxoplasma_gondii_ME49, gene_product=Nin one binding (NOB1) Zn-ribbon family protein, transcript_product=Nin one binding (NOB1) Zn-ribbon family protein, location=TGME49_chrXII:1420369-1423485(-), protein_length=553, sequence_SO=chromosome, SO=protein_coding_gene, is_pseudo=false	3.53922e-25	0	61202.66	3	3	3	3	3	3	3														TRUE	610.91	737.027	732.932	700.504	645.548	655.233	734.828	874.412	722.667	640.541	756.865	739.303	796.438	909.367	925.52	645.372	702.295	726.595	673.067	717.181	759.614	610.91	737.027
TGME49_218580-t26_1-p1	TGME49_218580-t26_1-p1	gene=TGME49_218580, organism=Toxoplasma_gondii_ME49, gene_product=RNA methyltransferase, TrmH family protein, transcript_product=RNA methyltransferase, TrmH family protein, location=TGME49_chrXII:1403127-1417903(+), protein_length=2899, sequence_SO=chromosome, SO=protein_coding_gene, is_pseudo=false	1.31057e-08	0	310822.71	3	3	3	3	3	3	3														TRUE	324.264	565.325	533.366	359.015	284.686	250.384	438.977	503.375	473.856	318.059	478.072	403.272	509.156	833.773	622.313	311.505	296.974	310.641	255.441	389.856	535.652	324.264	565.325
TGME49_218590-t26_1-p1	TGME49_218590-t26_1-p1	gene=TGME49_218590, organism=Toxoplasma_gondii_ME49, gene_product=protein phosphatase 2C domain-containing protein, transcript_product=protein phosphatase 2C domain-containing protein, location=TGME49_chrXII:1392658-1398435(-), protein_length=900, sequence_SO=chromosome, SO=protein_coding_gene, is_pseudo=false	1.57926e-20	0	97636.97	3	3	3	3	3	3	3														TRUE	688.784	721.005	756.56	734.043	712.491	732.959	772.293	787.729	749.563	702.95	760.83	735.847	798.606	863.11	774.352	763.318	737.401	733.473	691.806	749.421	739.593	688.784	721.005
TGME49_218600-t26_1-p1	TGME49_218600-t26_1-p1	gene=TGME49_218600, organism=Toxoplasma_gondii_ME49, gene_product=RNA recognition motif-containing protein, transcript_product=RNA recognition motif-containing protein, location=TGME49_chrXII:1376741-1383061(+), protein_length=752, sequence_SO=chromosome, SO=protein_coding_gene, is_pseudo=false	3.91517e-16	0	83928.81	3	3	3	3	3	3	3														TRUE	349.588	358.996	369.443	336.497	353.317	297.922	358.227	376.341	373.121	370.31	424.438	369.009	403.28	448.914	408.059	349.65	312.154	349.486	333.1	337.725	428.063	349.588	358.996
TGME49_218610-t26_1-p1	TGME49_218610-t26_1-p1	gene=TGME49_218610, organism=Toxoplasma_gondii_ME49, gene_product=ATPase (DUF699) protein, transcript_product=ATPase (DUF699) protein, location=TGME49_chrXII:1365292-1375295(-), protein_length=1247, sequence_SO=chromosome, SO=protein_coding_gene, is_pseudo=false	1.11393e-22	0	136210.58	3	3	3	3	3	3	3														TRUE	1563.95	1646.07	1801.15	1648.49	1717.46	1529.04	1612.44	1707.79	1788.79	1672.75	1680.33	1631.67	1794.71	1910.43	1904.69	1532.69	1636.66	1659.85	1855.97	1652.88	1856.76	1563.95	1646.07
TGME49_218720-t26_1-p1	TGME49_218720-t26_1-p1	gene=TGME49_218720, organism=Toxoplasma_gondii_ME49, gene_product=calcium-dependent protein kinase CDPK6, transcript_product=calcium-dependent protein kinase CDPK6, location=TGME49_chrXII:1352527-1363659(+), protein_length=1477, sequence_SO=chromosome, SO=protein_coding_gene, is_pseudo=false	3.81916e-24	0	160931.81	3	3	3	3	3	3	3														TRUE	1134.16	1065.16	912.004	1077.47	1131.39	1062.71	871.718	866.844	926.126	1196.89	948.515	1052.29	929.498	957.143	969.619	943.604	992.722	844.853	929.169	921.955	869.974	1134.16	1065.16
TGME49_218730-t26_1-p1	TGME49_218730-t26_1-p1	gene=TGME49_218730, organism=Toxoplasma_gondii_ME49, gene_product=hypothetical protein, transcript_product=hypothetical protein, location=TGME49_chrXII:1345410-1346702(+), protein_length=256, sequence_SO=chromosome, SO=protein_coding_gene, is_pseudo=false	2.44253e-19	0	27496.4	3	3	3	3	3	3	3														TRUE	298.105	262.398	269.454	326.777	289.758	271.904	252.804	265.486	294.611	288.494	294.914	308.646	226.826	269.223	275.264	313.252	268.906	277.419	257.255	255.744	241.267	298.105	262.398
TGME49_218760-t26_1-p1	TGME49_218760-t26_1-p1	gene=TGME49_218760, organism=Toxoplasma_gondii_ME49, gene_product=SNAP protein (soluble N-ethylmaleimide-sensitive factor Attachment Protein), putative, transcript_product=SNAP protein (soluble N-ethylmaleimide-sensitive factor Attachment Protein), putative, location=TGME49_chrXII:1324347-1327416(+), protein_length=329, sequence_SO=chromosome, SO=protein_coding_gene, is_pseudo=false	2.43066e-19	0	35808.12	3	3	3	3	3	3	3														TRUE	1687.45	1764.38	1844.12	1658.66	1649.42	1607.86	1774.89	1780.87	1724.73	1659.55	1831.74	1790.97	1797.6	1984.24	1861.7	1810.62	1729.89	1854.96	1658.62	1843.51	1690.91	1687.45	1764.38
TGME49_218780-t26_1-p1	TGME49_218780-t26_1-p1	gene=TGME49_218780, organism=Toxoplasma_gondii_ME49, gene_product=phosphoserine aminotransferase, putative, transcript_product=phosphoserine aminotransferase, putative, location=TGME49_chrXII:1308223-1314254(-), protein_length=481, sequence_SO=chromosome, SO=protein_coding_gene, is_pseudo=false	1.2515e-22	0	52754.56	3	3	3	3	3	3	3														TRUE	7449.64	6370.27	7408.66	6521.64	6649.46	6497.65	7163.15	7147.46	7594.73	7276.42	7626.91	6571.83	7311.02	7360.6	6799.38	7991.36	7081.46	7695.59	6267.3	7417.02	6316.56	7449.64	6370.27
TGME49_218800-t26_1-p1	TGME49_218800-t26_1-p1	gene=TGME49_218800, organism=Toxoplasma_gondii_ME49, gene_product=hypothetical protein, transcript_product=hypothetical protein, location=TGME49_chrXII:1289823-1297264(-), protein_length=1196, sequence_SO=chromosome, SO=protein_coding_gene, is_pseudo=false	0.000116648	0.000487567	128829.96	3	3	2	3	3	3	3														TRUE	14.996	139.886	131.1	94.2717	137.304	124.146	127.584		153.91	144.086	135.656	147.537	153.106	178.83	187.586	139.867	177.316	116.447	136.01	154.936	158.735	14.996	139.886
TGME49_218810-t26_1-p1	TGME49_218810-t26_1-p1	gene=TGME49_218810, organism=Toxoplasma_gondii_ME49, gene_product=histidyl-tRNA synthetase, transcript_product=histidyl-tRNA synthetase, location=TGME49_chrXII:1283487-1287528(+), protein_length=223, sequence_SO=chromosome, SO=protein_coding_gene, is_pseudo=false	5.5788e-20	0	24878.35	3	3	3	3	3	3	3														TRUE	531.572	548.779	589.174	538.57	530.667	477.596	524.568	517.938	535.21	544.464	658.772	512.158	447.56	613.044	551.629	474.994	448.581	504.038	454.984	535.924	509.133	531.572	548.779
TGME49_218820-t26_1-p1	TGME49_218820-t26_1-p1	gene=TGME49_218820, organism=Toxoplasma_gondii_ME49, gene_product=alba 2, transcript_product=alba 2, location=TGME49_chrXII:1278904-1280705(+), protein_length=148, sequence_SO=chromosome, SO=protein_coding_gene, is_pseudo=false	1.29498e-16	0	15391.64	3	3	3	3	3	3	3														TRUE	24694.1	21470.1	24623.5	22629.1	22710.4	24189	24647.2	24891.9	23635	25264.6	25686.2	23526.1	24778.7	23852.3	24022.1	24568.8	22761.5	23814	20564.3	22791.3	21452.6	24694.1	21470.1
TGME49_218830-t26_1-p1	TGME49_218830-t26_1-p1	gene=TGME49_218830, organism=Toxoplasma_gondii_ME49, gene_product=hypothetical protein, transcript_product=hypothetical protein, location=TGME49_chrXII:1267214-1276521(-), protein_length=1219, sequence_SO=chromosome, SO=protein_coding_gene, is_pseudo=false	1.30883e-17	0	131432.66	3	3	3	3	3	3	3														TRUE	627.971	602.364	708.273	557.486	585.113	586.849	663.096	658.405	673.87	614.307	711.061	626.464	702.358	756.958	715.294	643.163	607.03	597.07	601.536	757.732	704.033	627.971	602.364
TGME49_218840-t26_1-p1	TGME49_218840-t26_1-p1	gene=TGME49_218840, organism=Toxoplasma_gondii_ME49, gene_product=mutS domain protein, transcript_product=mutS domain protein, location=TGME49_chrXII:1253195-1266818(+), protein_length=2163, sequence_SO=chromosome, SO=protein_coding_gene, is_pseudo=false	1.17493e-17	0	234148.07	3	3	3	3	3	3	3														TRUE	364.991	377.164	377.197	341.823	350.627	324.682	378.308	380.446	374.574	357.615	390.316	346.653	389.269	429.447	400.697	364.63	350.179	350.181	367.998	406.913	353.994	364.991	377.164
TGME49_218880-t26_1-p1	TGME49_218880-t26_1-p1	gene=TGME49_218880, organism=Toxoplasma_gondii_ME49, gene_product=SF-assemblin, putative, transcript_product=SF-assemblin, putative, location=TGME49_chrXII:1239090-1242607(-), protein_length=268, sequence_SO=chromosome, SO=protein_coding_gene, is_pseudo=false	2.42608e-19	0	30649.38	3	3	3	3	3	3	3														TRUE	239.076	355.859	341.585	226.33	174.15	180.932	270.343	307.957	313.313	179.152	353.548	256.789	318.881	386.143	397.737	251.845	219.862	285.407	343.384	262.153	428.78	239.076	355.859
TGME49_218920-t26_1-p1	TGME49_218920-t26_1-p1	gene=TGME49_218920, organism=Toxoplasma_gondii_ME49, gene_product=proteasome subunit beta type, putative, transcript_product=proteasome subunit beta type, putative, location=TGME49_chrXII:1212047-1216774(+), protein_length=309, sequence_SO=chromosome, SO=protein_coding_gene, is_pseudo=false	1.55112e-22	0	33757.6	3	3	3	3	3	3	3														TRUE	2068.43	1963.86	2286.9	1880.99	1951.55	1775.56	2090.21	2130.88	2321.92	2140.58	1700.23	2089.82	2181.37	2310.59	2154.12	2236.94	2121.31	2257.29	2004.04	2261.67	1976.19	2068.43	1963.86
TGME49_218940-t26_1-p1	TGME49_218940-t26_1-p1	gene=TGME49_218940, organism=Toxoplasma_gondii_ME49, gene_product=hypothetical protein, transcript_product=hypothetical protein, location=TGME49_chrXII:1198409-1201135(+), protein_length=325, sequence_SO=chromosome, SO=protein_coding_gene, is_pseudo=false	1.4852e-20	0	35121.31	3	3	3	3	3	3	3														TRUE	11026.4	11740.2	11822.8	10342	10548	11924.8	12018.6	10462.1	10457.7	9008.33	12510	11507.9	11322.1	10996.2	9055.51	10322.1	10951.4	11340.6	9276.88	11914.7	8046.91	11026.4	11740.2
TGME49_218950-t26_1-p1	TGME49_218950-t26_1-p1	gene=TGME49_218950, organism=Toxoplasma_gondii_ME49, gene_product=hypothetical protein, transcript_product=hypothetical protein, location=TGME49_chrXII:1191826-1198382(-), protein_length=1162, sequence_SO=chromosome, SO=protein_coding_gene, is_pseudo=false	2.10553e-21	0	126593.31	3	3	3	3	3	3	3														TRUE	91.347	88.5433	103.848	99.5239	91.1784	98.2079	73.9288	98.2118	108.211	101.524	103.713	90.3214	71.6388	123.499	132.874	64.0257	76.1199	83.0637	89.7593	85.7074	106.803	91.347	88.5433
TGME49_218960-t26_1-p1	TGME49_218960-t26_1-p1	gene=TGME49_218960, organism=Toxoplasma_gondii_ME49, gene_product=AP2 domain transcription factor AP2XII-1, transcript_product=AP2 domain transcription factor AP2XII-1, location=TGME49_chrXII:1176935-1187769(-), protein_length=2282, sequence_SO=chromosome, SO=protein_coding_gene, is_pseudo=false	1.19561e-21	0	247702.81	3	3	3	3	3	3	3														TRUE	1965.47	2103.44	2223.75	2117.44	1984.36	2051.83	2129.42	2240.84	2156.15	2036.15	2340.42	2157.6	2343.34	2518.1	2526.62	1952.46	1973.87	1974.68	2071.64	2020.01	2198.4	1965.47	2103.44
TGME49_219080-t26_1-p1	TGME49_219080-t26_1-p1	gene=TGME49_219080, organism=Toxoplasma_gondii_ME49, gene_product=edge expressed protein, putative, transcript_product=edge expressed protein, putative, location=TGME49_chrXII:1136696-1141940(+), protein_length=313, sequence_SO=chromosome, SO=protein_coding_gene, is_pseudo=false	4.269e-20	0	35403.75	3	3	3	3	3	3	3														TRUE	1190.88	1252.01	1546.44	1266.05	1351.84	1188.85	1350.38	1345.6	1496.66	1246.68	1362.83	1340.68	1282.63	1580.5	1318.46	1514.87	1224.65	1480.65	1225.5	1489.1	1163.51	1190.88	1252.01
TGME49_219130-t26_1-p1	TGME49_219130-t26_1-p1	gene=TGME49_219130, organism=Toxoplasma_gondii_ME49, gene_product=NADPH-glutathione reductase, transcript_product=NADPH-glutathione reductase, location=TGME49_chrXII:1112844-1118444(-), protein_length=639, sequence_SO=chromosome, SO=protein_coding_gene, is_pseudo=false	4.099e-22	0	68586.61	3	3	3	3	3	3	3														TRUE	517.061	510.64	521.117	484.998	495.435	452.876	486.403	501.348	518.029	517.555	507.924	541.764	520.835	556.051	556.387	460.242	512.755	526.274	546.635	475.426	558.295	517.061	510.64
TGME49_219140-t26_1-p1	TGME49_219140-t26_1-p1	gene=TGME49_219140, organism=Toxoplasma_gondii_ME49, gene_product=EF-1 guanine nucleotide exchange domain-containing protein, transcript_product=EF-1 guanine nucleotide exchange domain-containing protein, location=TGME49_chrXII:1109700-1111336(+), protein_length=187, sequence_SO=chromosome, SO=protein_coding_gene, is_pseudo=false	7.74454e-20	0	20734.34	3	3	3	3	3	3	3														TRUE	8748.19	8917.76	8599.86	8564.29	9018.8	9384.56	8978.59	9192.89	8847.99	8762.29	8751.82	9027.2	9235.96	8379.79	9206.91	8917.46	9297.39	8786.66	8664.46	8727.35	8500.76	8748.19	8917.76
TGME49_219150-t26_1-p1	TGME49_219150-t26_1-p1	gene=TGME49_219150, organism=Toxoplasma_gondii_ME49, gene_product=zinc finger, zz type domain-containing protein, transcript_product=zinc finger, zz type domain-containing protein, location=TGME49_chrXII:1103666-1108648(-), protein_length=843, sequence_SO=chromosome, SO=protein_coding_gene, is_pseudo=false	2.4873e-20	0	96009.93	3	3	3	3	3	3	3														TRUE	355.779	373.044	405.229	386.422	370.539	341.448	361.196	415.435	399.863	353.393	383	381.31	437.948	468.625	419.133	383.325	389.595	383.41	401.521	405.025	393.758	355.779	373.044
TGME49_219170-t26_1-p1	TGME49_219170-t26_1-p1	gene=TGME49_219170, organism=Toxoplasma_gondii_ME49, gene_product=hypothetical protein, transcript_product=hypothetical protein, location=TGME49_chrXII:1095257-1096174(+), protein_length=305, sequence_SO=chromosome, SO=protein_coding_gene, is_pseudo=false	1.33421e-19	0	33334.44	3	3	3	3	3	3	3														TRUE	1985.65	2021.03	2168.08	1804.88	1989.44	1551.7	1936.06	2019.36	1926.82	2095.82	2161.81	1976.54	2014.87	2269.68	1848.36	2064.82	1864.87	2167.02	1755.83	1882.42	2071.98	1985.65	2021.03
TGME49_219190-t26_1-p1	TGME49_219190-t26_1-p1	gene=TGME49_219190, organism=Toxoplasma_gondii_ME49, gene_product=nuclear movement protein domain containing protein, transcript_product=nuclear movement protein domain containing protein, location=TGME49_chrXII:1085782-1088408(-), protein_length=270, sequence_SO=chromosome, SO=protein_coding_gene, is_pseudo=false	3.00201e-21	0	30098.53	3	3	3	3	3	3	3														TRUE	932.433	1049.61	1029.61	916.691	900.839	890.599	1038.19	1055.52	1044.04	951.479	1051.84	937.607	1075.79	1124.47	980.899	992.255	901.669	980.69	950.586	1022.98	1088.94	932.433	1049.61
TGME49_219200-t26_1-p1	TGME49_219200-t26_1-p1	gene=TGME49_219200, organism=Toxoplasma_gondii_ME49, gene_product=DEAD/DEAH box RNA helicase family protein, transcript_product=DEAD/DEAH box RNA helicase family protein, location=TGME49_chrXII:1076130-1084911(+), protein_length=962, sequence_SO=chromosome, SO=protein_coding_gene, is_pseudo=false	1.47643e-26	0	107354.09	3	3	3	3	3	3	3														TRUE	903.345	905.522	1068.63	946.098	969.636	918.463	945.366	960.406	1005.03	915.247	1036.37	977.143	916.697	1038.93	971.199	942.698	910.679	910.617	894.797	962.143	861.628	903.345	905.522
TGME49_219210-t26_1-p1	TGME49_219210-t26_1-p1	gene=TGME49_219210, organism=Toxoplasma_gondii_ME49, gene_product=ankyrin repeat-containing protein, transcript_product=ankyrin repeat-containing protein, location=TGME49_chrXII:1069661-1073979(-), protein_length=294, sequence_SO=chromosome, SO=protein_coding_gene, is_pseudo=false	1.58322e-14	0	30785.12	3	3	3	3	3	3	3														TRUE	619.031	621.791	700.691	597.634	629.99	583.271	676.823	645.532	620.295	612.214	617.791	584.32	627.274	665.513	679.885	564.499	608.407	573.913	592.156	630.228	661.989	619.031	621.791
TGME49_219230-t26_1-p1	TGME49_219230-t26_1-p1	gene=TGME49_219230, organism=Toxoplasma_gondii_ME49, gene_product=AMP-binding enzyme domain-containing protein, transcript_product=AMP-binding enzyme domain-containing protein, location=TGME49_chrXII:1047500-1055172(-), protein_length=782, sequence_SO=chromosome, SO=protein_coding_gene, is_pseudo=false	6.66802e-18	0	87017.44	3	3	3	3	3	3	3														TRUE	1731.35	2013.17	1954.4	2114.42	2238.68	2115.25	1837.31	1840.23	1831.27	2084.89	2307.18	2151.29	2921.85	3203.81	2926.91	1946.42	2169.11	2254.82	2319.57	2269.02	2630.99	1731.35	2013.17
TGME49_219240-t26_1-p1	TGME49_219240-t26_1-p1	gene=TGME49_219240, organism=Toxoplasma_gondii_ME49, gene_product=Peptidyl-tRNA hydrolase PTH2 domain-containing protein, transcript_product=Peptidyl-tRNA hydrolase PTH2 domain-containing protein, location=TGME49_chrXII:1043919-1045016(-), protein_length=266, sequence_SO=chromosome, SO=protein_coding_gene, is_pseudo=false	1.07977e-10	0	29069.26	3	3	3	3	3	3	3														TRUE	132.532	147.917	113.275	119.373	121.436	115.858	115.662	116.006	119.351	118.184	91.7509	120.528	88.2829	128.942	149.465	126.541	100.18	111.306	145.919	99.7243	115.259	132.532	147.917
TGME49_219250-t26_1-p1	TGME49_219250-t26_1-p1	gene=TGME49_219250, organism=Toxoplasma_gondii_ME49, gene_product=acetyltransferase, GNAT family protein, transcript_product=acetyltransferase, GNAT family protein, location=TGME49_chrXII:1036333-1041731(-), protein_length=823, sequence_SO=chromosome, SO=protein_coding_gene, is_pseudo=false	6.02755e-25	0	89518.06	3	3	3	3	3	3	3														TRUE	1228.95	1370.92	1300.45	1336.33	1305.45	1372.29	1347.91	1344.86	1303.42	1310.14	1378.28	1348.91	1423.63	1441.44	1489.75	1233.45	1361.49	1381.97	1435.06	1354.12	1451.3	1228.95	1370.92
TGME49_219270-t26_1-p1	TGME49_219270-t26_1-p1	gene=TGME49_219270, organism=Toxoplasma_gondii_ME49, gene_product=multi-pass transmembrane protein, transcript_product=multi-pass transmembrane protein, location=TGME49_chrXII:1010292-1011861(+), protein_length=389, sequence_SO=chromosome, SO=protein_coding_gene, is_pseudo=false	4.25744e-22	0	43033.37	3	3	3	3	3	3	3														TRUE	4434.19	4410.92	4966.9	4969.8	4646.91	4362	5403.19	4913.15	5033.38	4882.78	4064.72	4835.03	5263	4733.07	4396.63	4781.81	5009.6	5574.91	4418.4	5287.48	4325.32	4434.19	4410.92
TGME49_219280-t26_1-p1	TGME49_219280-t26_1-p1	gene=TGME49_219280, organism=Toxoplasma_gondii_ME49, gene_product=actin like protein ALP1, transcript_product=actin like protein ALP1, location=TGME49_chrXII:998301-1004576(-), protein_length=414, sequence_SO=chromosome, SO=protein_coding_gene, is_pseudo=false	2.68945e-21	0	46086.25	3	3	3	3	3	3	3														TRUE	3449.66	3597.61	3878.33	3475.49	3626.37	3452.74	3743.7	3556.16	3484.47	3369.44	3657.64	3433.23	3671.65	3582.3	3412.93	3479.88	3577.01	3497.91	3142.05	3491.54	3058	3449.66	3597.61
TGME49_219290-t26_1-p1	TGME49_219290-t26_1-p1	gene=TGME49_219290, organism=Toxoplasma_gondii_ME49, gene_product=F-actin-capping protein subunit beta, putative, transcript_product=F-actin-capping protein subunit beta, putative, location=TGME49_chrXII:991033-995993(-), protein_length=329, sequence_SO=chromosome, SO=protein_coding_gene, is_pseudo=false	1.37131e-22	0	36257.94	3	3	3	3	3	3	3														TRUE	462.945	506.792	593.238	495.508	477.354	506.464	472.841	484.52	528.054	499.201	640.629	487.362	553.871	600.129	506.631	468.53	485.248	464.091	456.864	525.381	490.662	462.945	506.792
TGME49_219300-t26_1-p1	TGME49_219300-t26_1-p1	gene=TGME49_219300, organism=Toxoplasma_gondii_ME49, gene_product=ran binding protein, transcript_product=ran binding protein, location=TGME49_chrXII:987309-988412(+), protein_length=367, sequence_SO=chromosome, SO=protein_coding_gene, is_pseudo=false	2.29985e-21	0	38513.03	3	3	3	3	3	3	3														TRUE	576.13	560.702	533.339	600.531	604.501	607.189	579.326	595.232	556.597	587.091	579.578	573.657	598.069	596.846	543.451	590.003	618.32	612.785	553.994	586.998	563.986	576.13	560.702
TGME49_219310-t26_1-p1	TGME49_219310-t26_1-p1	gene=TGME49_219310, organism=Toxoplasma_gondii_ME49, gene_product=DnaK family protein, transcript_product=DnaK family protein, location=TGME49_chrXII:977608-984396(+), protein_length=818, sequence_SO=chromosome, SO=protein_coding_gene, is_pseudo=false	1.67008e-21	0	90142.52	3	3	3	3	3	3	3														TRUE	19097.2	19109.8	20387.2	19568.6	19215.4	19116.3	20450.2	20267.7	20107.7	19941.1	20395.1	19638.6	21236.6	21225.2	20170.7	20876.9	19844.8	20222.9	19352.7	20018.4	19274	19097.2	19109.8
TGME49_219320-t26_1-p1	TGME49_219320-t26_1-p1	gene=TGME49_219320, organism=Toxoplasma_gondii_ME49, gene_product=acid phosphatase GAP50, transcript_product=acid phosphatase GAP50, location=TGME49_chrXII:969580-972474(-), protein_length=431, sequence_SO=chromosome, SO=protein_coding_gene, is_pseudo=false	9.77233e-25	0	46606.85	3	3	3	3	3	3	3														TRUE	37536.1	37983.1	40296.4	36318.9	35742.5	34219.1	40802.9	40187.3	40870.8	39337.7	39789.9	38504.7	42272.1	42232	37790.2	38002.8	37949.2	38676.9	36378.8	40295.2	37113.2	37536.1	37983.1
TGME49_219440-t26_1-p1	TGME49_219440-t26_1-p1	gene=TGME49_219440, organism=Toxoplasma_gondii_ME49, gene_product=hypothetical protein, transcript_product=hypothetical protein, location=TGME49_chrXII:941715-951504(-), protein_length=1707, sequence_SO=chromosome, SO=protein_coding_gene, is_pseudo=false	9.09996e-21	0	181402.09	3	3	3	3	3	3	3														TRUE	673.037	708.821	629.604	650.521	676.167	633.493	638.016	637.418	653.059	592.342	626.684	644.62	640.527	788.016	737.326	601.446	618.443	607.402	598.981	624.289	744.976	673.037	708.821
TGME49_219460-t26_1-p1	TGME49_219460-t26_1-p1	gene=TGME49_219460, organism=Toxoplasma_gondii_ME49, gene_product=hypothetical protein, transcript_product=hypothetical protein, location=TGME49_chrXII:923809-928034(+), protein_length=1283, sequence_SO=chromosome, SO=protein_coding_gene, is_pseudo=false	8.4824e-24	0	136333.08	3	3	3	3	3	3	3														TRUE	715.742	760.073	748.789	752.864	681.367	696.392	768.501	781.544	807.143	722.34	814.712	759.75	800.966	829.916	842.429	682.761	709.426	760.957	696.346	743.009	794.805	715.742	760.073
TGME49_219520-t26_1-p1	TGME49_219520-t26_1-p1	gene=TGME49_219520, organism=Toxoplasma_gondii_ME49, gene_product=histone arginine methyltransferase PRMT1, transcript_product=histone arginine methyltransferase PRMT1, location=TGME49_chrXII:885956-889364(-), protein_length=392, sequence_SO=chromosome, SO=protein_coding_gene, is_pseudo=false	3.98956e-18	0	44029.22	3	3	3	3	3	3	3														TRUE	2856.68	2821.69	3621.55	2850.15	2699.82	2653.23	3059.28	3404.66	3252.51	2908.54	3510.01	2986.94	3751.62	3766.86	3433.6	3377.06	2999.35	3257.57	3051.66	3242.93	3004.78	2856.68	2821.69
TGME49_219540-t26_1-p1	TGME49_219540-t26_1-p1	gene=TGME49_219540, organism=Toxoplasma_gondii_ME49, gene_product=cytosolic tRNA-Ala synthetase, transcript_product=cytosolic tRNA-Ala synthetase, location=TGME49_chrXII:862865-876562(-), protein_length=1280, sequence_SO=chromosome, SO=protein_coding_gene, is_pseudo=false	9.70919e-22	0	139515.92	3	3	3	3	3	3	3														TRUE	13665.8	13407.2	14580.4	13205.8	12923.6	13075.4	14147.1	14322.9	14578.5	14014.5	14631.4	13576.9	14383	14784.4	13584.8	14642.4	13340.2	14284.6	13702.7	14792	13350.7	13665.8	13407.2
TGME49_219550-t26_1-p1	TGME49_219550-t26_1-p1	gene=TGME49_219550, organism=Toxoplasma_gondii_ME49, gene_product=dihydrolipoyllysine-residue succinyltransferase component of oxoglutarate dehydrogenase, transcript_product=dihydrolipoyllysine-residue succinyltransferase component of oxoglutarate dehydrogenase, location=TGME49_chrXII:852325-859876(-), protein_length=470, sequence_SO=chromosome, SO=protein_coding_gene, is_pseudo=false	8.62194e-22	0	50125.99	3	3	3	3	3	3	3														TRUE	2405.76	2279.7	2420.58	2403.95	2402.48	2415.79	2314.21	2368.38	2465.06	2246.58	2432.71	2256.69	2498.53	2449.47	2434.65	2206.13	2453.61	2371.06	2297.75	2272.71	2172.98	2405.76	2279.7
TGME49_219590-t26_1-p1	TGME49_219590-t26_1-p1	gene=TGME49_219590, organism=Toxoplasma_gondii_ME49, gene_product=RuvB family 1 protein, transcript_product=RuvB family 1 protein, location=TGME49_chrXII:840604-847215(+), protein_length=492, sequence_SO=chromosome, SO=protein_coding_gene, is_pseudo=false	3.38409e-19	0	52950.09	3	3	3	3	3	3	3														TRUE	2238.61	2225.48	2447.24	2203.08	2176.26	2309.12	2427.94	2375.24	2354.54	2113.88	2461.7	2202.37	2382.41	2423.83	2445.46	2210.71	2275.09	2330.19	2332.56	2394.25	2257.08	2238.61	2225.48
TGME49_219600-t26_1-p1	TGME49_219600-t26_1-p1	gene=TGME49_219600, organism=Toxoplasma_gondii_ME49, gene_product=hypothetical protein, transcript_product=hypothetical protein, location=TGME49_chrXII:833244-837023(+), protein_length=908, sequence_SO=chromosome, SO=protein_coding_gene, is_pseudo=false	1.2819e-24	0	95306.01	3	3	3	3	3	3	3														TRUE	228.019	212.044	234.481	229.378	235.04	237.979	242.986	222.627	250.7	244.308	214.442	205.999	191.82	240.961	217.597	225.405	233.201	220.303	238.963	235.268	266.572	228.019	212.044
TGME49_219630-t26_1-p1	TGME49_219630-t26_1-p1	gene=TGME49_219630, organism=Toxoplasma_gondii_ME49, gene_product=flavodoxin domain-containing protein, transcript_product=flavodoxin domain-containing protein, location=TGME49_chrXII:803527-815033(+), protein_length=949, sequence_SO=chromosome, SO=protein_coding_gene, is_pseudo=false	6.94187e-20	0	103987.72	3	3	3	3	3	3	3														TRUE	1376.54	1340.25	1431.64	1323.47	1405.77	1292.48	1337.42	1439.99	1473.84	1423.46	1459.39	1381.42	1411.91	1476.56	1458.39	1331.04	1327.46	1339.06	1344.32	1403.91	1361.64	1376.54	1340.25
TGME49_219682-t26_1-p1	TGME49_219682-t26_1-p1	gene=TGME49_219682, organism=Toxoplasma_gondii_ME49, gene_product=pyruvate dehydrogenase kinase, putative, transcript_product=pyruvate dehydrogenase kinase, putative, location=TGME49_chrXII:729240-736911(-), protein_length=758, sequence_SO=chromosome, SO=protein_coding_gene, is_pseudo=false	7.84449e-24	0	82162.32	3	3	3	3	3	3	3														TRUE	592.854	625.942	616.864	575.125	596.835	532.324	563.215	497.967	525.235	547.234	554.924	566.236	572.273	570.184	595.774	521.413	517.209	515.856	530.608	547.204	529.851	592.854	625.942
TGME49_219690-t26_1-p1	TGME49_219690-t26_1-p1	gene=TGME49_219690, organism=Toxoplasma_gondii_ME49, gene_product=hypothetical protein, transcript_product=hypothetical protein, location=TGME49_chrXII:724890-727484(-), protein_length=208, sequence_SO=chromosome, SO=protein_coding_gene, is_pseudo=false	4.66138e-16	0	23379.47	3	3	3	3	3	3	3														TRUE	1049.98	761.057	808.915	741.289	948.686	1130.79	706.495	881.113	711.956	819.942	779.194	688.676	659.965	733.819	675.936	517.025	462.539	82.0926	537.753	305.449	576.851	1049.98	761.057
TGME49_219700-t26_1-p1	TGME49_219700-t26_1-p1	gene=TGME49_219700, organism=Toxoplasma_gondii_ME49, gene_product=DNA replication licensing factor MCM4, putative, transcript_product=DNA replication licensing factor MCM4, putative, location=TGME49_chrXII:713805-722380(+), protein_length=1014, sequence_SO=chromosome, SO=protein_coding_gene, is_pseudo=false	2.36542e-24	0	111886.43	3	3	3	3	3	3	3														TRUE	746.563	945.194	1176.9	800.258	560.842	654.132	1271.34	1306.68	1254.99	700.071	1209.98	941.226	1354.94	1411.56	1359.14	1098.46	989.453	1312.53	1176.95	1247.7	1245.09	746.563	945.194
TGME49_219710-t26_1-p1	TGME49_219710-t26_1-p1	gene=TGME49_219710, organism=Toxoplasma_gondii_ME49, gene_product=hypothetical protein, transcript_product=hypothetical protein, location=TGME49_chrXII:697114-708721(-), protein_length=1893, sequence_SO=chromosome, SO=protein_coding_gene, is_pseudo=false	3.61364e-26	0	200025.72	3	3	3	3	3	3	3														TRUE	2255.77	2055.76	2161.19	2051.08	2250.19	2051.95	2085.86	2004.02	2175.29	2135.04	2111.79	1994.77	2034.8	2090.31	2008.28	2139.57	2129.79	2164.58	2097.72	2151.68	1963.88	2255.77	2055.76
TGME49_219720-t26_1-p1	TGME49_219720-t26_1-p1	gene=TGME49_219720, organism=Toxoplasma_gondii_ME49, gene_product=Ras-related protein Rab-5C, putative, transcript_product=Ras-related protein Rab-5C, putative, location=TGME49_chrXII:691264-691995(+), protein_length=243, sequence_SO=chromosome, SO=protein_coding_gene, is_pseudo=false	5.82832e-21	0	25801.06	3	3	3	3	3	3	3														TRUE	3591.05	3162.26	4110.02	3066.5	3172.2	2779	3417.09	3502.63	3970.68	3447.79	4006.63	3290.69	4038.55	5077.99	4206.82	3387.81	3242.42	3422.27	2652.49	3622.1	3425.18	3591.05	3162.26
TGME49_219738-t26_1-p1	TGME49_219738-t26_1-p1	gene=TGME49_219738, organism=Toxoplasma_gondii_ME49, gene_product=hypothetical protein, transcript_product=hypothetical protein, location=TGME49_chrXII:672152-683720(+), protein_length=2529, sequence_SO=chromosome, SO=protein_coding_gene, is_pseudo=false	1.28698e-10	0	273281.83	3	3	3	3	3	3	3														TRUE	154.79	149.823	170.775	143.374	142.55	123.522	129.703	148.85	162.099	138.899	161.252	157.8	134.585	223.729	174.415	139.006	126.572	130.736	131.777	146.144	175.275	154.79	149.823
TGME49_219750-t26_1-p1	TGME49_219750-t26_1-p1	gene=TGME49_219750, organism=Toxoplasma_gondii_ME49, gene_product=cytochrome c, putative, transcript_product=cytochrome c, putative, location=TGME49_chrXII:663478-664469(-), protein_length=115, sequence_SO=chromosome, SO=protein_coding_gene, is_pseudo=false	7.42243e-14	0	12453.25	3	3	3	3	3	3	3														TRUE	11251.7	12045.2	11888.6	12507.1	12297.1	11652.2	12286	12788.3	10975	13908.4	12429.2	11781.9	13180.7	11695.2	11854.8	12882.5	12405.3	11317	11551.3	10999.8	9696.28	11251.7	12045.2
TGME49_219760-t26_1-p1	TGME49_219760-t26_1-p1	gene=TGME49_219760, organism=Toxoplasma_gondii_ME49, gene_product=N-acetyltransferase family protein, transcript_product=N-acetyltransferase family protein, location=TGME49_chrXII:657918-661431(-), protein_length=221, sequence_SO=chromosome, SO=protein_coding_gene, is_pseudo=false	1.72873e-26	0	24641.71	3	3	3	3	3	3	3														TRUE	445.199	568.314	533.215	545.992	496.737	583.937	482.841	560.941	409.546	436.47	479.035	559.73	471.58	568.057	634.79	442.86	502.044	420.277	519.354	409.957	517.742	445.199	568.314
TGME49_219790-t26_1-p1	TGME49_219790-t26_1-p1	gene=TGME49_219790, organism=Toxoplasma_gondii_ME49, gene_product=pre-mRNA processing factor PRP3, transcript_product=pre-mRNA processing factor PRP3, location=TGME49_chrXII:642583-651901(-), protein_length=694, sequence_SO=chromosome, SO=protein_coding_gene, is_pseudo=false	9.09833e-24	0	76834.3	3	3	3	3	3	3	3														TRUE	1248.51	1326.03	1301.13	1332.51	1350.8	1253.72	1388.18	1413.57	1303.5	1294.43	1357.42	1333.57	1443.98	1476.46	1461.31	1220.83	1322.97	1233.88	1317.74	1343.26	1404.32	1248.51	1326.03
TGME49_219800-t26_1-p1	TGME49_219800-t26_1-p1	gene=TGME49_219800, organism=Toxoplasma_gondii_ME49, gene_product=vacuolar ATP synthase subunit b, putative, transcript_product=vacuolar ATP synthase subunit b, putative, location=TGME49_chrXII:638220-640954(+), protein_length=505, sequence_SO=chromosome, SO=protein_coding_gene, is_pseudo=false	2.40251e-24	0	56614.36	3	3	3	3	3	3	3														TRUE	9720.92	9316.42	9706.5	9469.4	9557.25	9351.63	9302.31	9443.59	10080.2	9554.39	9745.62	9211.43	9692.14	10370.4	9435.76	9847.27	9695.16	9516.31	9616.16	9873.86	9546.5	9720.92	9316.42
TGME49_219810-t26_1-p1	TGME49_219810-t26_1-p1	gene=TGME49_219810, organism=Toxoplasma_gondii_ME49, gene_product=hypothetical protein, transcript_product=hypothetical protein, location=TGME49_chrXII:629022-635109(-), protein_length=966, sequence_SO=chromosome, SO=protein_coding_gene, is_pseudo=false	1.33143e-22	0	106329.04	3	3	3	3	3	3	3														TRUE	1452.13	1310.93	1343.45	1408.15	1698.21	1438.16	1274.42	1279.23	1411.05	1450.67	1271.1	1295.78	1153.54	1341.27	1254.87	1449.98	1501.04	1382.67	1162.67	1296.2	1213.13	1452.13	1310.93
TGME49_219820-t26_1-p1;TGME49_289750-t26_1-p1	TGME49_219820-t26_1-p1;TGME49_289750-t26_1-p1	gene=TGME49_219820, organism=Toxoplasma_gondii_ME49, gene_product=polyubiquitin UbC, putative, transcript_product=polyubiquitin UbC, putative, location=TGME49_chrXII:621317-623152(-), protein_length=611, sequence_SO=chromosome, SO=protein_coding_gene, is_pseudo=false;gene=TGME49_289750, organism=Toxoplasma_gondii_ME49, gene_product=ribosomal-ubiquitin protein RPL40, transcript_product=ribosomal-u…	2.07616e-12	0	68580.75;14685.22	3	3	3	3	3	3	3														TRUE	60228.8	77738.5	76034.5	71999.7	66958.4	51518.1	74720.5	90902.1	76873.1	68486.4	51004.8	69508.4	97123.9	108308	95782.4	58907.9	64094.7	61895.6	62660.2	62853.7	81347.5	60228.8	77738.5
TGME49_219850-t26_1-p1	TGME49_219850-t26_1-p1	gene=TGME49_219850, organism=Toxoplasma_gondii_ME49, gene_product=prolyl-tRNA synthetase (ProRS), transcript_product=prolyl-tRNA synthetase (ProRS), location=TGME49_chrXII:593135-602054(-), protein_length=830, sequence_SO=chromosome, SO=protein_coding_gene, is_pseudo=false	2.505e-21	0	93478.78	3	3	3	3	3	3	3														TRUE	9616.58	9427.89	9834.43	9586.06	9566.15	9782.17	9724.55	9713.55	9742.73	9936.67	9690.96	9462.41	9716.43	9829.42	9563.84	9809.77	9519.97	9579.77	9449.31	9608.1	9300.17	9616.58	9427.89
TGME49_219860-t26_1-p1	TGME49_219860-t26_1-p1	gene=TGME49_219860, organism=Toxoplasma_gondii_ME49, gene_product=replication licensing factor, putative, transcript_product=replication licensing factor, putative, location=TGME49_chrXII:579608-588861(-), protein_length=972, sequence_SO=chromosome, SO=protein_coding_gene, is_pseudo=false	2.57366e-23	0	108255.65	3	3	3	3	3	3	3														TRUE	856.206	1022.9	1308.04	808.922	650.293	716.558	1293.13	1387.74	1314.19	826.826	1292.53	1000.73	1350.53	1423.01	1354.56	1139.94	943.579	1314.15	1241.2	1260.84	1281.47	856.206	1022.9
TGME49_220090-t26_1-p1	TGME49_220090-t26_1-p1	gene=TGME49_220090, organism=Toxoplasma_gondii_ME49, gene_product=hypothetical protein, transcript_product=hypothetical protein, location=TGME49_chrV:123734-125829(+), protein_length=263, sequence_SO=chromosome, SO=protein_coding_gene, is_pseudo=false	4.53718e-24	0	28049.97	3	3	3	3	3	3	3														TRUE	1241.39	1268.26	1305.77	1180.73	1230.44	990.636	1252.3	1300.46	1367.51	1250.37	1440.76	1241.54	1355.24	1553.82	1367.29	1381.64	1174.33	1412.23	1164.74	1349.71	1286.03	1241.39	1268.26
TGME49_220100-t26_1-p1	TGME49_220100-t26_1-p1	gene=TGME49_220100, organism=Toxoplasma_gondii_ME49, gene_product=phosphoribosylpyrophosphate synthetase, transcript_product=phosphoribosylpyrophosphate synthetase, location=TGME49_chrV:128008-130772(+), protein_length=557, sequence_SO=chromosome, SO=protein_coding_gene, is_pseudo=false	2.80199e-26	0	61019.45	3	3	3	3	3	3	3														TRUE	4248.34	4019.83	3976.8	4039.12	4369.63	4067.75	3981.9	3859.01	3977.27	4219.39	4236.08	4088.82	3809.79	4001.77	3809.96	4088.6	4106.41	4130	3750.56	3867.77	3548.26	4248.34	4019.83
TGME49_220140-t26_1-p1	TGME49_220140-t26_1-p1	gene=TGME49_220140, organism=Toxoplasma_gondii_ME49, gene_product=EF hand domain-containing protein, transcript_product=EF hand domain-containing protein, location=TGME49_chrV:161766-163571(+), protein_length=244, sequence_SO=chromosome, SO=protein_coding_gene, is_pseudo=false	8.22125e-12	0	25964.61	3	3	3	3	3	3	3														TRUE	283.876	299.083	346.415	276.981	265.818	225.238	315.62	328.521	334.67	284.612	338.061	292.014	315.353	349.593	360.572	275.881	288.075	226.18	266.795	296.213	271.999	283.876	299.083
TGME49_220160-t26_1-p1	TGME49_220160-t26_1-p1	gene=TGME49_220160, organism=Toxoplasma_gondii_ME49, gene_product=WD domain-containing protein, transcript_product=WD domain-containing protein, location=TGME49_chrV:172850-178834(+), protein_length=554, sequence_SO=chromosome, SO=protein_coding_gene, is_pseudo=false	9.90515e-13	0	59412.7	3	3	3	3	3	3	3														TRUE	151.45	142.418	175.27	141.351	123.993	143.621	123.026	137.217	140.332	137.688	145.77	119.102	128.59	99.2522	126.704	128.328	129.711	115.669	130.427	116.643	138.442	151.45	142.418
TGME49_220170-t26_1-p1	TGME49_220170-t26_1-p1	gene=TGME49_220170, organism=Toxoplasma_gondii_ME49, gene_product=hypothetical protein, transcript_product=hypothetical protein, location=TGME49_chrV:179231-187252(-), protein_length=601, sequence_SO=chromosome, SO=protein_coding_gene, is_pseudo=false	5.08454e-05	0.000246002	68005.79	3	3	2	3	3	3	3														TRUE	542.133	1003.67	1348	556.707	1066.14	432.906	721.289	1257.43		754.107	1791.35	495.77	1757.46	1922.45	1261.53	763.066	387.833	834.671	615.538	572.604	1117.45	542.133	1003.67
TGME49_220190-t26_1-p1	TGME49_220190-t26_1-p1	gene=TGME49_220190, organism=Toxoplasma_gondii_ME49, gene_product=hypothetical protein, transcript_product=hypothetical protein, location=TGME49_chrV:194076-198813(-), protein_length=560, sequence_SO=chromosome, SO=protein_coding_gene, is_pseudo=false	1.46381e-18	0	60949.76	3	3	3	3	3	3	3														TRUE	217.004	298.135	262.84	237.369	266.131	242.848	293.061	274.422	269.797	250.846	294.101	275.339	260.589	306.925	279.966	208.012	255.011	208.295	216.967	245.532	300.826	217.004	298.135
TGME49_220200-t26_1-p1	TGME49_220200-t26_1-p1	gene=TGME49_220200, organism=Toxoplasma_gondii_ME49, gene_product=hypothetical protein, transcript_product=hypothetical protein, location=TGME49_chrV:200161-202783(+), protein_length=680, sequence_SO=chromosome, SO=protein_coding_gene, is_pseudo=false	9.80674e-19	0	74896.45	3	3	3	3	3	3	3														TRUE	53.3747	31.4652	50.3711	35.7583	42.3717	40.5472	28.1406	67.8882	47.8841	44.3625	43.8764	36.4524	59.2033	40.5217	75.3777	64.438	40.0531	45.0614	66.6077	63.2252	47.0483	53.3747	31.4652
TGME49_220212-t26_1-p1	TGME49_220212-t26_1-p1	gene=TGME49_220212, organism=Toxoplasma_gondii_ME49, gene_product=pseudouridine synthase, transcript_product=pseudouridine synthase, location=TGME49_chrV:217329-222991(+), protein_length=520, sequence_SO=chromosome, SO=protein_coding_gene, is_pseudo=false	3.56899e-12	0	57479.12	3	3	3	3	3	3	3														TRUE	201.123	205.431	241.673	198.266	181.659	190.143	255.899	268.272	221.672	192.78	235.461	207.457	223.217	236.591	222.553	176.38	171.478	188.599	192.961	205.244	219.813	201.123	205.431
TGME49_220230-t26_1-p1	TGME49_220230-t26_1-p1	gene=TGME49_220230, organism=Toxoplasma_gondii_ME49, gene_product=leucine rich repeat-containing protein, transcript_product=leucine rich repeat-containing protein, location=TGME49_chrV:224741-233873(-), protein_length=1212, sequence_SO=chromosome, SO=protein_coding_gene, is_pseudo=false	3.4431e-17	0	128832.13	3	3	3	3	3	3	3														TRUE	409.338	414.52	431.447	386.556	407.499	355.224	374.173	376.59	399.434	428.65	430.107	386.445	367.066	364.181	390.704	372.297	360.553	380.244	361.903	406.428	413.302	409.338	414.52
TGME49_220240-t26_1-p1	TGME49_220240-t26_1-p1	gene=TGME49_220240, organism=Toxoplasma_gondii_ME49, gene_product=hypothetical protein, transcript_product=hypothetical protein, location=TGME49_chrV:238210-239790(-), protein_length=526, sequence_SO=chromosome, SO=protein_coding_gene, is_pseudo=false	9.95035e-23	0	54102.51	3	3	3	3	3	3	3														TRUE	1783.73	1844.38	1587.77	2013.42	2079.78	1927.18	1728.74	1683	1779.39	1751.42	1498.76	1629.66	1564.34	1550.94	1451.92	1666.08	1944.49	1737.38	1636.76	1622.6	1722.57	1783.73	1844.38
TGME49_220250-t26_1-p1	TGME49_220250-t26_1-p1	gene=TGME49_220250, organism=Toxoplasma_gondii_ME49, gene_product=Nucleotide-sensitive chloride conductance regulator (ICln) protein, transcript_product=Nucleotide-sensitive chloride conductance regulator (ICln) protein, location=TGME49_chrV:242126-244725(-), protein_length=206, sequence_SO=chromosome, SO=protein_coding_gene, is_pseudo=false	5.75393e-19	0	22208.11	3	3	3	3	3	3	3														TRUE	668.557	798.931	836.077	687.426	682.997	706.253	965.982	857.441	819.873	663.295	856.803	830.718	905.981	899.129	952.799	807.061	732.354	833.279	918.687	861.519	944.284	668.557	798.931
TGME49_220260-t26_1-p1	TGME49_220260-t26_1-p1	gene=TGME49_220260, organism=Toxoplasma_gondii_ME49, gene_product=hypothetical protein, transcript_product=hypothetical protein, location=TGME49_chrV:246292-248082(+), protein_length=596, sequence_SO=chromosome, SO=protein_coding_gene, is_pseudo=false	7.6026e-23	0	63403.95	3	3	3	3	3	3	3														TRUE	1514.53	1441.36	1530.43	1348.39	1343.8	1424.59	1502.62	1430.97	1432.28	1403.54	1515.65	1498.68	1477.7	1579.71	1494.08	1530.73	1404.15	1548.11	1490.33	1595.86	1425.98	1514.53	1441.36
TGME49_220270-t26_1-p1	TGME49_220270-t26_1-p1	gene=TGME49_220270, organism=Toxoplasma_gondii_ME49, gene_product=alveolin domain containing intermediate filament IMC6, transcript_product=alveolin domain containing intermediate filament IMC6, location=TGME49_chrV:250740-252074(-), protein_length=444, sequence_SO=chromosome, SO=protein_coding_gene, is_pseudo=false	2.31033e-21	0	48634.93	3	3	3	3	3	3	3														TRUE	7644.02	7549.97	7401.26	7747.18	7581.95	7318.91	8013.17	8036	7778.02	7822.71	7557.95	7941.07	7981.92	7360.35	7649.25	7893.05	7985.06	8107.81	7871.32	7712.61	7042.02	7644.02	7549.97
TGME49_220320-t26_1-p1	TGME49_220320-t26_1-p1	gene=TGME49_220320, organism=Toxoplasma_gondii_ME49, gene_product=BSD domain-containing protein, transcript_product=BSD domain-containing protein, location=TGME49_chrV:288360-292124(+), protein_length=319, sequence_SO=chromosome, SO=protein_coding_gene, is_pseudo=false	2.25755e-27	0	34248.98	3	3	3	3	3	3	3														TRUE	389.732	412.919	409.986	379.07	357.054	344.576	343.256	352.967	378.215	385.294	379.465	332.086	411.468	442.486	387.896	366.4	340.103	394.396	360.431	353.613	373.869	389.732	412.919
TGME49_220360-t26_1-p1	TGME49_220360-t26_1-p1	gene=TGME49_220360, organism=Toxoplasma_gondii_ME49, gene_product=FAD binding domain-containing protein, transcript_product=FAD binding domain-containing protein, location=TGME49_chrV:320814-330548(+), protein_length=1390, sequence_SO=chromosome, SO=protein_coding_gene, is_pseudo=false	2.87605e-22	0	148570.39	3	3	3	3	3	3	3														TRUE	243.834	257.424	254.884	264.226	267.885	275.999	238.459	260.778	265.816	257.525	258.327	239.317	238.831	314.116	283.057	251.261	232.335	230.277	233.078	223.779	259.426	243.834	257.424
TGME49_220390-t26_1-p1	TGME49_220390-t26_1-p1	gene=TGME49_220390, organism=Toxoplasma_gondii_ME49, gene_product=hypothetical protein, transcript_product=hypothetical protein, location=TGME49_chrV:346665-349659(+), protein_length=274, sequence_SO=chromosome, SO=protein_coding_gene, is_pseudo=false	9.47281e-16	0	29293.82	3	3	3	3	3	3	3														TRUE	1007.07	902.251	942.819	1060.47	1092.61	951.57	830.855	773.035	765.249	934.174	968.206	841.306	872.785	864.059	771.277	897.792	820.919	864.933	581.789	769.783	592.729	1007.07	902.251
TGME49_220400-t26_1-p1	TGME49_220400-t26_1-p1	gene=TGME49_220400, organism=Toxoplasma_gondii_ME49, gene_product=actin depolymerizing factor ADF, transcript_product=actin depolymerizing factor ADF, location=TGME49_chrV:352732-354045(-), protein_length=118, sequence_SO=chromosome, SO=protein_coding_gene, is_pseudo=false	9.70276e-16	0	12921.96	3	3	3	3	3	3	3														TRUE	20656	20865.5	21271.2	20781.7	20124.4	21950.8	20277.1	22099.5	20379.5	20138.4	22752.6	19888.5	22087.1	21135.4	20618.5	19202.5	19548.1	19543.1	17003.2	17982	18512.4	20656	20865.5
TGME49_220450-t26_1-p1	TGME49_220450-t26_1-p1	gene=TGME49_220450, organism=Toxoplasma_gondii_ME49, gene_product=ribonuclease HI protein, transcript_product=ribonuclease HI protein, location=TGME49_chrV:386338-388515(-), protein_length=657, sequence_SO=chromosome, SO=protein_coding_gene, is_pseudo=false	2.38983e-05	0.000246002	70926.94	3	3	3	3	3	3	3														TRUE	135.553	154.976	150.149	169.141	133.537	164.182	184.262	182.495	186.316	132.127	150.304	156.229	201.595	164.998	186.889	171.926	184.008	152.992	172.254	184.337	160.438	135.553	154.976
TGME49_220490-t26_1-p1	TGME49_220490-t26_1-p1	gene=TGME49_220490, organism=Toxoplasma_gondii_ME49, gene_product=pre-rRNA-processing protein PNO1, putative, transcript_product=pre-rRNA-processing protein PNO1, putative, location=TGME49_chrV:414846-415733(+), protein_length=295, sequence_SO=chromosome, SO=protein_coding_gene, is_pseudo=false	1.2702e-15	0	32824.53	3	3	3	3	3	3	3														TRUE	362.139	366.753	443.968	367.761	367.57	300.983	414.263	452.249	486.125	407.807	476.327	409.924	446.519	525.087	470.49	398.954	365.615	467.536	417.548	441.823	415.156	362.139	366.753
TGME49_220500-t26_1-p1	TGME49_220500-t26_1-p1	gene=TGME49_220500, organism=Toxoplasma_gondii_ME49, gene_product=UBX domain-containing protein, transcript_product=UBX domain-containing protein, location=TGME49_chrV:419288-423470(+), protein_length=387, sequence_SO=chromosome, SO=protein_coding_gene, is_pseudo=false	4.15629e-18	0	43078.68	3	3	3	3	3	3	3														TRUE	5538.07	5311.34	5477.14	5148.76	5212.9	4994.98	5399.14	5399.92	5530.9	5367.33	5658.67	5315.59	5610.38	5868.44	5465.62	5506.48	5148.96	5570.38	5103.95	5335.62	5353.95	5538.07	5311.34
TGME49_220510-t26_1-p1	TGME49_220510-t26_1-p1	gene=TGME49_220510, organism=Toxoplasma_gondii_ME49, gene_product=hypothetical protein, transcript_product=hypothetical protein, location=TGME49_chrV:426714-428597(+), protein_length=627, sequence_SO=chromosome, SO=protein_coding_gene, is_pseudo=false	1.86138e-24	0	65806.65	3	3	3	3	3	3	3														TRUE	773.7	701.462	704.342	710.874	751.55	696.334	688.825	691.897	717.951	778.662	829.67	745.331	769.69	759.731	715.807	699.618	689.597	674.636	633.854	719.319	661.677	773.7	701.462
TGME49_220570-t26_1-p1	TGME49_220570-t26_1-p1	gene=TGME49_220570, organism=Toxoplasma_gondii_ME49, gene_product=hypothetical protein, transcript_product=hypothetical protein, location=TGME49_chrV:463585-469797(-), protein_length=700, sequence_SO=chromosome, SO=protein_coding_gene, is_pseudo=false	2.07992e-12	0	76276.96	3	3	3	3	3	3	3														TRUE	177.347	217.279	202.213	197.887	196.39	155.101	202.904	222.111	180.582	155.735	243.54	177.673	217.152	278.483	251.805	171.06	166.996	163.419	179.074	193.575	224.01	177.347	217.279
TGME49_220600-t26_1-p1	TGME49_220600-t26_1-p1	gene=TGME49_220600, organism=Toxoplasma_gondii_ME49, gene_product=hypothetical protein, transcript_product=hypothetical protein, location=TGME49_chrV:479325-483044(+), protein_length=755, sequence_SO=chromosome, SO=protein_coding_gene, is_pseudo=false	4.87348e-20	0	82440	3	3	3	3	3	3	3														TRUE	1369.27	1403.94	1354.22	1417.75	1405.67	1414.34	1434.86	1397.97	1392.91	1396.66	1359.91	1428.82	1300.31	1233.77	1337.35	1361.26	1354.38	1413.08	1314.08	1355.54	1267.05	1369.27	1403.94
TGME49_220610-t26_1-p1	TGME49_220610-t26_1-p1	gene=TGME49_220610, organism=Toxoplasma_gondii_ME49, gene_product=protein phosphatase 2C domain-containing protein, transcript_product=protein phosphatase 2C domain-containing protein, location=TGME49_chrV:485940-489825(-), protein_length=548, sequence_SO=chromosome, SO=protein_coding_gene, is_pseudo=false	6.22572e-22	0	58057.36	3	3	3	3	3	3	3														TRUE	312.507	309.382	304.243	361.684	334.83	335.374	350.477	336.109	303.723	334.562	283.253	323.447	338.692	390.825	327.579	297.099	308.017	317.973	295.411	280.977	298.931	312.507	309.382
TGME49_220860-t26_1-p1	TGME49_220860-t26_1-p1	gene=TGME49_220860, organism=Toxoplasma_gondii_ME49, gene_product=DEAD/DEAH box helicase, transcript_product=DEAD/DEAH box helicase, location=TGME49_chrII:24997-28873(+), protein_length=602, sequence_SO=chromosome, SO=protein_coding_gene, is_pseudo=false	5.57672e-22	0	65158.39	3	3	3	3	3	3	3														TRUE	2475.71	2556.41	2604	2518.76	2604.1	2541.82	2465.03	2421.65	2455.98	2539.33	2653.61	2506.98	2629.63	2639.41	2723.7	2452.01	2392.81	2506.26	2404.24	2483.89	2531.07	2475.71	2556.41
TGME49_220880-t26_1-p1	TGME49_220880-t26_1-p1	gene=TGME49_220880, organism=Toxoplasma_gondii_ME49, gene_product=hypothetical protein, transcript_product=hypothetical protein, location=TGME49_chrII:35620-37898(+), protein_length=203, sequence_SO=chromosome, SO=protein_coding_gene, is_pseudo=false	1.46098e-16	0	23551.9	3	3	3	3	3	3	3														TRUE	472.886	497.437	487.201	525.62	475.064	478.306	540.6	555.104	540.403	443.774	530.775	478.901	491.051	553.08	525.64	430.849	498.169	447.669	465.345	422.409	480.849	472.886	497.437
TGME49_220890-t26_1-p1	TGME49_220890-t26_1-p1	gene=TGME49_220890, organism=Toxoplasma_gondii_ME49, gene_product=hypothetical protein, transcript_product=hypothetical protein, location=TGME49_chrII:38762-41471(-), protein_length=454, sequence_SO=chromosome, SO=protein_coding_gene, is_pseudo=false	2.72706e-19	0	51195.94	3	3	3	3	3	3	3														TRUE	2964.41	2743.51	2511.57	3082.35	3576.1	3198.87	2554	2487.93	2787.32	3146.39	2372.04	2678.33	2123.68	2261	2353.94	2723.75	3104.53	2399.93	2081.1	2338.54	2157.97	2964.41	2743.51
TGME49_220900-t26_1-p1	TGME49_220900-t26_1-p1	gene=TGME49_220900, organism=Toxoplasma_gondii_ME49, gene_product=hypothetical protein, transcript_product=hypothetical protein, location=TGME49_chrII:43132-45252(+), protein_length=706, sequence_SO=chromosome, SO=protein_coding_gene, is_pseudo=false	1.67896e-22	0	78151.94	3	3	3	3	3	3	3														TRUE	1018.91	1130.11	1226.31	955.269	788.152	837.153	1116.02	1146.57	1070.22	1003.11	1259.57	1205.31	1289.83	1194.14	1276.76	1262.21	1042.49	1161.08	1168.52	1178.19	1279.19	1018.91	1130.11
TGME49_220910-t26_1-p1	TGME49_220910-t26_1-p1	gene=TGME49_220910, organism=Toxoplasma_gondii_ME49, gene_product=HEAT repeat-containing protein, transcript_product=HEAT repeat-containing protein, location=TGME49_chrII:47419-60741(-), protein_length=1769, sequence_SO=chromosome, SO=protein_coding_gene, is_pseudo=false	1.17085e-16	0	190436.55	3	3	3	3	3	3	3														TRUE	697.575	725.364	772.233	721.713	675.732	719.317	789.026	733.639	765.611	785.125	807.161	800.141	788.33	846.256	731.622	709.364	685.251	709.493	671.755	763.883	702.081	697.575	725.364
TGME49_220930-t26_1-p1	TGME49_220930-t26_1-p1	gene=TGME49_220930, organism=Toxoplasma_gondii_ME49, gene_product=hypothetical protein, transcript_product=hypothetical protein, location=TGME49_chrII:69415-74717(-), protein_length=687, sequence_SO=chromosome, SO=protein_coding_gene, is_pseudo=false	2.48464e-20	0	74167.66	3	3	3	3	3	3	3														TRUE	3225.4	3130.13	3425.32	3085.04	3205.71	2896.35	3500.42	3422.48	4007.27	3483.09	3534.43	3374.16	3758.05	3725.63	3475.95	3663.63	3473.82	4036.5	3371.83	3623	3190.98	3225.4	3130.13
TGME49_221170-t26_1-p1	TGME49_221170-t26_1-p1	gene=TGME49_221170, organism=Toxoplasma_gondii_ME49, gene_product=CAAX metallo endopeptidase, transcript_product=CAAX metallo endopeptidase, location=TGME49_chrII:103057-107134(+), protein_length=432, sequence_SO=chromosome, SO=protein_coding_gene, is_pseudo=false	2.13982e-17	0	49432.26	3	3	3	3	3	3	3														TRUE	699.932	819.427	830.16	812.699	761.928	805.194	839.466	839.117	834.951	715.947	807.583	854.156	947.519	1045.79	938.069	817.322	801.609	856.802	823.439	833.324	836.347	699.932	819.427
[truncated: 3,154 more rows]
[truncated: 75 more columns]

## Sheet: C3_DE
ToxoDB ORF	Product Description	C3_Clone	Fold Change (FC)
[truncated: 134 more rows]

## Sheet: C4_DE
ToxoDB ORF	Product Description	C4_Clone	Fold Change (FC)
[truncated: 75 more rows]
